# Supplementary material for: Structural and compositional data of maya pottery samples from Lake Petén Itzá, Guatemala: Central America
Source: Data Brief. 2021 Feb 16;35:106886. doi: 10.1016/j.dib.2021.106886 (PMC7921478; doi:10.1016/j.dib.2021.106886)
Supplement: Supplementary file 1 [file mmc1.xlsx]

## Sheet: Sheet1
Sample #1.17	Counts	Energy (keV)		Sample # 1.18	Counts	Energy (keV)		Sample #1.19	Counts	Energy (keV)		Sample # 1.20	Counts	Energy (keV)		Saple #1.21	Counts	Energy (keV)		Sample #1.24	Counts	Energy (keV)		Sample #1.31	Counts	Energy (keV)
	0.005	11			0.005	7			0.005	6			0.005	6			0.005	18			0.005	6			0.005	2
	0.015	19			0.015	21			0.015	27			0.015	7			0.015	11			0.015	7			0.015	10
	0.025	27			0.025	22			0.025	23			0.025	20			0.025	21			0.025	20			0.025	14
	0.035	52			0.035	51			0.035	50			0.035	32			0.035	39			0.035	32			0.035	22
	0.045	65			0.045	70			0.045	67			0.045	42			0.045	45			0.045	42			0.045	26
	0.055	64			0.055	70			0.055	70			0.055	49			0.055	40			0.055	49			0.055	28
	0.065	44			0.065	71			0.065	53			0.065	42			0.065	36			0.065	42			0.065	23
	0.075	48			0.075	40			0.075	50			0.075	16			0.075	39			0.075	16			0.075	22
	0.085	21			0.085	24			0.085	28			0.085	19			0.085	18			0.085	19			0.085	10
	0.095	21			0.095	14			0.095	15			0.095	11			0.095	14			0.095	11			0.095	4
	0.105	9			0.105	9			0.105	8			0.105	4			0.105	7			0.105	4			0.105	2
	0.115	6			0.115	5			0.115	4			0.115	1			0.115	3			0.115	1			0.115	6
	0.125	3			0.125	2			0.125	4			0.125	3			0.125	5			0.125	3			0.125	0
	0.135	2			0.135	2			0.135	6			0.135	4			0.135	11			0.135	4			0.135	3
	0.145	4			0.145	4			0.145	16			0.145	2			0.145	26			0.145	2			0.145	1
	0.155	5			0.155	9			0.155	19			0.155	4			0.155	40			0.155	4			0.155	2
	0.165	11			0.165	12			0.165	37			0.165	8			0.165	56			0.165	8			0.165	3
	0.175	12			0.175	14			0.175	65			0.175	13			0.175	102			0.175	13			0.175	5
	0.185	25			0.185	31			0.185	74			0.185	26			0.185	127			0.185	26			0.185	6
	0.195	32			0.195	46			0.195	129			0.195	35			0.195	229			0.195	35			0.195	9
	0.205	45			0.205	47			0.205	233			0.205	66			0.205	394			0.205	66			0.205	7
	0.215	74			0.215	95			0.215	356			0.215	82			0.215	544			0.215	82			0.215	21
	0.225	117			0.225	135			0.225	528			0.225	152			0.225	811			0.225	152			0.225	31
	0.235	144			0.235	159			0.235	671			0.235	183			0.235	1033			0.235	183			0.235	39
	0.245	216			0.245	251			0.245	794			0.245	219			0.245	1344			0.245	219			0.245	66
	0.255	238			0.255	289			0.255	1003			0.255	243			0.255	1603			0.255	243			0.255	59
	0.265	244			0.265	349			0.265	1066			0.265	294			0.265	1720			0.265	294			0.265	69
	0.275	248			0.275	319			0.275	1038			0.275	268			0.275	1769			0.275	268			0.275	66
	0.285	220			0.285	288			0.285	964			0.285	267			0.285	1626			0.285	267			0.285	68
	0.295	200			0.295	246			0.295	823			0.295	254			0.295	1435			0.295	254			0.295	52
	0.305	153			0.305	185			0.305	705			0.305	204			0.305	1219			0.305	204			0.305	56
	0.315	132			0.315	167			0.315	567			0.315	143			0.315	977			0.315	143			0.315	30
	0.325	100			0.325	132			0.325	437			0.325	107			0.325	814			0.325	107			0.325	20
	0.335	73			0.335	102			0.335	344			0.335	68			0.335	570			0.335	68			0.335	25
	0.345	56			0.345	60			0.345	287			0.345	79			0.345	507			0.345	79			0.345	15
	0.355	56			0.355	79			0.355	265			0.355	66			0.355	484			0.355	66			0.355	18
	0.365	67			0.365	70			0.365	256			0.365	65			0.365	472			0.365	65			0.365	23
	0.375	74			0.375	75			0.375	263			0.375	60			0.375	478			0.375	60			0.375	20
	0.385	76			0.385	88			0.385	291			0.385	50			0.385	451			0.385	50			0.385	19
	0.395	84			0.395	100			0.395	364			0.395	73			0.395	568			0.395	73			0.395	18
	0.405	103			0.405	136			0.405	429			0.405	78			0.405	694			0.405	78			0.405	19
	0.415	160			0.415	186			0.415	582			0.415	105			0.415	909			0.415	105			0.415	37
	0.425	218			0.425	261			0.425	898			0.425	171			0.425	1403			0.425	171			0.425	44
	0.435	356			0.435	426			0.435	1381			0.435	268			0.435	2190			0.435	268			0.435	63
	0.445	576			0.445	669			0.445	2269			0.445	413			0.445	3414			0.445	413			0.445	135
	0.455	1003			0.455	1032			0.455	3652			0.455	648			0.455	5368			0.455	648			0.455	178
	0.465	1410			0.465	1531			0.465	5429			0.465	980			0.465	8252			0.465	980			0.465	321
	0.475	2129			0.475	2187			0.475	7796			0.475	1376			0.475	11583			0.475	1376			0.475	389
	0.485	2732			0.485	2930			0.485	10281			0.485	1730			0.485	15469			0.485	1730			0.485	555
	0.495	3302			0.495	3552			0.495	12558			0.495	2222			0.495	18937			0.495	2222			0.495	629
	0.505	3767			0.505	3995			0.505	14377			0.505	2540			0.505	21802			0.505	2540			0.505	778
	0.515	3932			0.515	4211			0.515	15145			0.515	2668			0.515	23081			0.515	2668			0.515	865
	0.525	3803			0.525	4076			0.525	14513			0.525	2525			0.525	22002			0.525	2525			0.525	805
	0.535	3427			0.535	3721			0.535	13108			0.535	2265			0.535	19543			0.535	2265			0.535	688
	0.545	2761			0.545	3028			0.545	10935			0.545	1866			0.545	16434			0.545	1866			0.545	617
	0.555	2175			0.555	2370			0.555	8186			0.555	1508			0.555	12684			0.555	1508			0.555	460
	0.565	1514			0.565	1621			0.565	5878			0.565	1023			0.565	8722			0.565	1023			0.565	326
	0.575	965			0.575	1027			0.575	3765			0.575	702			0.575	5905			0.575	702			0.575	219
	0.585	617			0.585	630			0.585	2352			0.585	421			0.585	3512			0.585	421			0.585	116
	0.595	374			0.595	380			0.595	1373			0.595	243			0.595	2111			0.595	243			0.595	71
	0.605	210			0.605	222			0.605	852			0.605	169			0.605	1357			0.605	169			0.605	39
	0.615	136			0.615	169			0.615	542			0.615	103			0.615	900			0.615	103			0.615	22
	0.625	102			0.625	110			0.625	400			0.625	85			0.625	707			0.625	85			0.625	22
	0.635	112			0.635	104			0.635	324			0.635	69			0.635	614			0.635	69			0.635	18
	0.645	81			0.645	86			0.645	362			0.645	62			0.645	601			0.645	62			0.645	19
	0.655	87			0.655	86			0.655	387			0.655	65			0.655	664			0.655	65			0.655	23
	0.665	109			0.665	119			0.665	427			0.665	50			0.665	742			0.665	50			0.665	27
	0.675	123			0.675	113			0.675	487			0.675	90			0.675	794			0.675	90			0.675	25
	0.685	115			0.685	137			0.685	538			0.685	107			0.685	890			0.685	107			0.685	19
	0.695	152			0.695	168			0.695	564			0.695	89			0.695	977			0.695	89			0.695	28
	0.705	147			0.705	141			0.705	590			0.705	95			0.705	992			0.705	95			0.705	28
	0.715	138			0.715	159			0.715	580			0.715	96			0.715	946			0.715	96			0.715	23
	0.725	144			0.725	139			0.725	495			0.725	105			0.725	919			0.725	105			0.725	26
	0.735	131			0.735	129			0.735	452			0.735	105			0.735	812			0.735	105			0.735	25
	0.745	120			0.745	111			0.745	443			0.745	87			0.745	821			0.745	87			0.745	20
	0.755	113			0.755	107			0.755	416			0.755	74			0.755	723			0.755	74			0.755	16
	0.765	103			0.765	108			0.765	353			0.765	71			0.765	634			0.765	71			0.765	12
	0.775	132			0.775	132			0.775	491			0.775	99			0.775	860			0.775	99			0.775	27
	0.785	113			0.785	127			0.785	471			0.785	92			0.785	842			0.785	92			0.785	22
	0.795	108			0.795	109			0.795	466			0.795	110			0.795	816			0.795	110			0.795	20
	0.805	97			0.805	130			0.805	462			0.805	110			0.805	845			0.805	110			0.805	23
	0.815	128			0.815	124			0.815	493			0.815	128			0.815	825			0.815	128			0.815	18
	0.825	96			0.825	117			0.825	485			0.825	112			0.825	850			0.825	112			0.825	17
	0.835	119			0.835	141			0.835	479			0.835	112			0.835	901			0.835	112			0.835	21
	0.845	109			0.845	156			0.845	445			0.845	142			0.845	870			0.845	142			0.845	21
	0.855	113			0.855	139			0.855	477			0.855	127			0.855	919			0.855	127			0.855	16
	0.865	120			0.865	143			0.865	482			0.865	113			0.865	874			0.865	113			0.865	23
	0.875	140			0.875	148			0.875	473			0.875	139			0.875	887			0.875	139			0.875	17
	0.885	126			0.885	142			0.885	489			0.885	120			0.885	866			0.885	120			0.885	28
	0.895	137			0.895	141			0.895	477			0.895	122			0.895	956			0.895	122			0.895	19
	0.905	158			0.905	156			0.905	494			0.905	106			0.905	958			0.905	106			0.905	24
	0.915	119			0.915	153			0.915	554			0.915	132			0.915	1043			0.915	132			0.915	26
	0.925	140			0.925	153			0.925	523			0.925	138			0.925	1031			0.925	138			0.925	18
	0.935	136			0.935	169			0.935	524			0.935	154			0.935	1080			0.935	154			0.935	25
	0.945	155			0.945	175			0.945	528			0.945	172			0.945	1042			0.945	172			0.945	25
	0.955	194			0.955	188			0.955	553			0.955	144			0.955	1101			0.955	144			0.955	25
	0.965	160			0.965	179			0.965	570			0.965	147			0.965	1172			0.965	147			0.965	36
	0.975	140			0.975	158			0.975	593			0.975	158			0.975	1118			0.975	158			0.975	29
	0.985	176			0.985	199			0.985	593			0.985	176			0.985	1165			0.985	176			0.985	36
	0.995	170			0.995	196			0.995	655			0.995	160			0.995	1206			0.995	160			0.995	26
	1.005	158			1.005	165			1.005	667			1.005	178			1.005	1257			1.005	178			1.005	28
	1.015	186			1.015	188			1.015	701			1.015	186			1.015	1287			1.015	186			1.015	41
	1.025	161			1.025	216			1.025	739			1.025	177			1.025	1353			1.025	177			1.025	34
	1.035	185			1.035	232			1.035	724			1.035	210			1.035	1363			1.035	210			1.035	33
	1.045	176			1.045	214			1.045	734			1.045	189			1.045	1374			1.045	189			1.045	38
	1.055	190			1.055	192			1.055	728			1.055	193			1.055	1403			1.055	193			1.055	41
	1.065	191			1.065	206			1.065	648			1.065	201			1.065	1331			1.065	201			1.065	40
	1.075	223			1.075	200			1.075	717			1.075	163			1.075	1260			1.075	163			1.075	22
	1.085	182			1.085	234			1.085	691			1.085	184			1.085	1244			1.085	184			1.085	28
	1.095	199			1.095	227			1.095	687			1.095	183			1.095	1279			1.095	183			1.095	43
	1.105	183			1.105	196			1.105	699			1.105	187			1.105	1247			1.105	187			1.105	30
	1.115	175			1.115	214			1.115	635			1.115	188			1.115	1295			1.115	188			1.115	34
	1.125	187			1.125	233			1.125	683			1.125	180			1.125	1250			1.125	180			1.125	37
	1.135	199			1.135	203			1.135	646			1.135	180			1.135	1301			1.135	180			1.135	25
	1.145	222			1.145	217			1.145	726			1.145	190			1.145	1317			1.145	190			1.145	30
	1.155	184			1.155	217			1.155	666			1.155	193			1.155	1331			1.155	193			1.155	42
	1.165	209			1.165	229			1.165	718			1.165	212			1.165	1450			1.165	212			1.165	36
	1.175	206			1.175	222			1.175	765			1.175	207			1.175	1428			1.175	207			1.175	39
	1.185	241			1.185	260			1.185	853			1.185	211			1.185	1662			1.185	211			1.185	47
	1.195	258			1.195	289			1.195	840			1.195	273			1.195	1723			1.195	273			1.195	47
	1.205	276			1.205	325			1.205	982			1.205	245			1.205	1987			1.205	245			1.205	43
	1.215	341			1.215	343			1.215	1085			1.215	302			1.215	2147			1.215	302			1.215	86
	1.225	323			1.225	386			1.225	1127			1.225	332			1.225	2375			1.225	332			1.225	74
	1.235	372			1.235	395			1.235	1223			1.235	367			1.235	2608			1.235	367			1.235	100
	1.245	350			1.245	428			1.245	1278			1.245	368			1.245	2738			1.245	368			1.245	95
	1.255	380			1.255	432			1.255	1322			1.255	436			1.255	2656			1.255	436			1.255	90
	1.265	364			1.265	426			1.265	1240			1.265	358			1.265	2701			1.265	358			1.265	77
	1.275	361			1.275	431			1.275	1212			1.275	354			1.275	2459			1.275	354			1.275	66
	1.285	295			1.285	371			1.285	1121			1.285	356			1.285	2495			1.285	356			1.285	69
	1.295	302			1.295	375			1.295	1028			1.295	315			1.295	2282			1.295	315			1.295	54
	1.305	299			1.305	310			1.305	1016			1.305	321			1.305	2032			1.305	321			1.305	56
	1.315	289			1.315	324			1.315	997			1.315	308			1.315	1999			1.315	308			1.315	36
	1.325	290			1.325	314			1.325	944			1.325	252			1.325	1843			1.325	252			1.325	63
	1.335	271			1.335	318			1.335	834			1.335	286			1.335	1686			1.335	286			1.335	45
	1.345	255			1.345	289			1.345	919			1.345	234			1.345	1718			1.345	234			1.345	50
	1.355	251			1.355	297			1.355	916			1.355	271			1.355	1687			1.355	271			1.355	34
	1.365	297			1.365	329			1.365	951			1.365	264			1.365	1846			1.365	264			1.365	46
	1.375	290			1.375	367			1.375	1114			1.375	315			1.375	2184			1.375	315			1.375	50
	1.385	407			1.385	466			1.385	1338			1.385	353			1.385	2602			1.385	353			1.385	56
	1.395	528			1.395	589			1.395	1649			1.395	479			1.395	3438			1.395	479			1.395	114
	1.405	730			1.405	811			1.405	2376			1.405	655			1.405	4869			1.405	655			1.405	147
	1.415	1042			1.415	1169			1.415	3309			1.415	868			1.415	6619			1.415	868			1.415	171
	1.425	1457			1.425	1638			1.425	4365			1.425	1138			1.425	9339			1.425	1138			1.425	261
	1.435	1911			1.435	2109			1.435	5831			1.435	1608			1.435	12384			1.435	1608			1.435	304
	1.445	2378			1.445	2714			1.445	7316			1.445	1998			1.445	16037			1.445	1998			1.445	438
	1.455	3012			1.455	3266			1.455	8994			1.455	2497			1.455	19632			1.455	2497			1.455	558
	1.465	3396			1.465	3757			1.465	10478			1.465	2829			1.465	22691			1.465	2829			1.465	580
	1.475	3744			1.475	4055			1.475	11557			1.475	3131			1.475	24764			1.475	3131			1.475	647
	1.485	3894			1.485	4287			1.485	11793			1.485	3328			1.485	25474			1.485	3328			1.485	680
	1.495	3834			1.495	4249			1.495	11214			1.495	3142			1.495	24750			1.495	3142			1.495	656
	1.505	3475			1.505	3803			1.505	10347			1.505	2923			1.505	22692			1.505	2923			1.505	560
	1.515	2978			1.515	3305			1.515	9157			1.515	2592			1.515	19989			1.515	2592			1.515	498
	1.525	2532			1.525	2759			1.525	7678			1.525	2140			1.525	16302			1.525	2140			1.525	433
	1.535	1974			1.535	2219			1.535	5998			1.535	1765			1.535	12871			1.535	1765			1.535	301
	1.545	1476			1.545	1669			1.545	4640			1.545	1369			1.545	9950			1.545	1369			1.545	225
	1.555	1181			1.555	1223			1.555	3456			1.555	1002			1.555	7348			1.555	1002			1.555	197
	1.565	825			1.565	938			1.565	2642			1.565	753			1.565	5297			1.565	753			1.565	116
	1.575	587			1.575	695			1.575	1884			1.575	603			1.575	4012			1.575	603			1.575	106
	1.585	470			1.585	522			1.585	1584			1.585	429			1.585	3169			1.585	429			1.585	73
	1.595	384			1.595	463			1.595	1259			1.595	372			1.595	2538			1.595	372			1.595	69
	1.605	340			1.605	435			1.605	1138			1.605	350			1.605	2270			1.605	350			1.605	55
	1.615	379			1.615	414			1.615	1084			1.615	342			1.615	2104			1.615	342			1.615	66
	1.625	396			1.625	475			1.625	1232			1.625	351			1.625	2477			1.625	351			1.625	70
	1.635	538			1.635	619			1.635	1556			1.635	509			1.635	3129			1.635	509			1.635	99
	1.645	745			1.645	819			1.645	2127			1.645	629			1.645	4194			1.645	629			1.645	164
	1.655	1116			1.655	1194			1.655	3090			1.655	877			1.655	6118			1.655	877			1.655	207
	1.665	1633			1.665	1791			1.665	4293			1.665	1187			1.665	8854			1.665	1187			1.665	343
	1.675	2289			1.675	2445			1.675	6247			1.675	1681			1.675	12058			1.675	1681			1.675	526
	1.685	3085			1.685	3423			1.685	8428			1.685	2345			1.685	16654			1.685	2345			1.685	647
	1.695	4022			1.695	4411			1.695	10793			1.695	2967			1.695	21629			1.695	2967			1.695	823
	1.705	4863			1.705	5466			1.705	13330			1.705	3685			1.705	27002			1.705	3685			1.705	1007
	1.715	5633			1.715	6199			1.715	15511			1.715	4451			1.715	31529			1.715	4451			1.715	1179
	1.725	6284			1.725	7019			1.725	17394			1.725	4898			1.725	35207			1.725	4898			1.725	1320
	1.735	6650			1.735	7158			1.735	18350			1.735	5103			1.735	36735			1.735	5103			1.735	1381
	1.745	6706			1.745	7176			1.745	18026			1.745	5150			1.745	36605			1.745	5150			1.745	1248
	1.755	6252			1.755	6786			1.755	17093			1.755	4895			1.755	34209			1.755	4895			1.755	1239
	1.765	5576			1.765	5985			1.765	15215			1.765	4404			1.765	30322			1.765	4404			1.765	1122
	1.775	4581			1.775	4946			1.775	12810			1.775	3712			1.775	25609			1.775	3712			1.775	915
	1.785	3793			1.785	4210			1.785	10399			1.785	2996			1.785	20957			1.785	2996			1.785	781
	1.795	2915			1.795	3163			1.795	8041			1.795	2317			1.795	16306			1.795	2317			1.795	598
	1.805	2096			1.805	2343			1.805	6045			1.805	1783			1.805	12385			1.805	1783			1.805	418
	1.815	1608			1.815	1746			1.815	4372			1.815	1403			1.815	8969			1.815	1403			1.815	294
	1.825	1165			1.825	1235			1.825	3446			1.825	1005			1.825	6552			1.825	1005			1.825	198
	1.835	848			1.835	905			1.835	2522			1.835	751			1.835	5070			1.835	751			1.835	166
	1.845	661			1.845	742			1.845	1955			1.845	610			1.845	3897			1.845	610			1.845	118
	1.855	557			1.855	577			1.855	1588			1.855	528			1.855	3120			1.855	528			1.855	73
	1.865	431			1.865	488			1.865	1269			1.865	447			1.865	2564			1.865	447			1.865	64
	1.875	330			1.875	421			1.875	1186			1.875	376			1.875	2205			1.875	376			1.875	49
	1.885	321			1.885	352			1.885	942			1.885	355			1.885	2019			1.885	355			1.885	61
	1.895	283			1.895	314			1.895	951			1.895	386			1.895	1827			1.895	386			1.895	37
	1.905	286			1.905	285			1.905	892			1.905	341			1.905	1806			1.905	341			1.905	30
	1.915	224			1.915	298			1.915	834			1.915	359			1.915	1711			1.915	359			1.915	44
	1.925	226			1.925	261			1.925	768			1.925	353			1.925	1641			1.925	353			1.925	25
	1.935	232			1.935	258			1.935	803			1.935	346			1.935	1662			1.935	346			1.935	33
	1.945	219			1.945	270			1.945	821			1.945	358			1.945	1653			1.945	358			1.945	31
	1.955	230			1.955	263			1.955	808			1.955	336			1.955	1691			1.955	336			1.955	29
	1.965	223			1.965	260			1.965	792			1.965	334			1.965	1792			1.965	334			1.965	31
	1.975	202			1.975	250			1.975	790			1.975	318			1.975	1731			1.975	318			1.975	34
	1.985	227			1.985	216			1.985	766			1.985	322			1.985	1669			1.985	322			1.985	31
	1.995	210			1.995	212			1.995	721			1.995	317			1.995	1621			1.995	317			1.995	32
	2.005	195			2.005	218			2.005	704			2.005	303			2.005	1561			2.005	303			2.005	27
	2.015	214			2.015	223			2.015	749			2.015	260			2.015	1571			2.015	260			2.015	29
	2.025	177			2.025	198			2.025	692			2.025	246			2.025	1505			2.025	246			2.025	24
	2.035	204			2.035	215			2.035	606			2.035	295			2.035	1396			2.035	295			2.035	39
	2.045	163			2.045	197			2.045	612			2.045	239			2.045	1310			2.045	239			2.045	23
	2.055	157			2.055	222			2.055	629			2.055	226			2.055	1321			2.055	226			2.055	20
	2.065	181			2.065	190			2.065	555			2.065	243			2.065	1215			2.065	243			2.065	26
	2.075	185			2.075	185			2.075	600			2.075	221			2.075	1206			2.075	221			2.075	30
	2.085	174			2.085	183			2.085	572			2.085	235			2.085	1213			2.085	235			2.085	16
	2.095	165			2.095	184			2.095	532			2.095	213			2.095	1133			2.095	213			2.095	26
	2.105	175			2.105	195			2.105	554			2.105	226			2.105	1258			2.105	226			2.105	27
	2.115	172			2.115	182			2.115	600			2.115	232			2.115	1178			2.115	232			2.115	25
	2.125	168			2.125	193			2.125	596			2.125	238			2.125	1191			2.125	238			2.125	34
	2.135	159			2.135	199			2.135	577			2.135	210			2.135	1134			2.135	210			2.135	19
	2.145	180			2.145	202			2.145	597			2.145	220			2.145	1165			2.145	220			2.145	26
	2.155	157			2.155	201			2.155	592			2.155	248			2.155	1218			2.155	248			2.155	18
	2.165	161			2.165	190			2.165	529			2.165	209			2.165	1140			2.165	209			2.165	24
	2.175	194			2.175	211			2.175	628			2.175	216			2.175	1233			2.175	216			2.175	20
	2.185	204			2.185	185			2.185	590			2.185	237			2.185	1308			2.185	237			2.185	21
	2.195	157			2.195	194			2.195	643			2.195	223			2.195	1330			2.195	223			2.195	19
	2.205	179			2.205	199			2.205	622			2.205	252			2.205	1356			2.205	252			2.205	23
	2.215	169			2.215	182			2.215	580			2.215	238			2.215	1353			2.215	238			2.215	23
	2.225	177			2.225	193			2.225	675			2.225	254			2.225	1463			2.225	254			2.225	22
	2.235	198			2.235	196			2.235	673			2.235	229			2.235	1415			2.235	229			2.235	23
	2.245	167			2.245	229			2.245	680			2.245	262			2.245	1482			2.245	262			2.245	29
	2.255	165			2.255	216			2.255	699			2.255	253			2.255	1422			2.255	253			2.255	29
	2.265	199			2.265	227			2.265	672			2.265	264			2.265	1512			2.265	264			2.265	24
	2.275	205			2.275	208			2.275	708			2.275	293			2.275	1536			2.275	293			2.275	36
	2.285	191			2.285	211			2.285	665			2.285	279			2.285	1547			2.285	279			2.285	27
	2.295	177			2.295	226			2.295	685			2.295	283			2.295	1510			2.295	283			2.295	27
	2.305	199			2.305	220			2.305	716			2.305	314			2.305	1521			2.305	314			2.305	22
	2.315	190			2.315	254			2.315	674			2.315	296			2.315	1421			2.315	296			2.315	30
	2.325	193			2.325	233			2.325	690			2.325	257			2.325	1375			2.325	257			2.325	24
	2.335	174			2.335	214			2.335	660			2.335	262			2.335	1341			2.335	262			2.335	29
	2.345	171			2.345	211			2.345	564			2.345	286			2.345	1312			2.345	286			2.345	22
	2.355	171			2.355	193			2.355	624			2.355	266			2.355	1300			2.355	266			2.355	18
	2.365	171			2.365	188			2.365	589			2.365	248			2.365	1217			2.365	248			2.365	20
	2.375	181			2.375	208			2.375	517			2.375	257			2.375	1177			2.375	257			2.375	26
	2.385	181			2.385	168			2.385	556			2.385	263			2.385	1178			2.385	263			2.385	25
	2.395	144			2.395	182			2.395	558			2.395	252			2.395	1146			2.395	252			2.395	13
	2.405	161			2.405	168			2.405	517			2.405	230			2.405	1170			2.405	230			2.405	21
	2.415	170			2.415	191			2.415	521			2.415	225			2.415	1102			2.415	225			2.415	24
	2.425	145			2.425	200			2.425	515			2.425	232			2.425	1141			2.425	232			2.425	14
	2.435	164			2.435	199			2.435	544			2.435	234			2.435	1117			2.435	234			2.435	22
	2.445	169			2.445	187			2.445	532			2.445	240			2.445	1042			2.445	240			2.445	18
	2.455	166			2.455	188			2.455	558			2.455	232			2.455	1096			2.455	232			2.455	24
	2.465	130			2.465	184			2.465	552			2.465	260			2.465	1176			2.465	260			2.465	13
	2.475	152			2.475	179			2.475	519			2.475	207			2.475	1127			2.475	207			2.475	18
	2.485	162			2.485	212			2.485	498			2.485	254			2.485	1063			2.485	254			2.485	16
	2.495	169			2.495	184			2.495	478			2.495	248			2.495	1106			2.495	248			2.495	21
	2.505	140			2.505	211			2.505	533			2.505	217			2.505	1134			2.505	217			2.505	31
	2.515	160			2.515	178			2.515	509			2.515	244			2.515	1046			2.515	244			2.515	20
	2.525	155			2.525	175			2.525	543			2.525	223			2.525	1105			2.525	223			2.525	17
	2.535	182			2.535	182			2.535	548			2.535	241			2.535	1124			2.535	241			2.535	21
	2.545	153			2.545	178			2.545	538			2.545	230			2.545	1113			2.545	230			2.545	28
	2.555	164			2.555	184			2.555	549			2.555	274			2.555	1134			2.555	274			2.555	17
	2.565	166			2.565	175			2.565	543			2.565	216			2.565	1184			2.565	216			2.565	14
	2.575	142			2.575	177			2.575	544			2.575	252			2.575	1060			2.575	252			2.575	23
	2.585	167			2.585	183			2.585	560			2.585	260			2.585	1129			2.585	260			2.585	28
	2.595	186			2.595	193			2.595	554			2.595	270			2.595	1069			2.595	270			2.595	22
	2.605	171			2.605	202			2.605	492			2.605	242			2.605	1118			2.605	242			2.605	28
	2.615	165			2.615	176			2.615	512			2.615	245			2.615	1156			2.615	245			2.615	24
	2.625	183			2.625	193			2.625	490			2.625	249			2.625	1143			2.625	249			2.625	25
	2.635	149			2.635	194			2.635	565			2.635	255			2.635	1142			2.635	255			2.635	31
	2.645	177			2.645	190			2.645	510			2.645	254			2.645	1162			2.645	254			2.645	22
	2.655	183			2.655	183			2.655	505			2.655	218			2.655	1075			2.655	218			2.655	17
	2.665	156			2.665	206			2.665	558			2.665	248			2.665	1049			2.665	248			2.665	19
	2.675	156			2.675	176			2.675	501			2.675	249			2.675	1100			2.675	249			2.675	22
	2.685	151			2.685	180			2.685	534			2.685	245			2.685	1088			2.685	245			2.685	23
	2.695	163			2.695	180			2.695	503			2.695	247			2.695	1140			2.695	247			2.695	18
	2.705	166			2.705	185			2.705	524			2.705	232			2.705	1130			2.705	232			2.705	21
	2.715	162			2.715	154			2.715	514			2.715	244			2.715	1064			2.715	244			2.715	23
	2.725	179			2.725	195			2.725	520			2.725	220			2.725	1057			2.725	220			2.725	26
	2.735	142			2.735	181			2.735	489			2.735	264			2.735	1104			2.735	264			2.735	22
	2.745	162			2.745	164			2.745	500			2.745	253			2.745	1102			2.745	253			2.745	19
	2.755	178			2.755	178			2.755	503			2.755	267			2.755	1077			2.755	267			2.755	22
	2.765	150			2.765	172			2.765	482			2.765	259			2.765	1035			2.765	259			2.765	23
	2.775	137			2.775	191			2.775	505			2.775	272			2.775	1120			2.775	272			2.775	24
	2.785	170			2.785	184			2.785	522			2.785	254			2.785	1104			2.785	254			2.785	19
	2.795	138			2.795	174			2.795	518			2.795	276			2.795	1042			2.795	276			2.795	20
	2.805	184			2.805	178			2.805	484			2.805	275			2.805	1088			2.805	275			2.805	23
	2.815	150			2.815	178			2.815	534			2.815	264			2.815	1075			2.815	264			2.815	31
	2.825	170			2.825	194			2.825	505			2.825	273			2.825	1047			2.825	273			2.825	22
	2.835	166			2.835	185			2.835	519			2.835	269			2.835	1116			2.835	269			2.835	17
	2.845	165			2.845	217			2.845	518			2.845	286			2.845	1098			2.845	286			2.845	29
	2.855	163			2.855	196			2.855	528			2.855	268			2.855	1061			2.855	268			2.855	27
	2.865	162			2.865	174			2.865	457			2.865	279			2.865	1159			2.865	279			2.865	18
	2.875	164			2.875	176			2.875	507			2.875	264			2.875	1137			2.875	264			2.875	18
	2.885	180			2.885	197			2.885	521			2.885	256			2.885	1073			2.885	256			2.885	25
	2.895	148			2.895	187			2.895	470			2.895	259			2.895	1111			2.895	259			2.895	29
	2.905	174			2.905	209			2.905	543			2.905	296			2.905	1141			2.905	296			2.905	24
	2.915	170			2.915	182			2.915	517			2.915	285			2.915	1141			2.915	285			2.915	17
	2.925	166			2.925	184			2.925	492			2.925	289			2.925	1139			2.925	289			2.925	28
	2.935	178			2.935	183			2.935	514			2.935	312			2.935	1166			2.935	312			2.935	17
	2.945	154			2.945	174			2.945	510			2.945	282			2.945	1149			2.945	282			2.945	17
	2.955	176			2.955	178			2.955	507			2.955	310			2.955	1165			2.955	310			2.955	16
	2.965	173			2.965	197			2.965	493			2.965	300			2.965	1187			2.965	300			2.965	18
	2.975	181			2.975	185			2.975	498			2.975	337			2.975	1147			2.975	337			2.975	17
	2.985	172			2.985	197			2.985	514			2.985	304			2.985	1143			2.985	304			2.985	18
	2.995	155			2.995	168			2.995	500			2.995	296			2.995	1142			2.995	296			2.995	17
	3.005	181			3.005	172			3.005	506			3.005	339			3.005	1138			3.005	339			3.005	14
	3.015	148			3.015	183			3.015	511			3.015	301			3.015	1155			3.015	301			3.015	19
	3.025	159			3.025	181			3.025	532			3.025	291			3.025	1137			3.025	291			3.025	18
	3.035	152			3.035	157			3.035	486			3.035	297			3.035	1168			3.035	297			3.035	23
	3.045	175			3.045	181			3.045	492			3.045	279			3.045	1105			3.045	279			3.045	26
	3.055	161			3.055	184			3.055	503			3.055	284			3.055	1115			3.055	284			3.055	17
	3.065	154			3.065	173			3.065	484			3.065	317			3.065	1112			3.065	317			3.065	16
	3.075	148			3.075	191			3.075	485			3.075	281			3.075	1101			3.075	281			3.075	25
	3.085	166			3.085	192			3.085	488			3.085	296			3.085	1152			3.085	296			3.085	18
	3.095	138			3.095	152			3.095	490			3.095	295			3.095	1160			3.095	295			3.095	23
	3.105	168			3.105	160			3.105	532			3.105	268			3.105	1114			3.105	268			3.105	20
	3.115	161			3.115	181			3.115	487			3.115	298			3.115	1132			3.115	298			3.115	22
	3.125	161			3.125	195			3.125	475			3.125	311			3.125	1111			3.125	311			3.125	24
	3.135	157			3.135	185			3.135	464			3.135	271			3.135	1085			3.135	271			3.135	19
	3.145	167			3.145	185			3.145	520			3.145	305			3.145	1159			3.145	305			3.145	27
	3.155	163			3.155	163			3.155	493			3.155	299			3.155	1167			3.155	299			3.155	25
	3.165	154			3.165	162			3.165	510			3.165	288			3.165	1169			3.165	288			3.165	22
	3.175	165			3.175	168			3.175	532			3.175	307			3.175	1119			3.175	307			3.175	16
	3.185	136			3.185	192			3.185	470			3.185	312			3.185	1173			3.185	312			3.185	16
	3.195	185			3.195	190			3.195	544			3.195	342			3.195	1175			3.195	342			3.195	22
	3.205	183			3.205	204			3.205	534			3.205	303			3.205	1278			3.205	303			3.205	22
	3.215	203			3.215	210			3.215	573			3.215	334			3.215	1285			3.215	334			3.215	23
	3.225	199			3.225	241			3.225	595			3.225	279			3.225	1317			3.225	279			3.225	30
	3.235	226			3.235	248			3.235	566			3.235	332			3.235	1354			3.235	332			3.235	29
	3.245	233			3.245	270			3.245	596			3.245	337			3.245	1424			3.245	337			3.245	56
	3.255	263			3.255	293			3.255	582			3.255	351			3.255	1446			3.255	351			3.255	51
	3.265	275			3.265	307			3.265	657			3.265	366			3.265	1521			3.265	366			3.265	38
	3.275	310			3.275	364			3.275	685			3.275	358			3.275	1587			3.275	358			3.275	48
	3.285	352			3.285	399			3.285	687			3.285	403			3.285	1552			3.285	403			3.285	49
	3.295	379			3.295	377			3.295	699			3.295	362			3.295	1676			3.295	362			3.295	79
	3.305	367			3.305	447			3.305	736			3.305	453			3.305	1701			3.305	453			3.305	63
	3.315	387			3.315	424			3.315	713			3.315	410			3.315	1762			3.315	410			3.315	72
	3.325	390			3.325	432			3.325	731			3.325	376			3.325	1748			3.325	376			3.325	62
	3.335	378			3.335	403			3.335	744			3.335	400			3.335	1662			3.335	400			3.335	65
	3.345	347			3.345	414			3.345	685			3.345	430			3.345	1586			3.345	430			3.345	58
	3.355	325			3.355	340			3.355	680			3.355	388			3.355	1495			3.355	388			3.355	37
	3.365	273			3.365	355			3.365	688			3.365	365			3.365	1535			3.365	365			3.365	60
	3.375	249			3.375	296			3.375	550			3.375	335			3.375	1349			3.375	335			3.375	40
	3.385	213			3.385	256			3.385	571			3.385	337			3.385	1246			3.385	337			3.385	43
	3.395	225			3.395	257			3.395	507			3.395	342			3.395	1183			3.395	342			3.395	18
	3.405	190			3.405	211			3.405	465			3.405	322			3.405	1144			3.405	322			3.405	26
	3.415	201			3.415	207			3.415	464			3.415	331			3.415	1177			3.415	331			3.415	23
	3.425	162			3.425	180			3.425	484			3.425	313			3.425	1141			3.425	313			3.425	26
	3.435	176			3.435	195			3.435	517			3.435	294			3.435	1119			3.435	294			3.435	28
	3.445	149			3.445	177			3.445	490			3.445	289			3.445	1107			3.445	289			3.445	16
	3.455	155			3.455	187			3.455	460			3.455	327			3.455	1137			3.455	327			3.455	23
	3.465	148			3.465	166			3.465	495			3.465	316			3.465	1098			3.465	316			3.465	23
	3.475	157			3.475	165			3.475	492			3.475	314			3.475	1076			3.475	314			3.475	19
	3.485	153			3.485	182			3.485	488			3.485	338			3.485	1133			3.485	338			3.485	25
	3.495	162			3.495	174			3.495	466			3.495	334			3.495	1187			3.495	334			3.495	21
	3.505	159			3.505	191			3.505	531			3.505	327			3.505	1232			3.505	327			3.505	16
	3.515	181			3.515	203			3.515	516			3.515	372			3.515	1294			3.515	372			3.515	26
	3.525	175			3.525	191			3.525	549			3.525	407			3.525	1311			3.525	407			3.525	26
	3.535	190			3.535	229			3.535	645			3.535	431			3.535	1482			3.535	431			3.535	27
	3.545	251			3.545	268			3.545	737			3.545	515			3.545	1719			3.545	515			3.545	34
	3.555	280			3.555	357			3.555	892			3.555	626			3.555	2085			3.555	626			3.555	22
	3.565	358			3.565	406			3.565	1150			3.565	889			3.565	2691			3.565	889			3.565	31
	3.575	473			3.575	566			3.575	1569			3.575	1172			3.575	3573			3.575	1172			3.575	42
	3.585	652			3.585	738			3.585	2139			3.585	1682			3.585	5043			3.585	1682			3.585	59
	3.595	885			3.595	1032			3.595	2996			3.595	2445			3.595	6895			3.595	2445			3.595	102
	3.605	1241			3.605	1400			3.605	4036			3.605	3048			3.605	9329			3.605	3048			3.605	116
	3.615	1623			3.615	1874			3.615	5334			3.615	4259			3.615	12370			3.615	4259			3.615	126
	3.625	1998			3.625	2446			3.625	7101			3.625	5544			3.625	16298			3.625	5544			3.625	158
	3.635	2631			3.635	3098			3.635	8672			3.635	7068			3.635	20440			3.635	7068			3.635	207
	3.645	3138			3.645	3806			3.645	10651			3.645	8599			3.645	25212			3.645	8599			3.645	261
	3.655	3573			3.655	4266			3.655	12660			3.655	10196			3.655	29644			3.655	10196			3.655	312
	3.665	4172			3.665	4836			3.665	14498			3.665	11770			3.665	33471			3.665	11770			3.665	312
	3.675	4316			3.675	5482			3.675	15878			3.675	12594			3.675	36874			3.675	12594			3.675	352
	3.685	4741			3.685	5696			3.685	16785			3.685	13500			3.685	38634			3.685	13500			3.685	357
	3.695	4751			3.695	5711			3.695	17006			3.695	13305			3.695	39256			3.695	13305			3.695	392
	3.705	4658			3.705	5719			3.705	16771			3.705	13263			3.705	38001			3.705	13263			3.705	382
	3.715	4320			3.715	5318			3.715	15568			3.715	12403			3.715	36097			3.715	12403			3.715	320
	3.725	3812			3.725	4723			3.725	14177			3.725	11456			3.725	32532			3.725	11456			3.725	301
	3.735	3503			3.735	4158			3.735	12353			3.735	9830			3.735	28437			3.735	9830			3.735	250
	3.745	2841			3.745	3443			3.745	10456			3.745	8340			3.745	23909			3.745	8340			3.745	208
	3.755	2347			3.755	2789			3.755	8707			3.755	6676			3.755	19143			3.755	6676			3.755	182
	3.765	1764			3.765	2267			3.765	6669			3.765	5289			3.765	15302			3.765	5289			3.765	135
	3.775	1351			3.775	1684			3.775	5127			3.775	3991			3.775	11629			3.775	3991			3.775	107
	3.785	1084			3.785	1260			3.785	3840			3.785	2985			3.785	8690			3.785	2985			3.785	70
	3.795	748			3.795	883			3.795	2711			3.795	2224			3.795	6396			3.795	2224			3.795	43
	3.805	532			3.805	640			3.805	1972			3.805	1511			3.805	4496			3.805	1511			3.805	40
	3.815	387			3.815	468			3.815	1435			3.815	1058			3.815	3318			3.815	1058			3.815	37
	3.825	312			3.825	326			3.825	1087			3.825	813			3.825	2527			3.825	813			3.825	28
	3.835	239			3.835	259			3.835	779			3.835	601			3.835	1944			3.835	601			3.835	18
	3.845	182			3.845	243			3.845	674			3.845	471			3.845	1654			3.845	471			3.845	24
	3.855	193			3.855	232			3.855	592			3.855	408			3.855	1489			3.855	408			3.855	15
	3.865	179			3.865	203			3.865	578			3.865	410			3.865	1419			3.865	410			3.865	16
	3.875	173			3.875	210			3.875	562			3.875	440			3.875	1376			3.875	440			3.875	21
	3.885	182			3.885	198			3.885	590			3.885	450			3.885	1357			3.885	450			3.885	17
	3.895	193			3.895	224			3.895	645			3.895	490			3.895	1566			3.895	490			3.895	25
	3.905	230			3.905	229			3.905	690			3.905	543			3.905	1773			3.905	543			3.905	15
	3.915	238			3.915	262			3.915	779			3.915	604			3.915	1927			3.915	604			3.915	23
	3.925	256			3.925	323			3.925	934			3.925	693			3.925	2251			3.925	693			3.925	24
	3.935	319			3.935	367			3.935	1045			3.935	874			3.935	2594			3.935	874			3.935	33
	3.945	359			3.945	425			3.945	1256			3.945	994			3.945	2975			3.945	994			3.945	26
	3.955	440			3.955	519			3.955	1374			3.955	1210			3.955	3507			3.955	1210			3.955	36
	3.965	481			3.965	576			3.965	1733			3.965	1447			3.965	3822			3.965	1447			3.965	53
	3.975	575			3.975	656			3.975	1960			3.975	1597			3.975	4479			3.975	1597			3.975	55
	3.985	603			3.985	700			3.985	2109			3.985	1644			3.985	4970			3.985	1644			3.985	43
	3.995	671			3.995	765			3.995	2277			3.995	1852			3.995	5380			3.995	1852			3.995	58
	4.005	666			4.005	811			4.005	2324			4.005	1931			4.005	5501			4.005	1931			4.005	55
	4.015	688			4.015	824			4.015	2430			4.015	2009			4.015	5800			4.015	2009			4.015	78
	4.025	644			4.025	815			4.025	2441			4.025	1955			4.025	5432			4.025	1955			4.025	64
	4.035	658			4.035	746			4.035	2338			4.035	1856			4.035	5410			4.035	1856			4.035	50
	4.045	596			4.045	682			4.045	2210			4.045	1746			4.045	4912			4.045	1746			4.045	53
	4.055	536			4.055	628			4.055	1996			4.055	1493			4.055	4648			4.055	1493			4.055	51
	4.065	493			4.065	545			4.065	1669			4.065	1393			4.065	4071			4.065	1393			4.065	38
	4.075	411			4.075	487			4.075	1461			4.075	1191			4.075	3391			4.075	1191			4.075	38
	4.085	340			4.085	411			4.085	1231			4.085	954			4.085	2944			4.085	954			4.085	27
	4.095	325			4.095	354			4.095	1104			4.095	746			4.095	2414			4.095	746			4.095	32
	4.105	268			4.105	273			4.105	865			4.105	583			4.105	2018			4.105	583			4.105	22
	4.115	212			4.115	233			4.115	754			4.115	497			4.115	1728			4.115	497			4.115	24
	4.125	188			4.125	207			4.125	604			4.125	406			4.125	1502			4.125	406			4.125	15
	4.135	159			4.135	180			4.135	560			4.135	288			4.135	1357			4.135	288			4.135	19
	4.145	154			4.145	166			4.145	482			4.145	273			4.145	1141			4.145	273			4.145	24
	4.155	118			4.155	150			4.155	454			4.155	253			4.155	1017			4.155	253			4.155	14
	4.165	117			4.165	129			4.165	403			4.165	203			4.165	1029			4.165	203			4.165	15
	4.175	95			4.175	130			4.175	404			4.175	192			4.175	1055			4.175	192			4.175	15
	4.185	121			4.185	110			4.185	353			4.185	196			4.185	1004			4.185	196			4.185	16
	4.195	100			4.195	125			4.195	358			4.195	201			4.195	908			4.195	201			4.195	20
	4.205	100			4.205	99			4.205	354			4.205	173			4.205	953			4.205	173			4.205	15
	4.215	107			4.215	105			4.215	341			4.215	182			4.215	864			4.215	182			4.215	19
	4.225	100			4.225	113			4.225	409			4.225	184			4.225	904			4.225	184			4.225	12
	4.235	103			4.235	116			4.235	410			4.235	175			4.235	962			4.235	175			4.235	9
	4.245	100			4.245	131			4.245	358			4.245	164			4.245	859			4.245	164			4.245	15
	4.255	96			4.255	113			4.255	353			4.255	183			4.255	860			4.255	183			4.255	8
	4.265	116			4.265	146			4.265	326			4.265	196			4.265	890			4.265	196			4.265	14
	4.275	113			4.275	110			4.275	351			4.275	167			4.275	835			4.275	167			4.275	13
	4.285	103			4.285	103			4.285	345			4.285	175			4.285	815			4.285	175			4.285	6
	4.295	130			4.295	121			4.295	321			4.295	215			4.295	779			4.295	215			4.295	18
	4.305	89			4.305	128			4.305	323			4.305	176			4.305	822			4.305	176			4.305	15
	4.315	95			4.315	111			4.315	340			4.315	161			4.315	788			4.315	161			4.315	16
	4.325	87			4.325	120			4.325	326			4.325	163			4.325	798			4.325	163			4.325	17
	4.335	112			4.335	113			4.335	314			4.335	192			4.335	756			4.335	192			4.335	19
	4.345	123			4.345	107			4.345	320			4.345	176			4.345	805			4.345	176			4.345	13
	4.355	115			4.355	122			4.355	312			4.355	173			4.355	783			4.355	173			4.355	15
	4.365	107			4.365	103			4.365	350			4.365	170			4.365	751			4.365	170			4.365	19
	4.375	113			4.375	106			4.375	321			4.375	200			4.375	793			4.375	200			4.375	17
	4.385	109			4.385	105			4.385	312			4.385	190			4.385	784			4.385	190			4.385	19
	4.395	102			4.395	101			4.395	360			4.395	194			4.395	812			4.395	194			4.395	21
	4.405	107			4.405	112			4.405	367			4.405	206			4.405	861			4.405	206			4.405	16
	4.415	109			4.415	146			4.415	355			4.415	198			4.415	830			4.415	198			4.415	10
	4.425	127			4.425	139			4.425	367			4.425	200			4.425	920			4.425	200			4.425	25
	4.435	132			4.435	159			4.435	389			4.435	213			4.435	931			4.435	213			4.435	15
	4.445	134			4.445	163			4.445	420			4.445	261			4.445	1009			4.445	261			4.445	23
	4.455	159			4.455	154			4.455	429			4.455	239			4.455	1004			4.455	239			4.455	18
	4.465	141			4.465	164			4.465	456			4.465	264			4.465	1142			4.465	264			4.465	26
	4.475	181			4.475	207			4.475	435			4.475	289			4.475	1109			4.475	289			4.475	27
	4.485	172			4.485	184			4.485	487			4.485	294			4.485	1139			4.485	294			4.485	35
	4.495	193			4.495	207			4.495	497			4.495	307			4.495	1134			4.495	307			4.495	31
	4.505	162			4.505	168			4.505	490			4.505	357			4.505	1169			4.505	357			4.505	29
	4.515	183			4.515	192			4.515	459			4.515	284			4.515	1189			4.515	284			4.515	27
	4.525	165			4.525	192			4.525	475			4.525	287			4.525	1158			4.525	287			4.525	23
	4.535	171			4.535	193			4.535	481			4.535	271			4.535	1129			4.535	271			4.535	16
	4.545	162			4.545	159			4.545	419			4.545	292			4.545	1052			4.545	292			4.545	20
	4.555	167			4.555	157			4.555	419			4.555	245			4.555	1070			4.555	245			4.555	18
	4.565	149			4.565	154			4.565	424			4.565	249			4.565	1023			4.565	249			4.565	25
	4.575	122			4.575	148			4.575	393			4.575	231			4.575	926			4.575	231			4.575	15
	4.585	123			4.585	150			4.585	388			4.585	198			4.585	902			4.585	198			4.585	20
	4.595	122			4.595	127			4.595	366			4.595	190			4.595	877			4.595	190			4.595	14
	4.605	125			4.605	119			4.605	334			4.605	185			4.605	783			4.605	185			4.605	22
	4.615	100			4.615	114			4.615	325			4.615	195			4.615	802			4.615	195			4.615	15
	4.625	123			4.625	103			4.625	323			4.625	188			4.625	752			4.625	188			4.625	16
	4.635	101			4.635	122			4.635	298			4.635	215			4.635	768			4.635	215			4.635	11
	4.645	102			4.645	113			4.645	324			4.645	196			4.645	751			4.645	196			4.645	11
	4.655	100			4.655	130			4.655	286			4.655	186			4.655	746			4.655	186			4.655	13
	4.665	100			4.665	108			4.665	314			4.665	184			4.665	753			4.665	184			4.665	12
	4.675	100			4.675	130			4.675	290			4.675	187			4.675	754			4.675	187			4.675	17
	4.685	92			4.685	118			4.685	302			4.685	180			4.685	698			4.685	180			4.685	12
	4.695	84			4.695	102			4.695	340			4.695	185			4.695	742			4.695	185			4.695	18
	4.705	89			4.705	122			4.705	316			4.705	177			4.705	773			4.705	177			4.705	11
	4.715	72			4.715	91			4.715	276			4.715	165			4.715	712			4.715	165			4.715	8
	4.725	112			4.725	98			4.725	341			4.725	171			4.725	706			4.725	171			4.725	11
	4.735	90			4.735	105			4.735	307			4.735	174			4.735	711			4.735	174			4.735	11
	4.745	97			4.745	102			4.745	296			4.745	165			4.745	697			4.745	165			4.745	11
	4.755	105			4.755	116			4.755	300			4.755	206			4.755	709			4.755	206			4.755	15
	4.765	75			4.765	112			4.765	295			4.765	187			4.765	748			4.765	187			4.765	7
	4.775	94			4.775	117			4.775	285			4.775	174			4.775	757			4.775	174			4.775	15
	4.785	94			4.785	109			4.785	274			4.785	170			4.785	732			4.785	170			4.785	13
	4.795	78			4.795	86			4.795	286			4.795	159			4.795	755			4.795	159			4.795	11
	4.805	88			4.805	105			4.805	317			4.805	174			4.805	747			4.805	174			4.805	12
	4.815	94			4.815	108			4.815	291			4.815	205			4.815	726			4.815	205			4.815	9
	4.825	90			4.825	96			4.825	300			4.825	198			4.825	766			4.825	198			4.825	13
	4.835	87			4.835	110			4.835	334			4.835	166			4.835	714			4.835	166			4.835	16
	4.845	96			4.845	111			4.845	283			4.845	209			4.845	727			4.845	209			4.845	16
	4.855	92			4.855	127			4.855	290			4.855	199			4.855	742			4.855	199			4.855	9
	4.865	94			4.865	106			4.865	297			4.865	201			4.865	713			4.865	201			4.865	10
	4.875	91			4.875	109			4.875	285			4.875	186			4.875	771			4.875	186			4.875	9
	4.885	99			4.885	85			4.885	320			4.885	198			4.885	773			4.885	198			4.885	10
	4.895	93			4.895	104			4.895	285			4.895	216			4.895	734			4.895	216			4.895	17
	4.905	111			4.905	124			4.905	294			4.905	192			4.905	771			4.905	192			4.905	17
	4.915	104			4.915	115			4.915	317			4.915	195			4.915	794			4.915	195			4.915	7
	4.925	110			4.925	103			4.925	304			4.925	208			4.925	778			4.925	208			4.925	17
	4.935	96			4.935	120			4.935	269			4.935	183			4.935	728			4.935	183			4.935	13
	4.945	99			4.945	119			4.945	304			4.945	199			4.945	781			4.945	199			4.945	15
	4.955	102			4.955	108			4.955	308			4.955	219			4.955	705			4.955	219			4.955	19
	4.965	97			4.965	93			4.965	298			4.965	206			4.965	729			4.965	206			4.965	10
	4.975	93			4.975	114			4.975	290			4.975	197			4.975	772			4.975	197			4.975	13
	4.985	95			4.985	101			4.985	258			4.985	216			4.985	707			4.985	216			4.985	22
	4.995	75			4.995	107			4.995	295			4.995	200			4.995	718			4.995	200			4.995	13
	5.005	94			5.005	116			5.005	290			5.005	204			5.005	734			5.005	204			5.005	15
	5.015	85			5.015	120			5.015	296			5.015	173			5.015	699			5.015	173			5.015	13
	5.025	86			5.025	91			5.025	299			5.025	167			5.025	671			5.025	167			5.025	16
	5.035	117			5.035	82			5.035	274			5.035	207			5.035	708			5.035	207			5.035	12
	5.045	97			5.045	97			5.045	290			5.045	182			5.045	714			5.045	182			5.045	9
	5.055	86			5.055	101			5.055	301			5.055	162			5.055	652			5.055	162			5.055	12
	5.065	102			5.065	84			5.065	281			5.065	182			5.065	698			5.065	182			5.065	11
	5.075	82			5.075	91			5.075	265			5.075	183			5.075	721			5.075	183			5.075	14
	5.085	81			5.085	91			5.085	296			5.085	176			5.085	667			5.085	176			5.085	20
	5.095	85			5.095	83			5.095	283			5.095	159			5.095	703			5.095	159			5.095	11
	5.105	95			5.105	90			5.105	271			5.105	180			5.105	670			5.105	180			5.105	12
	5.115	73			5.115	104			5.115	279			5.115	154			5.115	711			5.115	154			5.115	12
	5.125	92			5.125	113			5.125	263			5.125	207			5.125	743			5.125	207			5.125	10
	5.135	84			5.135	114			5.135	280			5.135	176			5.135	676			5.135	176			5.135	21
	5.145	81			5.145	102			5.145	290			5.145	186			5.145	711			5.145	186			5.145	11
	5.155	82			5.155	109			5.155	279			5.155	180			5.155	719			5.155	180			5.155	11
	5.165	99			5.165	92			5.165	262			5.165	194			5.165	685			5.165	194			5.165	16
	5.175	90			5.175	98			5.175	277			5.175	167			5.175	701			5.175	167			5.175	12
	5.185	81			5.185	91			5.185	277			5.185	184			5.185	746			5.185	184			5.185	15
	5.195	83			5.195	111			5.195	265			5.195	183			5.195	679			5.195	183			5.195	8
	5.205	90			5.205	76			5.205	250			5.205	182			5.205	724			5.205	182			5.205	9
	5.215	88			5.215	92			5.215	280			5.215	194			5.215	708			5.215	194			5.215	9
	5.225	91			5.225	82			5.225	243			5.225	172			5.225	661			5.225	172			5.225	7
	5.235	83			5.235	90			5.235	277			5.235	202			5.235	709			5.235	202			5.235	19
	5.245	81			5.245	100			5.245	248			5.245	151			5.245	632			5.245	151			5.245	10
	5.255	73			5.255	114			5.255	249			5.255	165			5.255	655			5.255	165			5.255	11
	5.265	81			5.265	93			5.265	257			5.265	178			5.265	603			5.265	178			5.265	13
	5.275	97			5.275	117			5.275	268			5.275	171			5.275	655			5.275	171			5.275	11
	5.285	80			5.285	101			5.285	256			5.285	181			5.285	654			5.285	181			5.285	13
	5.295	92			5.295	94			5.295	254			5.295	192			5.295	650			5.295	192			5.295	14
	5.305	84			5.305	95			5.305	261			5.305	183			5.305	656			5.305	183			5.305	10
	5.315	77			5.315	102			5.315	248			5.315	183			5.315	618			5.315	183			5.315	9
	5.325	91			5.325	84			5.325	260			5.325	191			5.325	625			5.325	191			5.325	12
	5.335	77			5.335	108			5.335	255			5.335	185			5.335	659			5.335	185			5.335	17
	5.345	100			5.345	94			5.345	240			5.345	172			5.345	635			5.345	172			5.345	11
	5.355	75			5.355	87			5.355	258			5.355	174			5.355	672			5.355	174			5.355	13
	5.365	84			5.365	100			5.365	244			5.365	199			5.365	662			5.365	199			5.365	4
	5.375	80			5.375	82			5.375	268			5.375	188			5.375	641			5.375	188			5.375	15
	5.385	76			5.385	102			5.385	268			5.385	208			5.385	662			5.385	208			5.385	10
	5.395	73			5.395	83			5.395	282			5.395	193			5.395	690			5.395	193			5.395	16
	5.405	80			5.405	88			5.405	288			5.405	191			5.405	703			5.405	191			5.405	8
	5.415	88			5.415	76			5.415	261			5.415	187			5.415	646			5.415	187			5.415	9
	5.425	74			5.425	90			5.425	242			5.425	164			5.425	630			5.425	164			5.425	10
	5.435	56			5.435	105			5.435	278			5.435	183			5.435	694			5.435	183			5.435	11
	5.445	83			5.445	101			5.445	252			5.445	161			5.445	674			5.445	161			5.445	8
	5.455	90			5.455	91			5.455	250			5.455	177			5.455	675			5.455	177			5.455	14
	5.465	82			5.465	83			5.465	245			5.465	179			5.465	656			5.465	179			5.465	14
	5.475	77			5.475	92			5.475	232			5.475	193			5.475	702			5.475	193			5.475	16
	5.485	67			5.485	74			5.485	263			5.485	168			5.485	604			5.485	168			5.485	14
	5.495	79			5.495	90			5.495	235			5.495	162			5.495	669			5.495	162			5.495	4
	5.505	79			5.505	81			5.505	260			5.505	185			5.505	596			5.505	185			5.505	11
	5.515	79			5.515	98			5.515	271			5.515	152			5.515	639			5.515	152			5.515	13
	5.525	78			5.525	79			5.525	263			5.525	200			5.525	565			5.525	200			5.525	12
	5.535	70			5.535	86			5.535	211			5.535	156			5.535	567			5.535	156			5.535	9
	5.545	79			5.545	80			5.545	244			5.545	152			5.545	604			5.545	152			5.545	11
	5.555	70			5.555	108			5.555	260			5.555	182			5.555	559			5.555	182			5.555	8
	5.565	70			5.565	81			5.565	246			5.565	150			5.565	535			5.565	150			5.565	11
	5.575	64			5.575	98			5.575	239			5.575	169			5.575	541			5.575	169			5.575	7
	5.585	66			5.585	80			5.585	230			5.585	151			5.585	558			5.585	151			5.585	14
	5.595	66			5.595	91			5.595	246			5.595	168			5.595	552			5.595	168			5.595	12
	5.605	72			5.605	92			5.605	235			5.605	172			5.605	520			5.605	172			5.605	11
	5.615	72			5.615	92			5.615	208			5.615	176			5.615	517			5.615	176			5.615	13
	5.625	76			5.625	68			5.625	211			5.625	177			5.625	536			5.625	177			5.625	11
	5.635	69			5.635	78			5.635	204			5.635	169			5.635	526			5.635	169			5.635	11
	5.645	73			5.645	93			5.645	213			5.645	153			5.645	524			5.645	153			5.645	14
	5.655	73			5.655	84			5.655	207			5.655	145			5.655	541			5.655	145			5.655	14
	5.665	78			5.665	74			5.665	230			5.665	165			5.665	492			5.665	165			5.665	3
	5.675	73			5.675	78			5.675	211			5.675	191			5.675	540			5.675	191			5.675	5
	5.685	69			5.685	84			5.685	254			5.685	155			5.685	504			5.685	155			5.685	10
	5.695	86			5.695	68			5.695	222			5.695	150			5.695	514			5.695	150			5.695	13
	5.705	82			5.705	83			5.705	189			5.705	178			5.705	495			5.705	178			5.705	7
	5.715	70			5.715	79			5.715	207			5.715	168			5.715	528			5.715	168			5.715	5
	5.725	81			5.725	80			5.725	240			5.725	183			5.725	517			5.725	183			5.725	8
	5.735	53			5.735	83			5.735	225			5.735	177			5.735	509			5.735	177			5.735	15
	5.745	71			5.745	73			5.745	219			5.745	162			5.745	537			5.745	162			5.745	10
	5.755	66			5.755	85			5.755	230			5.755	174			5.755	512			5.755	174			5.755	10
	5.765	87			5.765	91			5.765	215			5.765	152			5.765	457			5.765	152			5.765	12
	5.775	63			5.775	80			5.775	204			5.775	165			5.775	487			5.775	165			5.775	11
	5.785	81			5.785	88			5.785	222			5.785	176			5.785	524			5.785	176			5.785	13
	5.795	61			5.795	60			5.795	213			5.795	144			5.795	509			5.795	144			5.795	12
	5.805	72			5.805	87			5.805	219			5.805	160			5.805	491			5.805	160			5.805	7
	5.815	76			5.815	91			5.815	220			5.815	161			5.815	502			5.815	161			5.815	10
	5.825	73			5.825	85			5.825	185			5.825	174			5.825	520			5.825	174			5.825	7
	5.835	73			5.835	87			5.835	220			5.835	173			5.835	516			5.835	173			5.835	14
	5.845	71			5.845	77			5.845	219			5.845	159			5.845	520			5.845	159			5.845	9
	5.855	75			5.855	66			5.855	188			5.855	156			5.855	452			5.855	156			5.855	9
	5.865	72			5.865	85			5.865	205			5.865	181			5.865	486			5.865	181			5.865	15
	5.875	67			5.875	72			5.875	210			5.875	142			5.875	472			5.875	142			5.875	11
	5.885	56			5.885	84			5.885	214			5.885	153			5.885	505			5.885	153			5.885	12
	5.895	60			5.895	76			5.895	204			5.895	146			5.895	482			5.895	146			5.895	4
	5.905	61			5.905	73			5.905	214			5.905	172			5.905	491			5.905	172			5.905	9
	5.915	69			5.915	81			5.915	223			5.915	162			5.915	503			5.915	162			5.915	9
	5.925	81			5.925	91			5.925	212			5.925	171			5.925	510			5.925	171			5.925	9
	5.935	64			5.935	80			5.935	237			5.935	169			5.935	465			5.935	169			5.935	7
	5.945	60			5.945	102			5.945	217			5.945	160			5.945	473			5.945	160			5.945	6
	5.955	74			5.955	79			5.955	186			5.955	142			5.955	465			5.955	142			5.955	7
	5.965	77			5.965	83			5.965	183			5.965	165			5.965	456			5.965	165			5.965	13
	5.975	69			5.975	87			5.975	207			5.975	162			5.975	486			5.975	162			5.975	10
	5.985	62			5.985	68			5.985	205			5.985	166			5.985	506			5.985	166			5.985	14
	5.995	84			5.995	86			5.995	186			5.995	163			5.995	456			5.995	163			5.995	10
	6.005	61			6.005	66			6.005	198			6.005	154			6.005	493			6.005	154			6.005	7
	6.015	69			6.015	80			6.015	206			6.015	170			6.015	497			6.015	170			6.015	16
	6.025	72			6.025	72			6.025	200			6.025	159			6.025	470			6.025	159			6.025	11
	6.035	66			6.035	68			6.035	195			6.035	153			6.035	493			6.035	153			6.035	5
	6.045	63			6.045	73			6.045	190			6.045	160			6.045	459			6.045	160			6.045	13
	6.055	69			6.055	63			6.055	236			6.055	173			6.055	485			6.055	173			6.055	12
	6.065	63			6.065	89			6.065	198			6.065	147			6.065	454			6.065	147			6.065	6
	6.075	68			6.075	67			6.075	195			6.075	142			6.075	458			6.075	142			6.075	11
	6.085	69			6.085	52			6.085	185			6.085	136			6.085	453			6.085	136			6.085	7
	6.095	69			6.095	89			6.095	197			6.095	128			6.095	490			6.095	128			6.095	7
	6.105	67			6.105	74			6.105	212			6.105	165			6.105	434			6.105	165			6.105	9
	6.115	56			6.115	88			6.115	224			6.115	161			6.115	493			6.115	161			6.115	12
	6.125	62			6.125	80			6.125	206			6.125	120			6.125	384			6.125	120			6.125	13
	6.135	67			6.135	80			6.135	221			6.135	167			6.135	465			6.135	167			6.135	12
	6.145	59			6.145	59			6.145	200			6.145	162			6.145	460			6.145	162			6.145	7
	6.155	69			6.155	69			6.155	193			6.155	158			6.155	462			6.155	158			6.155	7
	6.165	67			6.165	71			6.165	179			6.165	150			6.165	452			6.165	150			6.165	12
	6.175	57			6.175	87			6.175	185			6.175	142			6.175	446			6.175	142			6.175	11
	6.185	74			6.185	68			6.185	187			6.185	174			6.185	440			6.185	174			6.185	8
	6.195	67			6.195	69			6.195	197			6.195	144			6.195	435			6.195	144			6.195	8
	6.205	66			6.205	82			6.205	197			6.205	150			6.205	454			6.205	150			6.205	13
	6.215	71			6.215	70			6.215	196			6.215	146			6.215	449			6.215	146			6.215	14
	6.225	68			6.225	94			6.225	213			6.225	163			6.225	463			6.225	163			6.225	8
	6.235	65			6.235	90			6.235	262			6.235	178			6.235	477			6.235	178			6.235	12
	6.245	77			6.245	69			6.245	221			6.245	163			6.245	513			6.245	163			6.245	7
	6.255	79			6.255	94			6.255	270			6.255	192			6.255	584			6.255	192			6.255	16
	6.265	82			6.265	96			6.265	320			6.265	183			6.265	608			6.265	183			6.265	13
	6.275	107			6.275	117			6.275	333			6.275	217			6.275	667			6.275	217			6.275	20
	6.285	125			6.285	134			6.285	316			6.285	269			6.285	782			6.285	269			6.285	24
	6.295	147			6.295	161			6.295	417			6.295	289			6.295	903			6.295	289			6.295	23
	6.305	176			6.305	183			6.305	498			6.305	339			6.305	1037			6.305	339			6.305	21
	6.315	174			6.315	211			6.315	579			6.315	400			6.315	1184			6.315	400			6.315	31
	6.325	204			6.325	240			6.325	730			6.325	412			6.325	1426			6.325	412			6.325	31
	6.335	231			6.335	308			6.335	795			6.335	456			6.335	1597			6.335	456			6.335	30
	6.345	297			6.345	297			6.345	910			6.345	527			6.345	1744			6.345	527			6.345	36
	6.355	315			6.355	323			6.355	1040			6.355	554			6.355	1867			6.355	554			6.355	50
	6.365	304			6.365	363			6.365	1135			6.365	636			6.365	2129			6.365	636			6.365	40
	6.375	371			6.375	418			6.375	1189			6.375	669			6.375	2303			6.375	669			6.375	41
	6.385	360			6.385	410			6.385	1303			6.385	741			6.385	2419			6.385	741			6.385	42
	6.395	429			6.395	408			6.395	1281			6.395	697			6.395	2370			6.395	697			6.395	48
	6.405	385			6.405	405			6.405	1284			6.405	707			6.405	2377			6.405	707			6.405	34
	6.415	369			6.415	419			6.415	1300			6.415	724			6.415	2400			6.415	724			6.415	36
	6.425	352			6.425	368			6.425	1271			6.425	661			6.425	2276			6.425	661			6.425	52
	6.435	349			6.435	347			6.435	1145			6.435	663			6.435	2122			6.435	663			6.435	28
	6.445	280			6.445	330			6.445	1009			6.445	597			6.445	1935			6.445	597			6.445	43
	6.455	280			6.455	298			6.455	912			6.455	557			6.455	1711			6.455	557			6.455	38
	6.465	248			6.465	243			6.465	818			6.465	492			6.465	1532			6.465	492			6.465	23
	6.475	204			6.475	204			6.475	753			6.475	442			6.475	1388			6.475	442			6.475	26
	6.485	198			6.485	178			6.485	637			6.485	369			6.485	1120			6.485	369			6.485	16
	6.495	143			6.495	167			6.495	515			6.495	301			6.495	981			6.495	301			6.495	19
	6.505	135			6.505	136			6.505	471			6.505	287			6.505	905			6.505	287			6.505	23
	6.515	86			6.515	120			6.515	382			6.515	241			6.515	739			6.515	241			6.515	11
	6.525	104			6.525	113			6.525	298			6.525	202			6.525	641			6.525	202			6.525	17
	6.535	103			6.535	103			6.535	277			6.535	218			6.535	585			6.535	218			6.535	12
	6.545	73			6.545	72			6.545	257			6.545	194			6.545	541			6.545	194			6.545	9
	6.555	92			6.555	70			6.555	258			6.555	165			6.555	496			6.555	165			6.555	10
	6.565	57			6.565	70			6.565	206			6.565	154			6.565	484			6.565	154			6.565	11
	6.575	73			6.575	76			6.575	201			6.575	168			6.575	451			6.575	168			6.575	6
	6.585	60			6.585	68			6.585	186			6.585	140			6.585	464			6.585	140			6.585	5
	6.595	60			6.595	58			6.595	192			6.595	149			6.595	457			6.595	149			6.595	4
	6.605	55			6.605	74			6.605	177			6.605	144			6.605	431			6.605	144			6.605	7
	6.615	51			6.615	54			6.615	214			6.615	178			6.615	452			6.615	178			6.615	10
	6.625	48			6.625	68			6.625	185			6.625	147			6.625	416			6.625	147			6.625	5
	6.635	62			6.635	56			6.635	180			6.635	131			6.635	405			6.635	131			6.635	8
	6.645	59			6.645	70			6.645	171			6.645	154			6.645	411			6.645	154			6.645	8
	6.655	61			6.655	85			6.655	190			6.655	151			6.655	420			6.655	151			6.655	5
	6.665	50			6.665	87			6.665	178			6.665	138			6.665	388			6.665	138			6.665	4
	6.675	63			6.675	53			6.675	177			6.675	175			6.675	432			6.675	175			6.675	5
	6.685	53			6.685	84			6.685	163			6.685	148			6.685	426			6.685	148			6.685	10
	6.695	56			6.695	77			6.695	168			6.695	154			6.695	423			6.695	154			6.695	9
	6.705	62			6.705	57			6.705	162			6.705	140			6.705	426			6.705	140			6.705	11
	6.715	60			6.715	67			6.715	190			6.715	124			6.715	428			6.715	124			6.715	7
	6.725	47			6.725	82			6.725	158			6.725	158			6.725	424			6.725	158			6.725	14
	6.735	62			6.735	57			6.735	168			6.735	138			6.735	436			6.735	138			6.735	8
	6.745	65			6.745	63			6.745	173			6.745	133			6.745	427			6.745	133			6.745	4
	6.755	63			6.755	60			6.755	178			6.755	152			6.755	358			6.755	152			6.755	10
	6.765	58			6.765	58			6.765	181			6.765	136			6.765	389			6.765	136			6.765	6
	6.775	56			6.775	70			6.775	167			6.775	119			6.775	378			6.775	119			6.775	6
	6.785	67			6.785	64			6.785	154			6.785	124			6.785	403			6.785	124			6.785	10
	6.795	61			6.795	66			6.795	135			6.795	129			6.795	376			6.795	129			6.795	6
	6.805	47			6.805	61			6.805	165			6.805	144			6.805	411			6.805	144			6.805	13
	6.815	53			6.815	63			6.815	175			6.815	134			6.815	433			6.815	134			6.815	3
	6.825	60			6.825	75			6.825	177			6.825	141			6.825	370			6.825	141			6.825	9
	6.835	54			6.835	61			6.835	161			6.835	163			6.835	399			6.835	163			6.835	4
	6.845	71			6.845	72			6.845	174			6.845	130			6.845	420			6.845	130			6.845	6
	6.855	60			6.855	61			6.855	147			6.855	139			6.855	382			6.855	139			6.855	8
	6.865	54			6.865	72			6.865	182			6.865	140			6.865	418			6.865	140			6.865	13
	6.875	49			6.875	74			6.875	191			6.875	136			6.875	394			6.875	136			6.875	9
	6.885	43			6.885	57			6.885	172			6.885	127			6.885	401			6.885	127			6.885	16
	6.895	63			6.895	48			6.895	203			6.895	146			6.895	450			6.895	146			6.895	12
	6.905	51			6.905	67			6.905	168			6.905	134			6.905	439			6.905	134			6.905	11
	6.915	62			6.915	68			6.915	188			6.915	164			6.915	429			6.915	164			6.915	6
	6.925	57			6.925	76			6.925	168			6.925	146			6.925	414			6.925	146			6.925	18
	6.935	52			6.935	59			6.935	193			6.935	148			6.935	416			6.935	148			6.935	6
	6.945	54			6.945	73			6.945	209			6.945	170			6.945	475			6.945	170			6.945	12
	6.955	65			6.955	76			6.955	198			6.955	148			6.955	490			6.955	148			6.955	9
	6.965	72			6.965	86			6.965	220			6.965	153			6.965	456			6.965	153			6.965	7
	6.975	81			6.975	75			6.975	234			6.975	183			6.975	542			6.975	183			6.975	11
	6.985	77			6.985	85			6.985	218			6.985	181			6.985	539			6.985	181			6.985	15
	6.995	78			6.995	98			6.995	219			6.995	199			6.995	508			6.995	199			6.995	11
	7.005	94			7.005	93			7.005	263			7.005	197			7.005	598			7.005	197			7.005	13
	7.015	79			7.015	88			7.015	279			7.015	197			7.015	577			7.015	197			7.015	12
	7.025	85			7.025	95			7.025	276			7.025	211			7.025	600			7.025	211			7.025	14
	7.035	80			7.035	123			7.035	285			7.035	233			7.035	635			7.035	233			7.035	16
	7.045	98			7.045	95			7.045	296			7.045	211			7.045	633			7.045	211			7.045	14
	7.055	90			7.055	104			7.055	289			7.055	236			7.055	623			7.055	236			7.055	12
	7.065	105			7.065	97			7.065	310			7.065	212			7.065	596			7.065	212			7.065	8
	7.075	89			7.075	129			7.075	314			7.075	238			7.075	634			7.075	238			7.075	13
	7.085	103			7.085	106			7.085	294			7.085	189			7.085	588			7.085	189			7.085	10
	7.095	80			7.095	100			7.095	281			7.095	206			7.095	602			7.095	206			7.095	16
	7.105	77			7.105	70			7.105	238			7.105	207			7.105	549			7.105	207			7.105	7
	7.115	79			7.115	96			7.115	252			7.115	194			7.115	486			7.115	194			7.115	11
	7.125	60			7.125	79			7.125	255			7.125	178			7.125	482			7.125	178			7.125	5
	7.135	86			7.135	75			7.135	226			7.135	151			7.135	457			7.135	151			7.135	7
	7.145	54			7.145	74			7.145	211			7.145	193			7.145	451			7.145	193			7.145	11
	7.155	64			7.155	78			7.155	186			7.155	161			7.155	485			7.155	161			7.155	5
	7.165	56			7.165	72			7.165	202			7.165	152			7.165	436			7.165	152			7.165	7
	7.175	62			7.175	60			7.175	185			7.175	154			7.175	388			7.175	154			7.175	8
	7.185	57			7.185	72			7.185	153			7.185	165			7.185	429			7.185	165			7.185	4
	7.195	63			7.195	66			7.195	192			7.195	152			7.195	383			7.195	152			7.195	9
	7.205	37			7.205	60			7.205	177			7.205	143			7.205	360			7.205	143			7.205	4
	7.215	50			7.215	52			7.215	146			7.215	123			7.215	368			7.215	123			7.215	7
	7.225	51			7.225	66			7.225	152			7.225	138			7.225	329			7.225	138			7.225	8
	7.235	61			7.235	56			7.235	145			7.235	127			7.235	388			7.235	127			7.235	4
	7.245	52			7.245	58			7.245	178			7.245	130			7.245	378			7.245	130			7.245	6
	7.255	50			7.255	59			7.255	137			7.255	142			7.255	350			7.255	142			7.255	7
	7.265	45			7.265	45			7.265	156			7.265	122			7.265	380			7.265	122			7.265	2
	7.275	57			7.275	44			7.275	151			7.275	135			7.275	378			7.275	135			7.275	10
	7.285	56			7.285	58			7.285	154			7.285	138			7.285	368			7.285	138			7.285	9
	7.295	53			7.295	54			7.295	151			7.295	136			7.295	365			7.295	136			7.295	8
	7.305	36			7.305	65			7.305	161			7.305	149			7.305	407			7.305	149			7.305	3
	7.315	45			7.315	64			7.315	148			7.315	141			7.315	396			7.315	141			7.315	8
	7.325	56			7.325	76			7.325	142			7.325	120			7.325	406			7.325	120			7.325	5
	7.335	50			7.335	55			7.335	130			7.335	145			7.335	400			7.335	145			7.335	4
	7.345	46			7.345	61			7.345	156			7.345	119			7.345	433			7.345	119			7.345	10
	7.355	63			7.355	60			7.355	163			7.355	124			7.355	442			7.355	124			7.355	10
	7.365	43			7.365	59			7.365	181			7.365	155			7.365	408			7.365	155			7.365	7
	7.375	50			7.375	57			7.375	144			7.375	135			7.375	417			7.375	135			7.375	7
	7.385	44			7.385	45			7.385	123			7.385	135			7.385	416			7.385	135			7.385	8
	7.395	59			7.395	52			7.395	156			7.395	138			7.395	434			7.395	138			7.395	3
	7.405	42			7.405	36			7.405	175			7.405	124			7.405	438			7.405	124			7.405	4
	7.415	45			7.415	61			7.415	148			7.415	137			7.415	406			7.415	137			7.415	6
	7.425	44			7.425	52			7.425	161			7.425	152			7.425	448			7.425	152			7.425	4
	7.435	42			7.435	67			7.435	178			7.435	148			7.435	395			7.435	148			7.435	7
	7.445	52			7.445	52			7.445	144			7.445	146			7.445	410			7.445	146			7.445	10
	7.455	44			7.455	57			7.455	185			7.455	136			7.455	394			7.455	136			7.455	4
	7.465	44			7.465	41			7.465	159			7.465	127			7.465	418			7.465	127			7.465	9
	7.475	44			7.475	62			7.475	159			7.475	120			7.475	376			7.475	120			7.475	6
	7.485	55			7.485	51			7.485	145			7.485	106			7.485	374			7.485	106			7.485	9
	7.495	62			7.495	65			7.495	140			7.495	145			7.495	381			7.495	145			7.495	7
	7.505	42			7.505	55			7.505	137			7.505	138			7.505	369			7.505	138			7.505	8
	7.515	29			7.515	48			7.515	132			7.515	126			7.515	356			7.515	126			7.515	6
	7.525	51			7.525	50			7.525	131			7.525	129			7.525	289			7.525	129			7.525	2
	7.535	51			7.535	46			7.535	127			7.535	146			7.535	336			7.535	146			7.535	3
	7.545	50			7.545	51			7.545	142			7.545	132			7.545	359			7.545	132			7.545	8
	7.555	44			7.555	51			7.555	154			7.555	127			7.555	314			7.555	127			7.555	3
	7.565	36			7.565	56			7.565	133			7.565	133			7.565	356			7.565	133			7.565	6
	7.575	40			7.575	44			7.575	149			7.575	126			7.575	327			7.575	126			7.575	6
	7.585	41			7.585	48			7.585	141			7.585	134			7.585	310			7.585	134			7.585	7
	7.595	44			7.595	47			7.595	131			7.595	115			7.595	380			7.595	115			7.595	6
	7.605	37			7.605	49			7.605	136			7.605	110			7.605	314			7.605	110			7.605	5
	7.615	56			7.615	47			7.615	132			7.615	121			7.615	335			7.615	121			7.615	7
	7.625	35			7.625	44			7.625	127			7.625	123			7.625	354			7.625	123			7.625	3
	7.635	38			7.635	51			7.635	132			7.635	124			7.635	302			7.635	124			7.635	9
	7.645	45			7.645	63			7.645	159			7.645	118			7.645	350			7.645	118			7.645	7
	7.655	48			7.655	46			7.655	136			7.655	131			7.655	301			7.655	131			7.655	6
	7.665	40			7.665	50			7.665	129			7.665	131			7.665	319			7.665	131			7.665	7
	7.675	39			7.675	45			7.675	123			7.675	125			7.675	310			7.675	125			7.675	4
	7.685	36			7.685	44			7.685	128			7.685	112			7.685	286			7.685	112			7.685	4
	7.695	32			7.695	47			7.695	143			7.695	125			7.695	339			7.695	125			7.695	6
	7.705	46			7.705	42			7.705	143			7.705	118			7.705	408			7.705	118			7.705	3
	7.715	52			7.715	57			7.715	158			7.715	113			7.715	370			7.715	113			7.715	2
	7.725	43			7.725	55			7.725	128			7.725	122			7.725	349			7.725	122			7.725	11
	7.735	42			7.735	45			7.735	128			7.735	141			7.735	339			7.735	141			7.735	7
	7.745	48			7.745	48			7.745	118			7.745	128			7.745	355			7.745	128			7.745	6
	7.755	50			7.755	57			7.755	143			7.755	141			7.755	328			7.755	141			7.755	11
	7.765	43			7.765	37			7.765	132			7.765	109			7.765	351			7.765	109			7.765	4
	7.775	50			7.775	62			7.775	128			7.775	128			7.775	352			7.775	128			7.775	7
	7.785	51			7.785	47			7.785	133			7.785	125			7.785	324			7.785	125			7.785	8
	7.795	45			7.795	41			7.795	129			7.795	120			7.795	343			7.795	120			7.795	11
	7.805	46			7.805	62			7.805	139			7.805	90			7.805	302			7.805	90			7.805	6
	7.815	41			7.815	43			7.815	127			7.815	119			7.815	314			7.815	119			7.815	3
	7.825	47			7.825	42			7.825	120			7.825	122			7.825	354			7.825	122			7.825	7
	7.835	43			7.835	48			7.835	123			7.835	119			7.835	332			7.835	119			7.835	3
	7.845	46			7.845	34			7.845	122			7.845	101			7.845	280			7.845	101			7.845	6
	7.855	33			7.855	55			7.855	129			7.855	109			7.855	290			7.855	109			7.855	12
	7.865	54			7.865	46			7.865	141			7.865	125			7.865	286			7.865	125			7.865	2
	7.875	29			7.875	42			7.875	140			7.875	124			7.875	322			7.875	124			7.875	6
	7.885	43			7.885	48			7.885	127			7.885	113			7.885	317			7.885	113			7.885	11
	7.895	38			7.895	45			7.895	113			7.895	129			7.895	284			7.895	129			7.895	8
	7.905	38			7.905	44			7.905	140			7.905	125			7.905	325			7.905	125			7.905	3
	7.915	49			7.915	41			7.915	121			7.915	130			7.915	279			7.915	130			7.915	10
	7.925	47			7.925	44			7.925	125			7.925	126			7.925	328			7.925	126			7.925	4
	7.935	30			7.935	33			7.935	124			7.935	116			7.935	314			7.935	116			7.935	3
	7.945	45			7.945	50			7.945	114			7.945	137			7.945	304			7.945	137			7.945	5
	7.955	38			7.955	42			7.955	116			7.955	118			7.955	315			7.955	118			7.955	2
	7.965	40			7.965	54			7.965	140			7.965	129			7.965	333			7.965	129			7.965	4
	7.975	41			7.975	48			7.975	118			7.975	135			7.975	302			7.975	135			7.975	8
	7.985	39			7.985	54			7.985	128			7.985	112			7.985	328			7.985	112			7.985	11
	7.995	46			7.995	42			7.995	145			7.995	106			7.995	326			7.995	106			7.995	5
	8.005	48			8.005	49			8.005	153			8.005	120			8.005	310			8.005	120			8.005	5
	8.015	40			8.015	44			8.015	123			8.015	127			8.015	328			8.015	127			8.015	9
	8.025	40			8.025	43			8.025	134			8.025	134			8.025	327			8.025	134			8.025	6
	8.035	44			8.035	58			8.035	129			8.035	99			8.035	314			8.035	99			8.035	8
	8.045	40			8.045	41			8.045	133			8.045	103			8.045	323			8.045	103			8.045	10
	8.055	44			8.055	47			8.055	138			8.055	115			8.055	298			8.055	115			8.055	8
	8.065	35			8.065	43			8.065	135			8.065	127			8.065	303			8.065	127			8.065	13
	8.075	39			8.075	56			8.075	131			8.075	115			8.075	292			8.075	115			8.075	7
	8.085	46			8.085	51			8.085	132			8.085	109			8.085	303			8.085	109			8.085	7
	8.095	47			8.095	51			8.095	140			8.095	109			8.095	323			8.095	109			8.095	9
	8.105	40			8.105	59			8.105	145			8.105	108			8.105	307			8.105	108			8.105	10
	8.115	25			8.115	48			8.115	110			8.115	126			8.115	302			8.115	126			8.115	8
	8.125	38			8.125	44			8.125	123			8.125	112			8.125	306			8.125	112			8.125	2
	8.135	45			8.135	51			8.135	140			8.135	111			8.135	291			8.135	111			8.135	2
	8.145	46			8.145	36			8.145	104			8.145	117			8.145	288			8.145	117			8.145	6
	8.155	40			8.155	51			8.155	129			8.155	123			8.155	276			8.155	123			8.155	7
	8.165	46			8.165	51			8.165	116			8.165	118			8.165	284			8.165	118			8.165	5
	8.175	47			8.175	38			8.175	142			8.175	113			8.175	282			8.175	113			8.175	4
	8.185	38			8.185	42			8.185	102			8.185	122			8.185	315			8.185	122			8.185	3
	8.195	49			8.195	44			8.195	120			8.195	100			8.195	291			8.195	100			8.195	4
	8.205	31			8.205	46			8.205	125			8.205	123			8.205	312			8.205	123			8.205	8
	8.215	37			8.215	38			8.215	107			8.215	114			8.215	271			8.215	114			8.215	7
	8.225	48			8.225	72			8.225	115			8.225	100			8.225	260			8.225	100			8.225	3
	8.235	39			8.235	32			8.235	98			8.235	104			8.235	310			8.235	104			8.235	11
	8.245	45			8.245	41			8.245	123			8.245	84			8.245	279			8.245	84			8.245	2
	8.255	41			8.255	38			8.255	103			8.255	123			8.255	284			8.255	123			8.255	5
	8.265	41			8.265	42			8.265	112			8.265	118			8.265	274			8.265	118			8.265	8
	8.275	48			8.275	38			8.275	109			8.275	102			8.275	268			8.275	102			8.275	5
	8.285	38			8.285	50			8.285	130			8.285	105			8.285	304			8.285	105			8.285	3
	8.295	43			8.295	37			8.295	135			8.295	91			8.295	291			8.295	91			8.295	6
	8.305	33			8.305	41			8.305	111			8.305	98			8.305	293			8.305	98			8.305	5
	8.315	39			8.315	53			8.315	120			8.315	106			8.315	247			8.315	106			8.315	6
	8.325	47			8.325	48			8.325	94			8.325	102			8.325	299			8.325	102			8.325	4
	8.335	36			8.335	42			8.335	115			8.335	107			8.335	271			8.335	107			8.335	6
	8.345	39			8.345	57			8.345	118			8.345	93			8.345	271			8.345	93			8.345	6
	8.355	41			8.355	40			8.355	115			8.355	102			8.355	281			8.355	102			8.355	5
	8.365	37			8.365	53			8.365	91			8.365	101			8.365	272			8.365	101			8.365	7
	8.375	43			8.375	42			8.375	111			8.375	111			8.375	287			8.375	111			8.375	2
	8.385	50			8.385	39			8.385	99			8.385	100			8.385	298			8.385	100			8.385	8
	8.395	37			8.395	49			8.395	132			8.395	117			8.395	273			8.395	117			8.395	7
	8.405	27			8.405	31			8.405	103			8.405	96			8.405	290			8.405	96			8.405	11
	8.415	25			8.415	51			8.415	111			8.415	93			8.415	264			8.415	93			8.415	6
	8.425	41			8.425	51			8.425	112			8.425	107			8.425	251			8.425	107			8.425	5
	8.435	39			8.435	36			8.435	109			8.435	116			8.435	270			8.435	116			8.435	5
	8.445	37			8.445	41			8.445	102			8.445	117			8.445	239			8.445	117			8.445	3
	8.455	35			8.455	35			8.455	111			8.455	111			8.455	276			8.455	111			8.455	5
	8.465	40			8.465	52			8.465	104			8.465	113			8.465	260			8.465	113			8.465	6
	8.475	42			8.475	36			8.475	109			8.475	112			8.475	249			8.475	112			8.475	8
	8.485	38			8.485	44			8.485	106			8.485	102			8.485	239			8.485	102			8.485	5
	8.495	30			8.495	40			8.495	90			8.495	106			8.495	264			8.495	106			8.495	5
	8.505	43			8.505	50			8.505	103			8.505	121			8.505	249			8.505	121			8.505	4
	8.515	34			8.515	42			8.515	114			8.515	103			8.515	259			8.515	103			8.515	7
	8.525	32			8.525	35			8.525	102			8.525	115			8.525	267			8.525	115			8.525	4
	8.535	29			8.535	33			8.535	113			8.535	111			8.535	272			8.535	111			8.535	6
	8.545	34			8.545	32			8.545	94			8.545	104			8.545	234			8.545	104			8.545	3
	8.555	34			8.555	30			8.555	102			8.555	104			8.555	261			8.555	104			8.555	9
	8.565	35			8.565	43			8.565	101			8.565	92			8.565	243			8.565	92			8.565	9
	8.575	28			8.575	30			8.575	93			8.575	101			8.575	239			8.575	101			8.575	5
	8.585	35			8.585	43			8.585	112			8.585	114			8.585	248			8.585	114			8.585	5
	8.595	38			8.595	47			8.595	100			8.595	112			8.595	247			8.595	112			8.595	5
	8.605	34			8.605	43			8.605	105			8.605	109			8.605	261			8.605	109			8.605	2
	8.615	29			8.615	52			8.615	103			8.615	99			8.615	273			8.615	99			8.615	4
	8.625	35			8.625	37			8.625	111			8.625	114			8.625	251			8.625	114			8.625	5
	8.635	41			8.635	36			8.635	120			8.635	87			8.635	250			8.635	87			8.635	6
	8.645	45			8.645	41			8.645	116			8.645	122			8.645	280			8.645	122			8.645	4
	8.655	41			8.655	41			8.655	88			8.655	115			8.655	281			8.655	115			8.655	6
	8.665	29			8.665	31			8.665	99			8.665	124			8.665	275			8.665	124			8.665	7
	8.675	32			8.675	39			8.675	79			8.675	113			8.675	264			8.675	113			8.675	8
	8.685	41			8.685	48			8.685	113			8.685	104			8.685	223			8.685	104			8.685	7
	8.695	24			8.695	33			8.695	98			8.695	91			8.695	269			8.695	91			8.695	5
	8.705	39			8.705	37			8.705	117			8.705	121			8.705	264			8.705	121			8.705	1
	8.715	40			8.715	44			8.715	113			8.715	117			8.715	235			8.715	117			8.715	4
	8.725	42			8.725	44			8.725	103			8.725	99			8.725	252			8.725	99			8.725	6
	8.735	34			8.735	30			8.735	103			8.735	109			8.735	258			8.735	109			8.735	6
	8.745	38			8.745	40			8.745	109			8.745	93			8.745	238			8.745	93			8.745	8
	8.755	43			8.755	32			8.755	110			8.755	96			8.755	244			8.755	96			8.755	3
	8.765	36			8.765	51			8.765	110			8.765	107			8.765	255			8.765	107			8.765	6
	8.775	23			8.775	31			8.775	107			8.775	99			8.775	240			8.775	99			8.775	4
	8.785	30			8.785	45			8.785	99			8.785	99			8.785	244			8.785	99			8.785	6
	8.795	25			8.795	37			8.795	106			8.795	106			8.795	238			8.795	106			8.795	6
	8.805	21			8.805	38			8.805	103			8.805	92			8.805	236			8.805	92			8.805	9
	8.815	36			8.815	42			8.815	95			8.815	102			8.815	266			8.815	102			8.815	5
	8.825	30			8.825	42			8.825	99			8.825	113			8.825	257			8.825	113			8.825	3
	8.835	31			8.835	39			8.835	98			8.835	125			8.835	250			8.835	125			8.835	5
	8.845	32			8.845	30			8.845	109			8.845	94			8.845	264			8.845	94			8.845	7
	8.855	29			8.855	30			8.855	94			8.855	86			8.855	208			8.855	86			8.855	8
	8.865	39			8.865	37			8.865	103			8.865	103			8.865	246			8.865	103			8.865	3
	8.875	49			8.875	49			8.875	101			8.875	89			8.875	257			8.875	89			8.875	7
	8.885	32			8.885	45			8.885	109			8.885	97			8.885	245			8.885	97			8.885	2
	8.895	37			8.895	31			8.895	103			8.895	96			8.895	231			8.895	96			8.895	4
	8.905	33			8.905	45			8.905	99			8.905	89			8.905	241			8.905	89			8.905	8
	8.915	29			8.915	50			8.915	108			8.915	107			8.915	267			8.915	107			8.915	6
	8.925	44			8.925	30			8.925	91			8.925	106			8.925	244			8.925	106			8.925	2
	8.935	34			8.935	42			8.935	108			8.935	115			8.935	234			8.935	115			8.935	2
	8.945	32			8.945	45			8.945	85			8.945	97			8.945	268			8.945	97			8.945	7
	8.955	26			8.955	52			8.955	103			8.955	104			8.955	237			8.955	104			8.955	9
	8.965	30			8.965	41			8.965	87			8.965	123			8.965	243			8.965	123			8.965	3
	8.975	28			8.975	34			8.975	93			8.975	95			8.975	217			8.975	95			8.975	3
	8.985	22			8.985	47			8.985	107			8.985	107			8.985	223			8.985	107			8.985	3
	8.995	30			8.995	38			8.995	110			8.995	72			8.995	266			8.995	72			8.995	5
	9.005	36			9.005	32			9.005	114			9.005	109			9.005	229			9.005	109			9.005	2
	9.015	29			9.015	34			9.015	93			9.015	111			9.015	232			9.015	111			9.015	8
	9.025	28			9.025	35			9.025	94			9.025	118			9.025	228			9.025	118			9.025	7
	9.035	30			9.035	38			9.035	92			9.035	94			9.035	208			9.035	94			9.035	9
	9.045	35			9.045	44			9.045	73			9.045	98			9.045	234			9.045	98			9.045	2
	9.055	29			9.055	34			9.055	94			9.055	107			9.055	215			9.055	107			9.055	3
	9.065	30			9.065	42			9.065	106			9.065	84			9.065	236			9.065	84			9.065	3
	9.075	31			9.075	21			9.075	88			9.075	103			9.075	239			9.075	103			9.075	5
	9.085	21			9.085	39			9.085	88			9.085	102			9.085	247			9.085	102			9.085	4
	9.095	35			9.095	32			9.095	86			9.095	87			9.095	214			9.095	87			9.095	2
	9.105	34			9.105	35			9.105	114			9.105	94			9.105	214			9.105	94			9.105	3
	9.115	36			9.115	29			9.115	95			9.115	94			9.115	234			9.115	94			9.115	5
	9.125	34			9.125	23			9.125	106			9.125	103			9.125	249			9.125	103			9.125	4
	9.135	21			9.135	27			9.135	94			9.135	104			9.135	258			9.135	104			9.135	5
	9.145	29			9.145	38			9.145	92			9.145	63			9.145	192			9.145	63			9.145	4
	9.155	42			9.155	30			9.155	96			9.155	93			9.155	235			9.155	93			9.155	3
	9.165	29			9.165	27			9.165	94			9.165	93			9.165	242			9.165	93			9.165	2
	9.175	35			9.175	35			9.175	94			9.175	91			9.175	205			9.175	91			9.175	6
	9.185	26			9.185	39			9.185	83			9.185	104			9.185	220			9.185	104			9.185	4
	9.195	29			9.195	43			9.195	88			9.195	78			9.195	226			9.195	78			9.195	2
	9.205	35			9.205	40			9.205	91			9.205	109			9.205	228			9.205	109			9.205	3
	9.215	37			9.215	45			9.215	86			9.215	64			9.215	218			9.215	64			9.215	7
	9.225	26			9.225	36			9.225	88			9.225	78			9.225	223			9.225	78			9.225	5
	9.235	41			9.235	40			9.235	109			9.235	102			9.235	218			9.235	102			9.235	7
	9.245	30			9.245	29			9.245	96			9.245	109			9.245	214			9.245	109			9.245	7
	9.255	20			9.255	47			9.255	86			9.255	96			9.255	189			9.255	96			9.255	5
	9.265	35			9.265	33			9.265	85			9.265	102			9.265	211			9.265	102			9.265	6
	9.275	31			9.275	38			9.275	87			9.275	81			9.275	192			9.275	81			9.275	4
	9.285	33			9.285	35			9.285	109			9.285	102			9.285	207			9.285	102			9.285	8
	9.295	34			9.295	33			9.295	102			9.295	66			9.295	220			9.295	66			9.295	5
	9.305	26			9.305	38			9.305	103			9.305	106			9.305	192			9.305	106			9.305	6
	9.315	23			9.315	43			9.315	86			9.315	109			9.315	208			9.315	109			9.315	4
	9.325	29			9.325	34			9.325	73			9.325	86			9.325	217			9.325	86			9.325	3
	9.335	28			9.335	30			9.335	91			9.335	95			9.335	190			9.335	95			9.335	1
	9.345	34			9.345	29			9.345	100			9.345	96			9.345	235			9.345	96			9.345	2
	9.355	37			9.355	25			9.355	76			9.355	102			9.355	206			9.355	102			9.355	2
	9.365	28			9.365	29			9.365	84			9.365	87			9.365	231			9.365	87			9.365	3
	9.375	22			9.375	45			9.375	91			9.375	86			9.375	210			9.375	86			9.375	7
	9.385	35			9.385	29			9.385	98			9.385	90			9.385	222			9.385	90			9.385	10
	9.395	27			9.395	29			9.395	86			9.395	89			9.395	218			9.395	89			9.395	5
	9.405	35			9.405	34			9.405	95			9.405	94			9.405	197			9.405	94			9.405	2
	9.415	26			9.415	33			9.415	93			9.415	100			9.415	204			9.415	100			9.415	4
	9.425	12			9.425	38			9.425	80			9.425	104			9.425	206			9.425	104			9.425	2
	9.435	30			9.435	30			9.435	87			9.435	87			9.435	200			9.435	87			9.435	3
	9.445	27			9.445	36			9.445	90			9.445	61			9.445	197			9.445	61			9.445	2
	9.455	23			9.455	32			9.455	81			9.455	103			9.455	235			9.455	103			9.455	2
	9.465	29			9.465	36			9.465	71			9.465	75			9.465	230			9.465	75			9.465	6
	9.475	27			9.475	32			9.475	79			9.475	88			9.475	208			9.475	88			9.475	6
	9.485	31			9.485	27			9.485	80			9.485	81			9.485	202			9.485	81			9.485	3
	9.495	32			9.495	24			9.495	91			9.495	79			9.495	192			9.495	79			9.495	10
	9.505	17			9.505	32			9.505	81			9.505	87			9.505	225			9.505	87			9.505	7
	9.515	30			9.515	34			9.515	82			9.515	98			9.515	219			9.515	98			9.515	3
	9.525	41			9.525	24			9.525	74			9.525	88			9.525	206			9.525	88			9.525	5
	9.535	27			9.535	32			9.535	70			9.535	92			9.535	221			9.535	92			9.535	4
	9.545	32			9.545	30			9.545	94			9.545	86			9.545	202			9.545	86			9.545	3
	9.555	31			9.555	39			9.555	87			9.555	71			9.555	212			9.555	71			9.555	1
	9.565	29			9.565	37			9.565	86			9.565	91			9.565	168			9.565	91			9.565	2
	9.575	27			9.575	40			9.575	86			9.575	75			9.575	189			9.575	75			9.575	3
	9.585	27			9.585	36			9.585	98			9.585	93			9.585	195			9.585	93			9.585	2
	9.595	26			9.595	32			9.595	79			9.595	83			9.595	228			9.595	83			9.595	4
	9.605	27			9.605	33			9.605	96			9.605	101			9.605	202			9.605	101			9.605	6
	9.615	34			9.615	24			9.615	95			9.615	87			9.615	180			9.615	87			9.615	6
	9.625	27			9.625	31			9.625	80			9.625	87			9.625	205			9.625	87			9.625	5
	9.635	35			9.635	39			9.635	85			9.635	90			9.635	196			9.635	90			9.635	2
	9.645	24			9.645	34			9.645	82			9.645	90			9.645	198			9.645	90			9.645	1
	9.655	25			9.655	43			9.655	88			9.655	110			9.655	192			9.655	110			9.655	3
	9.665	26			9.665	37			9.665	82			9.665	79			9.665	209			9.665	79			9.665	6
	9.675	38			9.675	34			9.675	68			9.675	93			9.675	209			9.675	93			9.675	0
	9.685	26			9.685	35			9.685	81			9.685	92			9.685	191			9.685	92			9.685	7
	9.695	25			9.695	35			9.695	89			9.695	79			9.695	181			9.695	79			9.695	4
	9.705	39			9.705	18			9.705	78			9.705	83			9.705	232			9.705	83			9.705	4
	9.715	25			9.715	33			9.715	91			9.715	83			9.715	198			9.715	83			9.715	3
	9.725	35			9.725	25			9.725	97			9.725	96			9.725	193			9.725	96			9.725	2
	9.735	31			9.735	23			9.735	78			9.735	85			9.735	193			9.735	85			9.735	5
	9.745	27			9.745	25			9.745	85			9.745	88			9.745	193			9.745	88			9.745	1
	9.755	28			9.755	37			9.755	73			9.755	87			9.755	216			9.755	87			9.755	2
	9.765	31			9.765	30			9.765	83			9.765	84			9.765	188			9.765	84			9.765	1
	9.775	30			9.775	32			9.775	69			9.775	89			9.775	208			9.775	89			9.775	6
	9.785	25			9.785	29			9.785	73			9.785	77			9.785	208			9.785	77			9.785	5
	9.795	26			9.795	20			9.795	74			9.795	74			9.795	192			9.795	74			9.795	2
	9.805	11			9.805	34			9.805	89			9.805	89			9.805	185			9.805	89			9.805	4
	9.815	33			9.815	36			9.815	81			9.815	92			9.815	196			9.815	92			9.815	2
	9.825	28			9.825	27			9.825	77			9.825	79			9.825	190			9.825	79			9.825	4
	9.835	23			9.835	30			9.835	69			9.835	82			9.835	186			9.835	82			9.835	2
	9.845	26			9.845	30			9.845	79			9.845	105			9.845	198			9.845	105			9.845	2
	9.855	29			9.855	31			9.855	74			9.855	76			9.855	180			9.855	76			9.855	2
	9.865	33			9.865	23			9.865	80			9.865	76			9.865	180			9.865	76			9.865	5
	9.875	24			9.875	36			9.875	80			9.875	71			9.875	168			9.875	71			9.875	6
	9.885	32			9.885	21			9.885	70			9.885	64			9.885	177			9.885	64			9.885	4
	9.895	34			9.895	29			9.895	78			9.895	70			9.895	167			9.895	70			9.895	1
	9.905	25			9.905	35			9.905	71			9.905	63			9.905	170			9.905	63			9.905	3
	9.915	27			9.915	32			9.915	75			9.915	86			9.915	216			9.915	86			9.915	5
	9.925	33			9.925	34			9.925	80			9.925	87			9.925	195			9.925	87			9.925	3
	9.935	23			9.935	29			9.935	62			9.935	75			9.935	190			9.935	75			9.935	4
	9.945	29			9.945	25			9.945	80			9.945	79			9.945	195			9.945	79			9.945	3
	9.955	24			9.955	24			9.955	81			9.955	90			9.955	187			9.955	90			9.955	3
	9.965	28			9.965	28			9.965	62			9.965	72			9.965	178			9.965	72			9.965	3
	9.975	27			9.975	25			9.975	60			9.975	77			9.975	199			9.975	77			9.975	3
	9.985	30			9.985	31			9.985	74			9.985	62			9.985	190			9.985	62			9.985	5
	9.995	27			9.995	23			9.995	58			9.995	82			9.995	176			9.995	82			9.995	4
	10.005	29			10.005	28			10.005	86			10.005	73			10.005	185			10.005	73			10.005	6
	10.015	38			10.015	26			10.015	74			10.015	68			10.015	191			10.015	68			10.015	5
	10.025	22			10.025	20			10.025	87			10.025	73			10.025	197			10.025	73			10.025	0
	10.035	33			10.035	21			10.035	97			10.035	78			10.035	169			10.035	78			10.035	6
	10.045	36			10.045	35			10.045	81			10.045	75			10.045	189			10.045	75			10.045	7
	10.055	22			10.055	23			10.055	54			10.055	70			10.055	192			10.055	70			10.055	2
	10.065	21			10.065	39			10.065	93			10.065	77			10.065	184			10.065	77			10.065	2
	10.075	30			10.075	32			10.075	84			10.075	74			10.075	200			10.075	74			10.075	5
	10.085	27			10.085	26			10.085	76			10.085	77			10.085	190			10.085	77			10.085	2
	10.095	17			10.095	22			10.095	73			10.095	90			10.095	212			10.095	90			10.095	4
	10.105	32			10.105	38			10.105	72			10.105	76			10.105	200			10.105	76			10.105	6
	10.115	19			10.115	43			10.115	56			10.115	82			10.115	186			10.115	82			10.115	3
	10.125	31			10.125	28			10.125	66			10.125	96			10.125	185			10.125	96			10.125	2
	10.135	22			10.135	33			10.135	75			10.135	77			10.135	175			10.135	77			10.135	2
	10.145	30			10.145	31			10.145	77			10.145	88			10.145	181			10.145	88			10.145	5
	10.155	28			10.155	26			10.155	84			10.155	65			10.155	188			10.155	65			10.155	4
	10.165	30			10.165	18			10.165	72			10.165	98			10.165	185			10.165	98			10.165	4
	10.175	32			10.175	28			10.175	93			10.175	58			10.175	154			10.175	58			10.175	5
	10.185	25			10.185	22			10.185	64			10.185	72			10.185	199			10.185	72			10.185	4
	10.195	27			10.195	33			10.195	68			10.195	69			10.195	163			10.195	69			10.195	5
	10.205	20			10.205	29			10.205	67			10.205	70			10.205	160			10.205	70			10.205	3
	10.215	35			10.215	32			10.215	73			10.215	78			10.215	163			10.215	78			10.215	2
	10.225	20			10.225	25			10.225	67			10.225	80			10.225	180			10.225	80			10.225	6
	10.235	20			10.235	24			10.235	75			10.235	72			10.235	190			10.235	72			10.235	5
	10.245	26			10.245	16			10.245	72			10.245	66			10.245	174			10.245	66			10.245	2
	10.255	24			10.255	33			10.255	68			10.255	73			10.255	191			10.255	73			10.255	0
	10.265	15			10.265	29			10.265	69			10.265	69			10.265	163			10.265	69			10.265	4
	10.275	25			10.275	18			10.275	60			10.275	68			10.275	167			10.275	68			10.275	4
	10.285	33			10.285	31			10.285	75			10.285	71			10.285	189			10.285	71			10.285	3
	10.295	23			10.295	21			10.295	64			10.295	64			10.295	179			10.295	64			10.295	2
	10.305	29			10.305	26			10.305	78			10.305	51			10.305	147			10.305	51			10.305	4
	10.315	25			10.315	34			10.315	80			10.315	86			10.315	149			10.315	86			10.315	5
	10.325	25			10.325	17			10.325	76			10.325	77			10.325	155			10.325	77			10.325	4
	10.335	24			10.335	33			10.335	72			10.335	66			10.335	187			10.335	66			10.335	4
	10.345	20			10.345	35			10.345	66			10.345	66			10.345	174			10.345	66			10.345	6
	10.355	32			10.355	32			10.355	66			10.355	80			10.355	170			10.355	80			10.355	4
	10.365	20			10.365	34			10.365	72			10.365	69			10.365	167			10.365	69			10.365	2
	10.375	18			10.375	27			10.375	66			10.375	74			10.375	143			10.375	74			10.375	5
	10.385	23			10.385	22			10.385	78			10.385	67			10.385	175			10.385	67			10.385	5
	10.395	18			10.395	30			10.395	69			10.395	72			10.395	161			10.395	72			10.395	3
	10.405	32			10.405	20			10.405	71			10.405	74			10.405	172			10.405	74			10.405	5
	10.415	27			10.415	32			10.415	55			10.415	74			10.415	151			10.415	74			10.415	3
	10.425	21			10.425	28			10.425	73			10.425	76			10.425	171			10.425	76			10.425	5
	10.435	18			10.435	15			10.435	79			10.435	75			10.435	178			10.435	75			10.435	5
	10.445	32			10.445	19			10.445	52			10.445	70			10.445	153			10.445	70			10.445	3
	10.455	26			10.455	22			10.455	62			10.455	76			10.455	161			10.455	76			10.455	4
	10.465	17			10.465	23			10.465	71			10.465	79			10.465	182			10.465	79			10.465	6
	10.475	21			10.475	28			10.475	54			10.475	72			10.475	179			10.475	72			10.475	3
	10.485	21			10.485	22			10.485	68			10.485	66			10.485	181			10.485	66			10.485	8
	10.495	21			10.495	24			10.495	61			10.495	73			10.495	144			10.495	73			10.495	6
	10.505	39			10.505	21			10.505	70			10.505	75			10.505	158			10.505	75			10.505	3
	10.515	17			10.515	29			10.515	86			10.515	60			10.515	158			10.515	60			10.515	1
	10.525	22			10.525	23			10.525	60			10.525	69			10.525	168			10.525	69			10.525	2
	10.535	25			10.535	21			10.535	66			10.535	80			10.535	163			10.535	80			10.535	4
	10.545	18			10.545	37			10.545	65			10.545	60			10.545	156			10.545	60			10.545	3
	10.555	21			10.555	25			10.555	79			10.555	66			10.555	156			10.555	66			10.555	6
	10.565	11			10.565	33			10.565	86			10.565	76			10.565	175			10.565	76			10.565	2
	10.575	20			10.575	26			10.575	60			10.575	74			10.575	165			10.575	74			10.575	3
	10.585	19			10.585	17			10.585	54			10.585	66			10.585	162			10.585	66			10.585	2
	10.595	22			10.595	21			10.595	71			10.595	61			10.595	156			10.595	61			10.595	4
	10.605	30			10.605	28			10.605	54			10.605	79			10.605	151			10.605	79			10.605	6
	10.615	29			10.615	19			10.615	61			10.615	66			10.615	177			10.615	66			10.615	5
	10.625	23			10.625	15			10.625	67			10.625	59			10.625	163			10.625	59			10.625	4
	10.635	18			10.635	20			10.635	58			10.635	72			10.635	173			10.635	72			10.635	4
	10.645	20			10.645	22			10.645	53			10.645	81			10.645	162			10.645	81			10.645	2
	10.655	24			10.655	22			10.655	64			10.655	67			10.655	125			10.655	67			10.655	1
	10.665	25			10.665	40			10.665	78			10.665	56			10.665	150			10.665	56			10.665	2
	10.675	22			10.675	29			10.675	66			10.675	67			10.675	163			10.675	67			10.675	2
	10.685	23			10.685	19			10.685	62			10.685	68			10.685	156			10.685	68			10.685	3
	10.695	27			10.695	30			10.695	54			10.695	59			10.695	156			10.695	59			10.695	0
	10.705	31			10.705	22			10.705	68			10.705	74			10.705	175			10.705	74			10.705	4
	10.715	20			10.715	23			10.715	78			10.715	74			10.715	166			10.715	74			10.715	0
	10.725	27			10.725	28			10.725	72			10.725	70			10.725	147			10.725	70			10.725	1
	10.735	18			10.735	23			10.735	66			10.735	61			10.735	141			10.735	61			10.735	5
	10.745	21			10.745	25			10.745	66			10.745	65			10.745	155			10.745	65			10.745	6
	10.755	19			10.755	16			10.755	61			10.755	81			10.755	158			10.755	81			10.755	4
	10.765	19			10.765	26			10.765	62			10.765	75			10.765	153			10.765	75			10.765	4
	10.775	18			10.775	36			10.775	68			10.775	59			10.775	144			10.775	59			10.775	1
	10.785	28			10.785	27			10.785	74			10.785	63			10.785	155			10.785	63			10.785	2
	10.795	15			10.795	22			10.795	59			10.795	64			10.795	147			10.795	64			10.795	3
	10.805	12			10.805	36			10.805	59			10.805	64			10.805	169			10.805	64			10.805	1
	10.815	20			10.815	22			10.815	68			10.815	56			10.815	147			10.815	56			10.815	3
	10.825	25			10.825	21			10.825	65			10.825	57			10.825	147			10.825	57			10.825	1
	10.835	20			10.835	28			10.835	58			10.835	69			10.835	163			10.835	69			10.835	6
	10.845	21			10.845	21			10.845	63			10.845	70			10.845	154			10.845	70			10.845	0
	10.855	23			10.855	22			10.855	59			10.855	69			10.855	153			10.855	69			10.855	2
	10.865	26			10.865	31			10.865	63			10.865	78			10.865	156			10.865	78			10.865	5
	10.875	25			10.875	13			10.875	65			10.875	66			10.875	149			10.875	66			10.875	4
	10.885	18			10.885	19			10.885	73			10.885	65			10.885	128			10.885	65			10.885	1
	10.895	29			10.895	19			10.895	46			10.895	55			10.895	172			10.895	55			10.895	3
	10.905	22			10.905	30			10.905	54			10.905	59			10.905	145			10.905	59			10.905	3
	10.915	22			10.915	29			10.915	60			10.915	57			10.915	143			10.915	57			10.915	0
	10.925	17			10.925	29			10.925	60			10.925	61			10.925	140			10.925	61			10.925	1
	10.935	26			10.935	23			10.935	63			10.935	73			10.935	144			10.935	73			10.935	3
	10.945	21			10.945	21			10.945	65			10.945	44			10.945	155			10.945	44			10.945	2
	10.955	19			10.955	30			10.955	69			10.955	66			10.955	144			10.955	66			10.955	0
	10.965	26			10.965	20			10.965	51			10.965	58			10.965	158			10.965	58			10.965	1
	10.975	25			10.975	27			10.975	76			10.975	54			10.975	134			10.975	54			10.975	2
	10.985	13			10.985	20			10.985	53			10.985	72			10.985	114			10.985	72			10.985	4
	10.995	25			10.995	30			10.995	53			10.995	66			10.995	136			10.995	66			10.995	4
	11.005	15			11.005	25			11.005	58			11.005	76			11.005	131			11.005	76			11.005	3
	11.015	16			11.015	21			11.015	59			11.015	60			11.015	131			11.015	60			11.015	1
	11.025	20			11.025	24			11.025	67			11.025	57			11.025	122			11.025	57			11.025	1
	11.035	18			11.035	26			11.035	75			11.035	81			11.035	170			11.035	81			11.035	4
	11.045	17			11.045	21			11.045	65			11.045	60			11.045	146			11.045	60			11.045	6
	11.055	21			11.055	26			11.055	51			11.055	61			11.055	146			11.055	61			11.055	3
	11.065	24			11.065	17			11.065	63			11.065	59			11.065	140			11.065	59			11.065	2
	11.075	24			11.075	20			11.075	51			11.075	50			11.075	132			11.075	50			11.075	4
	11.085	17			11.085	22			11.085	44			11.085	61			11.085	154			11.085	61			11.085	4
	11.095	24			11.095	17			11.095	59			11.095	64			11.095	132			11.095	64			11.095	3
	11.105	22			11.105	16			11.105	70			11.105	59			11.105	145			11.105	59			11.105	4
	11.115	17			11.115	26			11.115	52			11.115	58			11.115	127			11.115	58			11.115	2
	11.125	13			11.125	22			11.125	60			11.125	60			11.125	139			11.125	60			11.125	1
	11.135	14			11.135	14			11.135	74			11.135	55			11.135	124			11.135	55			11.135	3
	11.145	19			11.145	31			11.145	56			11.145	56			11.145	131			11.145	56			11.145	9
	11.155	20			11.155	19			11.155	56			11.155	52			11.155	145			11.155	52			11.155	4
	11.165	22			11.165	19			11.165	51			11.165	63			11.165	136			11.165	63			11.165	3
	11.175	28			11.175	22			11.175	50			11.175	52			11.175	175			11.175	52			11.175	4
	11.185	21			11.185	22			11.185	59			11.185	53			11.185	145			11.185	53			11.185	3
	11.195	20			11.195	18			11.195	48			11.195	70			11.195	129			11.195	70			11.195	3
	11.205	22			11.205	20			11.205	60			11.205	54			11.205	134			11.205	54			11.205	0
	11.215	19			11.215	17			11.215	60			11.215	61			11.215	157			11.215	61			11.215	4
	11.225	23			11.225	16			11.225	52			11.225	69			11.225	132			11.225	69			11.225	4
	11.235	20			11.235	18			11.235	72			11.235	56			11.235	135			11.235	56			11.235	1
	11.245	18			11.245	19			11.245	68			11.245	60			11.245	141			11.245	60			11.245	0
	11.255	22			11.255	24			11.255	47			11.255	57			11.255	127			11.255	57			11.255	3
	11.265	10			11.265	26			11.265	59			11.265	55			11.265	144			11.265	55			11.265	1
	11.275	24			11.275	21			11.275	52			11.275	61			11.275	129			11.275	61			11.275	3
	11.285	21			11.285	20			11.285	46			11.285	50			11.285	115			11.285	50			11.285	1
	11.295	19			11.295	19			11.295	52			11.295	64			11.295	137			11.295	64			11.295	4
	11.305	21			11.305	15			11.305	69			11.305	54			11.305	125			11.305	54			11.305	3
	11.315	23			11.315	20			11.315	43			11.315	68			11.315	141			11.315	68			11.315	5
	11.325	12			11.325	11			11.325	54			11.325	51			11.325	140			11.325	51			11.325	1
	11.335	15			11.335	16			11.335	51			11.335	64			11.335	136			11.335	64			11.335	3
	11.345	27			11.345	18			11.345	60			11.345	49			11.345	149			11.345	49			11.345	1
	11.355	24			11.355	24			11.355	57			11.355	62			11.355	113			11.355	62			11.355	5
	11.365	16			11.365	21			11.365	53			11.365	40			11.365	122			11.365	40			11.365	4
	11.375	14			11.375	20			11.375	44			11.375	51			11.375	130			11.375	51			11.375	0
	11.385	17			11.385	21			11.385	68			11.385	51			11.385	139			11.385	51			11.385	3
	11.395	21			11.395	13			11.395	50			11.395	52			11.395	145			11.395	52			11.395	3
	11.405	15			11.405	29			11.405	51			11.405	52			11.405	132			11.405	52			11.405	4
	11.415	16			11.415	28			11.415	47			11.415	52			11.415	101			11.415	52			11.415	4
	11.425	22			11.425	18			11.425	48			11.425	51			11.425	117			11.425	51			11.425	2
	11.435	18			11.435	25			11.435	57			11.435	46			11.435	118			11.435	46			11.435	1
	11.445	16			11.445	11			11.445	42			11.445	58			11.445	137			11.445	58			11.445	1
	11.455	22			11.455	18			11.455	54			11.455	50			11.455	113			11.455	50			11.455	2
	11.465	23			11.465	18			11.465	43			11.465	51			11.465	129			11.465	51			11.465	0
	11.475	22			11.475	24			11.475	56			11.475	54			11.475	135			11.475	54			11.475	4
	11.485	10			11.485	15			11.485	52			11.485	55			11.485	112			11.485	55			11.485	3
	11.495	13			11.495	18			11.495	55			11.495	53			11.495	100			11.495	53			11.495	4
	11.505	12			11.505	19			11.505	58			11.505	56			11.505	105			11.505	56			11.505	4
	11.515	14			11.515	24			11.515	38			11.515	53			11.515	131			11.515	53			11.515	4
	11.525	21			11.525	18			11.525	50			11.525	53			11.525	104			11.525	53			11.525	3
	11.535	21			11.535	27			11.535	54			11.535	47			11.535	132			11.535	47			11.535	6
	11.545	16			11.545	20			11.545	48			11.545	51			11.545	102			11.545	51			11.545	2
	11.555	14			11.555	21			11.555	48			11.555	47			11.555	112			11.555	47			11.555	4
	11.565	16			11.565	16			11.565	50			11.565	55			11.565	133			11.565	55			11.565	0
	11.575	8			11.575	20			11.575	49			11.575	52			11.575	125			11.575	52			11.575	2
	11.585	12			11.585	19			11.585	50			11.585	53			11.585	109			11.585	53			11.585	4
	11.595	21			11.595	20			11.595	59			11.595	49			11.595	130			11.595	49			11.595	0
	11.605	12			11.605	17			11.605	54			11.605	55			11.605	115			11.605	55			11.605	1
	11.615	24			11.615	20			11.615	44			11.615	55			11.615	116			11.615	55			11.615	2
	11.625	15			11.625	17			11.625	50			11.625	59			11.625	145			11.625	59			11.625	1
	11.635	24			11.635	26			11.635	45			11.635	55			11.635	136			11.635	55			11.635	3
	11.645	21			11.645	24			11.645	43			11.645	63			11.645	112			11.645	63			11.645	4
	11.655	17			11.655	21			11.655	42			11.655	61			11.655	130			11.655	61			11.655	3
	11.665	14			11.665	16			11.665	44			11.665	58			11.665	119			11.665	58			11.665	1
	11.675	12			11.675	22			11.675	45			11.675	50			11.675	111			11.675	50			11.675	2
	11.685	10			11.685	24			11.685	53			11.685	39			11.685	123			11.685	39			11.685	1
	11.695	12			11.695	13			11.695	40			11.695	48			11.695	109			11.695	48			11.695	3
	11.705	12			11.705	15			11.705	54			11.705	56			11.705	138			11.705	56			11.705	2
	11.715	19			11.715	16			11.715	48			11.715	66			11.715	123			11.715	66			11.715	3
	11.725	13			11.725	14			11.725	57			11.725	59			11.725	101			11.725	59			11.725	1
	11.735	10			11.735	10			11.735	45			11.735	48			11.735	102			11.735	48			11.735	5
	11.745	21			11.745	16			11.745	67			11.745	48			11.745	117			11.745	48			11.745	4
	11.755	18			11.755	12			11.755	60			11.755	59			11.755	130			11.755	59			11.755	0
	11.765	23			11.765	20			11.765	48			11.765	45			11.765	104			11.765	45			11.765	2
	11.775	12			11.775	22			11.775	51			11.775	51			11.775	138			11.775	51			11.775	3
	11.785	23			11.785	23			11.785	51			11.785	55			11.785	123			11.785	55			11.785	1
	11.795	17			11.795	19			11.795	33			11.795	52			11.795	99			11.795	52			11.795	1
	11.805	20			11.805	17			11.805	50			11.805	50			11.805	117			11.805	50			11.805	2
	11.815	13			11.815	20			11.815	42			11.815	41			11.815	117			11.815	41			11.815	3
	11.825	16			11.825	23			11.825	54			11.825	43			11.825	125			11.825	43			11.825	3
	11.835	14			11.835	16			11.835	35			11.835	41			11.835	96			11.835	41			11.835	0
	11.845	13			11.845	19			11.845	45			11.845	60			11.845	120			11.845	60			11.845	1
	11.855	10			11.855	20			11.855	52			11.855	62			11.855	134			11.855	62			11.855	4
	11.865	19			11.865	20			11.865	57			11.865	63			11.865	122			11.865	63			11.865	4
	11.875	20			11.875	16			11.875	46			11.875	47			11.875	123			11.875	47			11.875	2
	11.885	18			11.885	17			11.885	50			11.885	49			11.885	127			11.885	49			11.885	0
	11.895	15			11.895	26			11.895	55			11.895	47			11.895	123			11.895	47			11.895	1
	11.905	21			11.905	18			11.905	45			11.905	58			11.905	96			11.905	58			11.905	5
	11.915	24			11.915	19			11.915	46			11.915	57			11.915	117			11.915	57			11.915	3
	11.925	12			11.925	14			11.925	44			11.925	52			11.925	108			11.925	52			11.925	3
	11.935	21			11.935	23			11.935	42			11.935	46			11.935	107			11.935	46			11.935	3
	11.945	15			11.945	16			11.945	41			11.945	48			11.945	128			11.945	48			11.945	3
	11.955	10			11.955	20			11.955	37			11.955	54			11.955	115			11.955	54			11.955	3
	11.965	11			11.965	14			11.965	36			11.965	59			11.965	110			11.965	59			11.965	1
	11.975	15			11.975	14			11.975	39			11.975	45			11.975	96			11.975	45			11.975	5
	11.985	18			11.985	18			11.985	47			11.985	49			11.985	119			11.985	49			11.985	1
	11.995	14			11.995	18			11.995	41			11.995	47			11.995	96			11.995	47			11.995	3
	12.005	18			12.005	9			12.005	49			12.005	44			12.005	109			12.005	44			12.005	4
	12.015	17			12.015	23			12.015	40			12.015	49			12.015	117			12.015	49			12.015	1
	12.025	12			12.025	22			12.025	49			12.025	52			12.025	118			12.025	52			12.025	2
	12.035	15			12.035	18			12.035	42			12.035	53			12.035	93			12.035	53			12.035	2
	12.045	12			12.045	24			12.045	45			12.045	66			12.045	112			12.045	66			12.045	3
	12.055	17			12.055	12			12.055	45			12.055	45			12.055	96			12.055	45			12.055	1
	12.065	16			12.065	22			12.065	47			12.065	39			12.065	124			12.065	39			12.065	0
	12.075	18			12.075	13			12.075	50			12.075	39			12.075	106			12.075	39			12.075	4
	12.085	13			12.085	16			12.085	56			12.085	48			12.085	99			12.085	48			12.085	3
	12.095	19			12.095	20			12.095	33			12.095	34			12.095	93			12.095	34			12.095	1
	12.105	19			12.105	16			12.105	46			12.105	55			12.105	118			12.105	55			12.105	0
	12.115	11			12.115	12			12.115	39			12.115	37			12.115	102			12.115	37			12.115	2
	12.125	19			12.125	23			12.125	46			12.125	35			12.125	111			12.125	35			12.125	1
	12.135	19			12.135	16			12.135	39			12.135	48			12.135	103			12.135	48			12.135	5
	12.145	12			12.145	24			12.145	44			12.145	40			12.145	109			12.145	40			12.145	2
	12.155	11			12.155	15			12.155	48			12.155	37			12.155	113			12.155	37			12.155	2
	12.165	13			12.165	12			12.165	34			12.165	36			12.165	106			12.165	36			12.165	1
	12.175	15			12.175	13			12.175	45			12.175	41			12.175	98			12.175	41			12.175	0
	12.185	15			12.185	17			12.185	37			12.185	57			12.185	87			12.185	57			12.185	2
	12.195	15			12.195	18			12.195	45			12.195	47			12.195	102			12.195	47			12.195	3
	12.205	17			12.205	12			12.205	46			12.205	50			12.205	111			12.205	50			12.205	1
	12.215	16			12.215	12			12.215	36			12.215	35			12.215	114			12.215	35			12.215	1
	12.225	18			12.225	8			12.225	45			12.225	42			12.225	119			12.225	42			12.225	4
	12.235	13			12.235	12			12.235	35			12.235	46			12.235	116			12.235	46			12.235	0
	12.245	12			12.245	15			12.245	45			12.245	46			12.245	109			12.245	46			12.245	3
	12.255	14			12.255	20			12.255	45			12.255	48			12.255	122			12.255	48			12.255	3
	12.265	14			12.265	10			12.265	54			12.265	41			12.265	99			12.265	41			12.265	3
	12.275	20			12.275	22			12.275	41			12.275	47			12.275	104			12.275	47			12.275	1
	12.285	14			12.285	19			12.285	37			12.285	42			12.285	91			12.285	42			12.285	1
	12.295	13			12.295	16			12.295	42			12.295	31			12.295	105			12.295	31			12.295	2
	12.305	15			12.305	14			12.305	46			12.305	42			12.305	98			12.305	42			12.305	1
	12.315	18			12.315	15			12.315	61			12.315	48			12.315	98			12.315	48			12.315	1
	12.325	14			12.325	16			12.325	42			12.325	48			12.325	107			12.325	48			12.325	2
	12.335	15			12.335	21			12.335	43			12.335	47			12.335	100			12.335	47			12.335	2
	12.345	16			12.345	16			12.345	42			12.345	32			12.345	98			12.345	32			12.345	1
	12.355	15			12.355	8			12.355	50			12.355	43			12.355	94			12.355	43			12.355	0
	12.365	14			12.365	23			12.365	43			12.365	46			12.365	99			12.365	46			12.365	2
	12.375	12			12.375	12			12.375	43			12.375	42			12.375	111			12.375	42			12.375	2
	12.385	16			12.385	16			12.385	49			12.385	33			12.385	97			12.385	33			12.385	1
	12.395	12			12.395	14			12.395	53			12.395	44			12.395	83			12.395	44			12.395	0
	12.405	16			12.405	18			12.405	36			12.405	44			12.405	74			12.405	44			12.405	0
	12.415	15			12.415	22			12.415	49			12.415	49			12.415	82			12.415	49			12.415	1
	12.425	13			12.425	13			12.425	35			12.425	41			12.425	105			12.425	41			12.425	1
	12.435	16			12.435	21			12.435	35			12.435	38			12.435	90			12.435	38			12.435	1
	12.445	19			12.445	19			12.445	43			12.445	46			12.445	85			12.445	46			12.445	3
	12.455	16			12.455	18			12.455	39			12.455	31			12.455	91			12.455	31			12.455	1
	12.465	10			12.465	13			12.465	34			12.465	41			12.465	97			12.465	41			12.465	3
	12.475	14			12.475	17			12.475	43			12.475	35			12.475	89			12.475	35			12.475	3
	12.485	8			12.485	22			12.485	41			12.485	44			12.485	98			12.485	44			12.485	1
	12.495	20			12.495	7			12.495	27			12.495	29			12.495	113			12.495	29			12.495	0
	12.505	7			12.505	19			12.505	35			12.505	59			12.505	86			12.505	59			12.505	3
	12.515	16			12.515	13			12.515	46			12.515	26			12.515	99			12.515	26			12.515	2
	12.525	18			12.525	15			12.525	30			12.525	32			12.525	90			12.525	32			12.525	2
	12.535	16			12.535	7			12.535	53			12.535	34			12.535	107			12.535	34			12.535	0
	12.545	7			12.545	15			12.545	33			12.545	48			12.545	89			12.545	48			12.545	3
	12.555	8			12.555	7			12.555	35			12.555	41			12.555	89			12.555	41			12.555	0
	12.565	10			12.565	14			12.565	35			12.565	48			12.565	96			12.565	48			12.565	2
	12.575	18			12.575	15			12.575	35			12.575	41			12.575	78			12.575	41			12.575	0
	12.585	10			12.585	17			12.585	43			12.585	45			12.585	97			12.585	45			12.585	2
	12.595	16			12.595	12			12.595	40			12.595	44			12.595	87			12.595	44			12.595	1
	12.605	13			12.605	17			12.605	30			12.605	45			12.605	115			12.605	45			12.605	4
	12.615	15			12.615	8			12.615	37			12.615	38			12.615	96			12.615	38			12.615	4
	12.625	8			12.625	18			12.625	42			12.625	37			12.625	89			12.625	37			12.625	0
	12.635	12			12.635	13			12.635	34			12.635	38			12.635	92			12.635	38			12.635	5
	12.645	13			12.645	16			12.645	32			12.645	32			12.645	75			12.645	32			12.645	1
	12.655	12			12.655	16			12.655	28			12.655	44			12.655	72			12.655	44			12.655	2
	12.665	11			12.665	18			12.665	29			12.665	47			12.665	97			12.665	47			12.665	1
	12.675	9			12.675	11			12.675	35			12.675	35			12.675	93			12.675	35			12.675	2
	12.685	10			12.685	15			12.685	38			12.685	44			12.685	91			12.685	44			12.685	3
	12.695	11			12.695	13			12.695	41			12.695	35			12.695	77			12.695	35			12.695	0
	12.705	11			12.705	10			12.705	40			12.705	41			12.705	104			12.705	41			12.705	0
	12.715	9			12.715	23			12.715	32			12.715	33			12.715	81			12.715	33			12.715	1
	12.725	16			12.725	10			12.725	36			12.725	52			12.725	95			12.725	52			12.725	1
	12.735	11			12.735	11			12.735	21			12.735	32			12.735	111			12.735	32			12.735	0
	12.745	17			12.745	15			12.745	41			12.745	31			12.745	87			12.745	31			12.745	3
	12.755	9			12.755	7			12.755	32			12.755	39			12.755	93			12.755	39			12.755	2
	12.765	14			12.765	10			12.765	45			12.765	39			12.765	98			12.765	39			12.765	2
	12.775	13			12.775	16			12.775	33			12.775	30			12.775	74			12.775	30			12.775	5
	12.785	16			12.785	12			12.785	31			12.785	37			12.785	86			12.785	37			12.785	1
	12.795	13			12.795	13			12.795	31			12.795	30			12.795	72			12.795	30			12.795	2
	12.805	11			12.805	10			12.805	37			12.805	37			12.805	105			12.805	37			12.805	3
	12.815	9			12.815	13			12.815	30			12.815	36			12.815	88			12.815	36			12.815	2
	12.825	14			12.825	16			12.825	24			12.825	36			12.825	96			12.825	36			12.825	1
	12.835	11			12.835	13			12.835	29			12.835	30			12.835	80			12.835	30			12.835	3
	12.845	19			12.845	16			12.845	33			12.845	44			12.845	101			12.845	44			12.845	2
	12.855	16			12.855	12			12.855	30			12.855	34			12.855	88			12.855	34			12.855	2
	12.865	13			12.865	15			12.865	29			12.865	40			12.865	85			12.865	40			12.865	0
	12.875	10			12.875	6			12.875	29			12.875	52			12.875	103			12.875	52			12.875	1
	12.885	12			12.885	11			12.885	35			12.885	40			12.885	88			12.885	40			12.885	0
	12.895	15			12.895	9			12.895	36			12.895	33			12.895	84			12.895	33			12.895	3
	12.905	9			12.905	9			12.905	36			12.905	41			12.905	78			12.905	41			12.905	1
	12.915	11			12.915	10			12.915	37			12.915	52			12.915	84			12.915	52			12.915	1
	12.925	12			12.925	11			12.925	38			12.925	45			12.925	65			12.925	45			12.925	2
	12.935	11			12.935	14			12.935	21			12.935	30			12.935	93			12.935	30			12.935	1
	12.945	11			12.945	18			12.945	33			12.945	40			12.945	95			12.945	40			12.945	0
	12.955	14			12.955	15			12.955	32			12.955	43			12.955	72			12.955	43			12.955	2
	12.965	15			12.965	18			12.965	37			12.965	39			12.965	98			12.965	39			12.965	0
	12.975	12			12.975	16			12.975	39			12.975	27			12.975	82			12.975	27			12.975	1
	12.985	10			12.985	14			12.985	40			12.985	33			12.985	73			12.985	33			12.985	3
	12.995	16			12.995	11			12.995	39			12.995	31			12.995	95			12.995	31			12.995	0
	13.005	15			13.005	11			13.005	33			13.005	33			13.005	85			13.005	33			13.005	2
	13.015	9			13.015	16			13.015	38			13.015	31			13.015	80			13.015	31			13.015	2
	13.025	15			13.025	15			13.025	41			13.025	37			13.025	71			13.025	37			13.025	3
	13.035	7			13.035	12			13.035	26			13.035	39			13.035	86			13.035	39			13.035	1
	13.045	11			13.045	7			13.045	35			13.045	34			13.045	73			13.045	34			13.045	2
	13.055	10			13.055	19			13.055	26			13.055	31			13.055	79			13.055	31			13.055	0
	13.065	7			13.065	13			13.065	20			13.065	37			13.065	64			13.065	37			13.065	1
	13.075	5			13.075	16			13.075	37			13.075	41			13.075	87			13.075	41			13.075	2
	13.085	8			13.085	14			13.085	39			13.085	24			13.085	64			13.085	24			13.085	2
	13.095	7			13.095	9			13.095	26			13.095	27			13.095	90			13.095	27			13.095	3
	13.105	15			13.105	13			13.105	28			13.105	43			13.105	83			13.105	43			13.105	2
	13.115	12			13.115	14			13.115	27			13.115	33			13.115	72			13.115	33			13.115	2
	13.125	17			13.125	14			13.125	26			13.125	27			13.125	84			13.125	27			13.125	3
	13.135	16			13.135	15			13.135	24			13.135	33			13.135	80			13.135	33			13.135	2
	13.145	18			13.145	12			13.145	42			13.145	27			13.145	67			13.145	27			13.145	1
	13.155	14			13.155	12			13.155	25			13.155	33			13.155	72			13.155	33			13.155	1
	13.165	7			13.165	12			13.165	38			13.165	28			13.165	83			13.165	28			13.165	2
	13.175	11			13.175	14			13.175	35			13.175	48			13.175	89			13.175	48			13.175	4
	13.185	13			13.185	14			13.185	22			13.185	36			13.185	95			13.185	36			13.185	1
	13.195	13			13.195	10			13.195	37			13.195	33			13.195	107			13.195	33			13.195	3
	13.205	5			13.205	11			13.205	24			13.205	30			13.205	94			13.205	30			13.205	2
	13.215	7			13.215	15			13.215	31			13.215	27			13.215	97			13.215	27			13.215	0
	13.225	9			13.225	13			13.225	30			13.225	36			13.225	86			13.225	36			13.225	0
	13.235	12			13.235	13			13.235	29			13.235	32			13.235	72			13.235	32			13.235	0
	13.245	9			13.245	18			13.245	40			13.245	29			13.245	72			13.245	29			13.245	2
	13.255	6			13.255	12			13.255	23			13.255	33			13.255	87			13.255	33			13.255	2
	13.265	9			13.265	9			13.265	26			13.265	30			13.265	75			13.265	30			13.265	0
	13.275	10			13.275	14			13.275	32			13.275	31			13.275	75			13.275	31			13.275	2
	13.285	11			13.285	10			13.285	29			13.285	20			13.285	87			13.285	20			13.285	3
	13.295	8			13.295	6			13.295	34			13.295	44			13.295	61			13.295	44			13.295	2
	13.305	14			13.305	9			13.305	29			13.305	37			13.305	74			13.305	37			13.305	2
	13.315	9			13.315	16			13.315	20			13.315	22			13.315	69			13.315	22			13.315	1
	13.325	7			13.325	10			13.325	30			13.325	41			13.325	63			13.325	41			13.325	3
	13.335	15			13.335	16			13.335	29			13.335	29			13.335	71			13.335	29			13.335	4
	13.345	15			13.345	10			13.345	26			13.345	26			13.345	79			13.345	26			13.345	1
	13.355	11			13.355	13			13.355	24			13.355	35			13.355	53			13.355	35			13.355	1
	13.365	7			13.365	9			13.365	30			13.365	35			13.365	69			13.365	35			13.365	1
	13.375	4			13.375	13			13.375	33			13.375	27			13.375	80			13.375	27			13.375	2
	13.385	6			13.385	9			13.385	26			13.385	26			13.385	68			13.385	26			13.385	0
	13.395	7			13.395	9			13.395	32			13.395	22			13.395	58			13.395	22			13.395	2
	13.405	10			13.405	8			13.405	24			13.405	24			13.405	69			13.405	24			13.405	3
	13.415	10			13.415	10			13.415	25			13.415	27			13.415	57			13.415	27			13.415	0
	13.425	7			13.425	6			13.425	28			13.425	34			13.425	77			13.425	34			13.425	4
	13.435	15			13.435	12			13.435	17			13.435	28			13.435	74			13.435	28			13.435	3
	13.445	9			13.445	7			13.445	20			13.445	27			13.445	71			13.445	27			13.445	2
	13.455	9			13.455	13			13.455	36			13.455	22			13.455	61			13.455	22			13.455	1
	13.465	11			13.465	9			13.465	30			13.465	30			13.465	80			13.465	30			13.465	0
	13.475	11			13.475	9			13.475	26			13.475	28			13.475	56			13.475	28			13.475	1
	13.485	15			13.485	4			13.485	28			13.485	21			13.485	65			13.485	21			13.485	0
	13.495	16			13.495	12			13.495	24			13.495	33			13.495	48			13.495	33			13.495	1
	13.505	9			13.505	9			13.505	40			13.505	26			13.505	56			13.505	26			13.505	2
	13.515	13			13.515	16			13.515	21			13.515	30			13.515	74			13.515	30			13.515	1
	13.525	8			13.525	8			13.525	31			13.525	18			13.525	80			13.525	18			13.525	0
	13.535	12			13.535	8			13.535	29			13.535	21			13.535	85			13.535	21			13.535	1
	13.545	9			13.545	18			13.545	40			13.545	27			13.545	70			13.545	27			13.545	0
	13.555	14			13.555	9			13.555	28			13.555	31			13.555	64			13.555	31			13.555	1
	13.565	12			13.565	21			13.565	26			13.565	19			13.565	62			13.565	19			13.565	0
	13.575	6			13.575	9			13.575	27			13.575	29			13.575	71			13.575	29			13.575	2
	13.585	5			13.585	14			13.585	24			13.585	30			13.585	61			13.585	30			13.585	3
	13.595	5			13.595	2			13.595	28			13.595	23			13.595	75			13.595	23			13.595	2
	13.605	17			13.605	12			13.605	26			13.605	33			13.605	70			13.605	33			13.605	1
	13.615	6			13.615	15			13.615	31			13.615	32			13.615	80			13.615	32			13.615	0
	13.625	13			13.625	13			13.625	30			13.625	28			13.625	74			13.625	28			13.625	2
	13.635	8			13.635	11			13.635	29			13.635	33			13.635	70			13.635	33			13.635	1
	13.645	5			13.645	11			13.645	30			13.645	27			13.645	60			13.645	27			13.645	2
	13.655	6			13.655	11			13.655	35			13.655	18			13.655	67			13.655	18			13.655	0
	13.665	4			13.665	11			13.665	27			13.665	13			13.665	71			13.665	13			13.665	1
	13.675	3			13.675	7			13.675	29			13.675	29			13.675	66			13.675	29			13.675	0
	13.685	9			13.685	10			13.685	33			13.685	40			13.685	73			13.685	40			13.685	0
	13.695	12			13.695	10			13.695	25			13.695	36			13.695	71			13.695	36			13.695	4
	13.705	8			13.705	14			13.705	32			13.705	18			13.705	72			13.705	18			13.705	2
	13.715	5			13.715	14			13.715	21			13.715	31			13.715	60			13.715	31			13.715	1
	13.725	11			13.725	14			13.725	24			13.725	28			13.725	70			13.725	28			13.725	0
	13.735	8			13.735	11			13.735	16			13.735	24			13.735	70			13.735	24			13.735	1
	13.745	13			13.745	11			13.745	26			13.745	32			13.745	41			13.745	32			13.745	1
	13.755	8			13.755	13			13.755	25			13.755	40			13.755	67			13.755	40			13.755	0
	13.765	10			13.765	11			13.765	27			13.765	28			13.765	74			13.765	28			13.765	1
	13.775	7			13.775	13			13.775	27			13.775	32			13.775	52			13.775	32			13.775	2
	13.785	7			13.785	13			13.785	25			13.785	22			13.785	59			13.785	22			13.785	2
	13.795	7			13.795	10			13.795	28			13.795	30			13.795	76			13.795	30			13.795	2
	13.805	11			13.805	10			13.805	23			13.805	17			13.805	61			13.805	17			13.805	4
	13.815	12			13.815	14			13.815	12			13.815	27			13.815	66			13.815	27			13.815	1
	13.825	8			13.825	11			13.825	30			13.825	31			13.825	53			13.825	31			13.825	2
	13.835	4			13.835	7			13.835	29			13.835	28			13.835	57			13.835	28			13.835	2
	13.845	7			13.845	7			13.845	16			13.845	29			13.845	70			13.845	29			13.845	0
	13.855	15			13.855	11			13.855	26			13.855	27			13.855	62			13.855	27			13.855	0
	13.865	10			13.865	9			13.865	21			13.865	21			13.865	69			13.865	21			13.865	2
	13.875	14			13.875	9			13.875	31			13.875	24			13.875	64			13.875	24			13.875	3
	13.885	4			13.885	12			13.885	23			13.885	27			13.885	73			13.885	27			13.885	0
	13.895	4			13.895	7			13.895	30			13.895	28			13.895	56			13.895	28			13.895	2
	13.905	8			13.905	14			13.905	27			13.905	23			13.905	61			13.905	23			13.905	2
	13.915	6			13.915	6			13.915	26			13.915	24			13.915	60			13.915	24			13.915	2
	13.925	11			13.925	10			13.925	26			13.925	24			13.925	51			13.925	24			13.925	1
	13.935	10			13.935	11			13.935	24			13.935	19			13.935	63			13.935	19			13.935	1
	13.945	7			13.945	10			13.945	24			13.945	24			13.945	59			13.945	24			13.945	0
	13.955	13			13.955	6			13.955	17			13.955	26			13.955	62			13.955	26			13.955	1
	13.965	9			13.965	9			13.965	22			13.965	35			13.965	49			13.965	35			13.965	0
	13.975	8			13.975	9			13.975	32			13.975	25			13.975	58			13.975	25			13.975	1
	13.985	9			13.985	9			13.985	29			13.985	28			13.985	58			13.985	28			13.985	2
	13.995	4			13.995	9			13.995	21			13.995	25			13.995	59			13.995	25			13.995	2
	14.005	12			14.005	10			14.005	22			14.005	18			14.005	76			14.005	18			14.005	2
	14.015	8			14.015	9			14.015	17			14.015	18			14.015	69			14.015	18			14.015	1
	14.025	5			14.025	12			14.025	23			14.025	24			14.025	61			14.025	24			14.025	0
	14.035	12			14.035	13			14.035	20			14.035	20			14.035	51			14.035	20			14.035	2
	14.045	4			14.045	4			14.045	24			14.045	33			14.045	76			14.045	33			14.045	4
	14.055	6			14.055	7			14.055	23			14.055	23			14.055	61			14.055	23			14.055	2
	14.065	14			14.065	13			14.065	30			14.065	31			14.065	69			14.065	31			14.065	1
	14.075	7			14.075	16			14.075	29			14.075	17			14.075	60			14.075	17			14.075	2
	14.085	7			14.085	4			14.085	25			14.085	18			14.085	55			14.085	18			14.085	3
	14.095	11			14.095	7			14.095	21			14.095	28			14.095	54			14.095	28			14.095	2
	14.105	6			14.105	9			14.105	26			14.105	18			14.105	68			14.105	18			14.105	2
	14.115	6			14.115	9			14.115	29			14.115	21			14.115	52			14.115	21			14.115	2
	14.125	10			14.125	7			14.125	19			14.125	26			14.125	41			14.125	26			14.125	0
	14.135	8			14.135	10			14.135	30			14.135	20			14.135	53			14.135	20			14.135	1
	14.145	7			14.145	10			14.145	17			14.145	24			14.145	52			14.145	24			14.145	0
	14.155	6			14.155	9			14.155	21			14.155	19			14.155	58			14.155	19			14.155	1
	14.165	1			14.165	5			14.165	18			14.165	25			14.165	58			14.165	25			14.165	0
	14.175	6			14.175	9			14.175	20			14.175	15			14.175	70			14.175	15			14.175	0
	14.185	10			14.185	9			14.185	39			14.185	17			14.185	53			14.185	17			14.185	1
	14.195	7			14.195	8			14.195	29			14.195	26			14.195	62			14.195	26			14.195	1
	14.205	7			14.205	8			14.205	32			14.205	21			14.205	54			14.205	21			14.205	1
	14.215	8			14.215	8			14.215	19			14.215	27			14.215	62			14.215	27			14.215	1
	14.225	11			14.225	7			14.225	25			14.225	20			14.225	65			14.225	20			14.225	0
	14.235	7			14.235	2			14.235	14			14.235	24			14.235	56			14.235	24			14.235	2
	14.245	12			14.245	12			14.245	29			14.245	28			14.245	47			14.245	28			14.245	0
	14.255	8			14.255	9			14.255	20			14.255	25			14.255	54			14.255	25			14.255	0
	14.265	5			14.265	8			14.265	24			14.265	19			14.265	49			14.265	19			14.265	1
	14.275	13			14.275	16			14.275	20			14.275	19			14.275	44			14.275	19			14.275	1
	14.285	8			14.285	5			14.285	23			14.285	21			14.285	49			14.285	21			14.285	2
	14.295	12			14.295	3			14.295	21			14.295	25			14.295	59			14.295	25			14.295	3
	14.305	9			14.305	6			14.305	19			14.305	27			14.305	55			14.305	27			14.305	0
	14.315	5			14.315	8			14.315	14			14.315	30			14.315	63			14.315	30			14.315	0
	14.325	8			14.325	9			14.325	18			14.325	19			14.325	52			14.325	19			14.325	0
	14.335	8			14.335	6			14.335	17			14.335	17			14.335	46			14.335	17			14.335	0
	14.345	6			14.345	11			14.345	15			14.345	14			14.345	58			14.345	14			14.345	0
	14.355	5			14.355	7			14.355	22			14.355	24			14.355	51			14.355	24			14.355	1
	14.365	6			14.365	12			14.365	23			14.365	25			14.365	41			14.365	25			14.365	1
	14.375	5			14.375	10			14.375	22			14.375	30			14.375	61			14.375	30			14.375	4
	14.385	8			14.385	11			14.385	28			14.385	20			14.385	48			14.385	20			14.385	0
	14.395	6			14.395	9			14.395	21			14.395	17			14.395	52			14.395	17			14.395	0
	14.405	8			14.405	7			14.405	25			14.405	14			14.405	52			14.405	14			14.405	0
	14.415	2			14.415	10			14.415	24			14.415	19			14.415	49			14.415	19			14.415	0
	14.425	9			14.425	6			14.425	23			14.425	13			14.425	50			14.425	13			14.425	1
	14.435	3			14.435	4			14.435	14			14.435	25			14.435	50			14.435	25			14.435	1
	14.445	7			14.445	7			14.445	21			14.445	20			14.445	49			14.445	20			14.445	0
	14.455	8			14.455	11			14.455	24			14.455	14			14.455	58			14.455	14			14.455	0
	14.465	9			14.465	6			14.465	18			14.465	22			14.465	38			14.465	22			14.465	2
	14.475	9			14.475	4			14.475	11			14.475	16			14.475	59			14.475	16			14.475	0
	14.485	4			14.485	6			14.485	18			14.485	13			14.485	54			14.485	13			14.485	1
	14.495	8			14.495	5			14.495	21			14.495	27			14.495	48			14.495	27			14.495	0
	14.505	6			14.505	5			14.505	27			14.505	19			14.505	50			14.505	19			14.505	2
	14.515	5			14.515	10			14.515	11			14.515	19			14.515	56			14.515	19			14.515	1
	14.525	6			14.525	7			14.525	12			14.525	21			14.525	48			14.525	21			14.525	1
	14.535	5			14.535	7			14.535	17			14.535	17			14.535	48			14.535	17			14.535	1
	14.545	12			14.545	5			14.545	21			14.545	24			14.545	53			14.545	24			14.545	1
	14.555	8			14.555	8			14.555	19			14.555	18			14.555	48			14.555	18			14.555	1
	14.565	5			14.565	15			14.565	17			14.565	15			14.565	45			14.565	15			14.565	0
	14.575	5			14.575	4			14.575	12			14.575	23			14.575	39			14.575	23			14.575	2
	14.585	10			14.585	9			14.585	27			14.585	18			14.585	53			14.585	18			14.585	1
	14.595	12			14.595	10			14.595	25			14.595	24			14.595	48			14.595	24			14.595	0
	14.605	6			14.605	7			14.605	23			14.605	16			14.605	36			14.605	16			14.605	1
	14.615	3			14.615	10			14.615	19			14.615	22			14.615	49			14.615	22			14.615	0
	14.625	4			14.625	4			14.625	20			14.625	23			14.625	45			14.625	23			14.625	0
	14.635	8			14.635	3			14.635	22			14.635	24			14.635	52			14.635	24			14.635	3
	14.645	4			14.645	13			14.645	13			14.645	14			14.645	49			14.645	14			14.645	1
	14.655	7			14.655	8			14.655	18			14.655	16			14.655	59			14.655	16			14.655	0
	14.665	8			14.665	6			14.665	16			14.665	20			14.665	48			14.665	20			14.665	1
	14.675	8			14.675	5			14.675	11			14.675	11			14.675	47			14.675	11			14.675	0
	14.685	8			14.685	9			14.685	19			14.685	21			14.685	53			14.685	21			14.685	0
	14.695	8			14.695	5			14.695	26			14.695	17			14.695	43			14.695	17			14.695	0
	14.705	9			14.705	4			14.705	22			14.705	24			14.705	43			14.705	24			14.705	2
	14.715	4			14.715	7			14.715	18			14.715	27			14.715	50			14.715	27			14.715	1
	14.725	9			14.725	9			14.725	21			14.725	21			14.725	49			14.725	21			14.725	1
	14.735	5			14.735	6			14.735	25			14.735	18			14.735	44			14.735	18			14.735	0
	14.745	3			14.745	5			14.745	20			14.745	22			14.745	53			14.745	22			14.745	1
	14.755	7			14.755	4			14.755	21			14.755	21			14.755	48			14.755	21			14.755	2
	14.765	3			14.765	13			14.765	18			14.765	14			14.765	54			14.765	14			14.765	0
	14.775	7			14.775	10			14.775	19			14.775	19			14.775	58			14.775	19			14.775	1
	14.785	5			14.785	3			14.785	17			14.785	13			14.785	43			14.785	13			14.785	1
	14.795	4			14.795	4			14.795	26			14.795	21			14.795	40			14.795	21			14.795	1
	14.805	11			14.805	6			14.805	13			14.805	22			14.805	41			14.805	22			14.805	0
	14.815	3			14.815	6			14.815	13			14.815	20			14.815	42			14.815	20			14.815	0
	14.825	8			14.825	9			14.825	17			14.825	18			14.825	44			14.825	18			14.825	1
	14.835	4			14.835	4			14.835	17			14.835	16			14.835	49			14.835	16			14.835	1
	14.845	4			14.845	3			14.845	14			14.845	19			14.845	29			14.845	19			14.845	0
	14.855	4			14.855	10			14.855	18			14.855	14			14.855	50			14.855	14			14.855	1
	14.865	3			14.865	4			14.865	18			14.865	11			14.865	48			14.865	11			14.865	1
	14.875	4			14.875	9			14.875	17			14.875	20			14.875	34			14.875	20			14.875	2
	14.885	7			14.885	11			14.885	23			14.885	17			14.885	54			14.885	17			14.885	2
	14.895	5			14.895	3			14.895	17			14.895	9			14.895	42			14.895	9			14.895	1
	14.905	2			14.905	3			14.905	8			14.905	20			14.905	49			14.905	20			14.905	0
	14.915	3			14.915	4			14.915	14			14.915	15			14.915	46			14.915	15			14.915	1
	14.925	13			14.925	5			14.925	13			14.925	20			14.925	44			14.925	20			14.925	0
	14.935	4			14.935	9			14.935	10			14.935	16			14.935	42			14.935	16			14.935	0
	14.945	6			14.945	4			14.945	13			14.945	19			14.945	41			14.945	19			14.945	1
	14.955	6			14.955	7			14.955	20			14.955	16			14.955	49			14.955	16			14.955	0
	14.965	6			14.965	8			14.965	15			14.965	21			14.965	57			14.965	21			14.965	0
	14.975	3			14.975	8			14.975	14			14.975	24			14.975	34			14.975	24			14.975	0
	14.985	8			14.985	9			14.985	12			14.985	17			14.985	42			14.985	17			14.985	0
	14.995	8			14.995	9			14.995	17			14.995	13			14.995	41			14.995	13			14.995	0
	15.005	6			15.005	7			15.005	12			15.005	21			15.005	24			15.005	21			15.005	1
	15.015	6			15.015	4			15.015	15			15.015	11			15.015	35			15.015	11			15.015	1
	15.025	7			15.025	7			15.025	20			15.025	14			15.025	45			15.025	14			15.025	0
	15.035	10			15.035	5			15.035	14			15.035	13			15.035	49			15.035	13			15.035	0
	15.045	12			15.045	6			15.045	10			15.045	16			15.045	34			15.045	16			15.045	0
	15.055	3			15.055	2			15.055	15			15.055	14			15.055	46			15.055	14			15.055	0
	15.065	4			15.065	11			15.065	13			15.065	11			15.065	54			15.065	11			15.065	2
	15.075	4			15.075	3			15.075	17			15.075	17			15.075	30			15.075	17			15.075	1
	15.085	7			15.085	8			15.085	11			15.085	18			15.085	44			15.085	18			15.085	0
	15.095	9			15.095	3			15.095	22			15.095	18			15.095	44			15.095	18			15.095	0
	15.105	5			15.105	10			15.105	17			15.105	15			15.105	37			15.105	15			15.105	0
	15.115	5			15.115	6			15.115	14			15.115	18			15.115	37			15.115	18			15.115	0
	15.125	2			15.125	6			15.125	13			15.125	18			15.125	33			15.125	18			15.125	0
	15.135	3			15.135	11			15.135	17			15.135	17			15.135	41			15.135	17			15.135	2
	15.145	2			15.145	4			15.145	20			15.145	17			15.145	38			15.145	17			15.145	1
	15.155	5			15.155	3			15.155	9			15.155	10			15.155	36			15.155	10			15.155	1
	15.165	6			15.165	6			15.165	12			15.165	13			15.165	35			15.165	13			15.165	0
	15.175	7			15.175	9			15.175	10			15.175	17			15.175	46			15.175	17			15.175	1
	15.185	4			15.185	7			15.185	18			15.185	17			15.185	49			15.185	17			15.185	2
	15.195	5			15.195	11			15.195	19			15.195	19			15.195	52			15.195	19			15.195	0
	15.205	3			15.205	4			15.205	14			15.205	12			15.205	26			15.205	12			15.205	1
	15.215	5			15.215	9			15.215	18			15.215	21			15.215	49			15.215	21			15.215	0
	15.225	2			15.225	6			15.225	11			15.225	11			15.225	30			15.225	11			15.225	0
	15.235	5			15.235	4			15.235	11			15.235	16			15.235	41			15.235	16			15.235	4
	15.245	8			15.245	11			15.245	15			15.245	22			15.245	33			15.245	22			15.245	0
	15.255	1			15.255	5			15.255	16			15.255	14			15.255	38			15.255	14			15.255	0
	15.265	3			15.265	3			15.265	16			15.265	11			15.265	37			15.265	11			15.265	3
	15.275	8			15.275	6			15.275	16			15.275	11			15.275	33			15.275	11			15.275	2
	15.285	5			15.285	6			15.285	11			15.285	18			15.285	45			15.285	18			15.285	0
	15.295	6			15.295	12			15.295	9			15.295	17			15.295	37			15.295	17			15.295	3
	15.305	13			15.305	5			15.305	20			15.305	17			15.305	36			15.305	17			15.305	1
	15.315	5			15.315	7			15.315	9			15.315	13			15.315	40			15.315	13			15.315	0
	15.325	6			15.325	7			15.325	9			15.325	20			15.325	35			15.325	20			15.325	1
	15.335	4			15.335	3			15.335	13			15.335	17			15.335	37			15.335	17			15.335	1
	15.345	3			15.345	5			15.345	15			15.345	15			15.345	50			15.345	15			15.345	0
	15.355	2			15.355	7			15.355	12			15.355	14			15.355	33			15.355	14			15.355	0
	15.365	5			15.365	3			15.365	16			15.365	19			15.365	41			15.365	19			15.365	0
	15.375	2			15.375	5			15.375	16			15.375	12			15.375	41			15.375	12			15.375	0
	15.385	4			15.385	7			15.385	17			15.385	11			15.385	29			15.385	11			15.385	1
	15.395	6			15.395	7			15.395	6			15.395	25			15.395	29			15.395	25			15.395	0
	15.405	5			15.405	9			15.405	10			15.405	18			15.405	45			15.405	18			15.405	3
	15.415	7			15.415	2			15.415	18			15.415	13			15.415	27			15.415	13			15.415	2
	15.425	3			15.425	7			15.425	8			15.425	9			15.425	37			15.425	9			15.425	1
	15.435	4			15.435	9			15.435	13			15.435	16			15.435	31			15.435	16			15.435	1
	15.445	6			15.445	5			15.445	16			15.445	18			15.445	40			15.445	18			15.445	0
	15.455	5			15.455	5			15.455	11			15.455	18			15.455	32			15.455	18			15.455	0
	15.465	7			15.465	5			15.465	16			15.465	16			15.465	45			15.465	16			15.465	0
	15.475	5			15.475	4			15.475	8			15.475	20			15.475	30			15.475	20			15.475	1
	15.485	8			15.485	5			15.485	17			15.485	19			15.485	27			15.485	19			15.485	0
	15.495	4			15.495	5			15.495	14			15.495	12			15.495	43			15.495	12			15.495	1
	15.505	2			15.505	6			15.505	14			15.505	8			15.505	31			15.505	8			15.505	0
	15.515	4			15.515	3			15.515	15			15.515	14			15.515	38			15.515	14			15.515	1
	15.525	5			15.525	3			15.525	17			15.525	4			15.525	36			15.525	4			15.525	0
	15.535	5			15.535	6			15.535	15			15.535	11			15.535	26			15.535	11			15.535	0
	15.545	2			15.545	4			15.545	7			15.545	11			15.545	42			15.545	11			15.545	0
	15.555	2			15.555	0			15.555	9			15.555	11			15.555	33			15.555	11			15.555	0
	15.565	2			15.565	6			15.565	15			15.565	7			15.565	37			15.565	7			15.565	0
	15.575	4			15.575	3			15.575	16			15.575	11			15.575	24			15.575	11			15.575	0
	15.585	1			15.585	6			15.585	13			15.585	15			15.585	29			15.585	15			15.585	1
	15.595	2			15.595	1			15.595	11			15.595	13			15.595	33			15.595	13			15.595	0
	15.605	3			15.605	6			15.605	18			15.605	14			15.605	31			15.605	14			15.605	1
	15.615	0			15.615	6			15.615	15			15.615	18			15.615	27			15.615	18			15.615	1
	15.625	5			15.625	5			15.625	13			15.625	12			15.625	28			15.625	12			15.625	0
	15.635	2			15.635	6			15.635	8			15.635	12			15.635	37			15.635	12			15.635	1
	15.645	5			15.645	4			15.645	15			15.645	19			15.645	32			15.645	19			15.645	0
	15.655	6			15.655	2			15.655	12			15.655	8			15.655	22			15.655	8			15.655	0
	15.665	4			15.665	3			15.665	13			15.665	8			15.665	33			15.665	8			15.665	1
	15.675	5			15.675	8			15.675	21			15.675	13			15.675	32			15.675	13			15.675	0
	15.685	2			15.685	4			15.685	16			15.685	5			15.685	27			15.685	5			15.685	0
	15.695	4			15.695	5			15.695	6			15.695	11			15.695	32			15.695	11			15.695	0
	15.705	3			15.705	7			15.705	10			15.705	11			15.705	31			15.705	11			15.705	1
	15.715	5			15.715	6			15.715	11			15.715	12			15.715	30			15.715	12			15.715	1
	15.725	8			15.725	2			15.725	10			15.725	13			15.725	32			15.725	13			15.725	0
	15.735	7			15.735	7			15.735	12			15.735	14			15.735	29			15.735	14			15.735	0
	15.745	4			15.745	5			15.745	10			15.745	15			15.745	32			15.745	15			15.745	0
	15.755	6			15.755	5			15.755	9			15.755	15			15.755	34			15.755	15			15.755	0
	15.765	2			15.765	1			15.765	10			15.765	15			15.765	33			15.765	15			15.765	1
	15.775	6			15.775	9			15.775	14			15.775	13			15.775	28			15.775	13			15.775	0
	15.785	4			15.785	1			15.785	6			15.785	12			15.785	28			15.785	12			15.785	1
	15.795	8			15.795	4			15.795	6			15.795	13			15.795	28			15.795	13			15.795	0
	15.805	2			15.805	3			15.805	14			15.805	14			15.805	32			15.805	14			15.805	1
	15.815	5			15.815	5			15.815	16			15.815	16			15.815	32			15.815	16			15.815	0
	15.825	4			15.825	4			15.825	16			15.825	13			15.825	39			15.825	13			15.825	2
	15.835	3			15.835	4			15.835	11			15.835	12			15.835	42			15.835	12			15.835	0
	15.845	3			15.845	4			15.845	17			15.845	9			15.845	37			15.845	9			15.845	0
	15.855	1			15.855	2			15.855	10			15.855	12			15.855	29			15.855	12			15.855	0
	15.865	6			15.865	5			15.865	12			15.865	15			15.865	29			15.865	15			15.865	0
	15.875	6			15.875	4			15.875	14			15.875	12			15.875	32			15.875	12			15.875	0
	15.885	2			15.885	6			15.885	9			15.885	11			15.885	36			15.885	11			15.885	1
	15.895	8			15.895	5			15.895	9			15.895	8			15.895	29			15.895	8			15.895	0
	15.905	4			15.905	5			15.905	10			15.905	13			15.905	21			15.905	13			15.905	0
	15.915	3			15.915	7			15.915	12			15.915	13			15.915	32			15.915	13			15.915	0
	15.925	1			15.925	6			15.925	12			15.925	16			15.925	25			15.925	16			15.925	0
	15.935	1			15.935	4			15.935	6			15.935	16			15.935	29			15.935	16			15.935	0
	15.945	2			15.945	1			15.945	13			15.945	11			15.945	20			15.945	11			15.945	2
	15.955	4			15.955	5			15.955	11			15.955	7			15.955	41			15.955	7			15.955	2
	15.965	2			15.965	5			15.965	8			15.965	7			15.965	33			15.965	7			15.965	0
	15.975	3			15.975	3			15.975	16			15.975	10			15.975	32			15.975	10			15.975	0
	15.985	1			15.985	2			15.985	11			15.985	14			15.985	21			15.985	14			15.985	1
	15.995	6			15.995	1			15.995	9			15.995	11			15.995	37			15.995	11			15.995	0
	16.005	4			16.005	2			16.005	12			16.005	9			16.005	25			16.005	9			16.005	0
	16.015	7			16.015	0			16.015	11			16.015	9			16.015	23			16.015	9			16.015	1
	16.025	5			16.025	4			16.025	8			16.025	8			16.025	29			16.025	8			16.025	0
	16.035	2			16.035	2			16.035	11			16.035	14			16.035	26			16.035	14			16.035	3
	16.045	4			16.045	3			16.045	12			16.045	8			16.045	26			16.045	8			16.045	0
	16.055	1			16.055	2			16.055	14			16.055	12			16.055	37			16.055	12			16.055	0
	16.065	5			16.065	3			16.065	14			16.065	10			16.065	29			16.065	10			16.065	0
	16.075	4			16.075	6			16.075	11			16.075	11			16.075	21			16.075	11			16.075	2
	16.085	2			16.085	2			16.085	10			16.085	15			16.085	36			16.085	15			16.085	1
	16.095	6			16.095	4			16.095	13			16.095	20			16.095	31			16.095	20			16.095	1
	16.105	2			16.105	2			16.105	8			16.105	8			16.105	23			16.105	8			16.105	1
	16.115	7			16.115	4			16.115	16			16.115	8			16.115	29			16.115	8			16.115	0
	16.125	3			16.125	3			16.125	10			16.125	13			16.125	33			16.125	13			16.125	0
	16.135	3			16.135	5			16.135	12			16.135	8			16.135	27			16.135	8			16.135	0
	16.145	4			16.145	3			16.145	16			16.145	11			16.145	26			16.145	11			16.145	1
	16.155	2			16.155	5			16.155	10			16.155	12			16.155	35			16.155	12			16.155	1
	16.165	7			16.165	4			16.165	18			16.165	7			16.165	29			16.165	7			16.165	1
	16.175	1			16.175	5			16.175	10			16.175	10			16.175	23			16.175	10			16.175	0
	16.185	4			16.185	6			16.185	7			16.185	10			16.185	20			16.185	10			16.185	2
	16.195	3			16.195	6			16.195	8			16.195	7			16.195	35			16.195	7			16.195	0
	16.205	3			16.205	6			16.205	15			16.205	7			16.205	23			16.205	7			16.205	1
	16.215	4			16.215	0			16.215	6			16.215	13			16.215	32			16.215	13			16.215	0
	16.225	2			16.225	5			16.225	16			16.225	9			16.225	33			16.225	9			16.225	1
	16.235	5			16.235	7			16.235	5			16.235	11			16.235	24			16.235	11			16.235	1
	16.245	3			16.245	4			16.245	10			16.245	8			16.245	25			16.245	8			16.245	1
	16.255	4			16.255	3			16.255	17			16.255	12			16.255	26			16.255	12			16.255	0
	16.265	2			16.265	2			16.265	12			16.265	9			16.265	22			16.265	9			16.265	1
	16.275	2			16.275	3			16.275	5			16.275	14			16.275	19			16.275	14			16.275	0
	16.285	3			16.285	4			16.285	8			16.285	4			16.285	20			16.285	4			16.285	0
	16.295	4			16.295	1			16.295	8			16.295	12			16.295	20			16.295	12			16.295	0
	16.305	1			16.305	5			16.305	12			16.305	8			16.305	23			16.305	8			16.305	1
	16.315	2			16.315	4			16.315	7			16.315	8			16.315	27			16.315	8			16.315	0
	16.325	2			16.325	4			16.325	11			16.325	10			16.325	25			16.325	10			16.325	1
	16.335	5			16.335	5			16.335	8			16.335	11			16.335	19			16.335	11			16.335	0
	16.345	0			16.345	3			16.345	10			16.345	10			16.345	21			16.345	10			16.345	0
	16.355	5			16.355	5			16.355	12			16.355	3			16.355	22			16.355	3			16.355	0
	16.365	1			16.365	2			16.365	7			16.365	15			16.365	20			16.365	15			16.365	0
	16.375	0			16.375	4			16.375	8			16.375	12			16.375	21			16.375	12			16.375	1
	16.385	3			16.385	1			16.385	9			16.385	8			16.385	20			16.385	8			16.385	1
	16.395	4			16.395	3			16.395	14			16.395	11			16.395	23			16.395	11			16.395	0
	16.405	1			16.405	8			16.405	10			16.405	9			16.405	22			16.405	9			16.405	0
	16.415	4			16.415	3			16.415	7			16.415	11			16.415	21			16.415	11			16.415	1
	16.425	2			16.425	7			16.425	5			16.425	8			16.425	16			16.425	8			16.425	0
	16.435	3			16.435	2			16.435	9			16.435	14			16.435	16			16.435	14			16.435	0
	16.445	0			16.445	3			16.445	8			16.445	17			16.445	29			16.445	17			16.445	0
	16.455	2			16.455	1			16.455	7			16.455	4			16.455	23			16.455	4			16.455	0
	16.465	3			16.465	2			16.465	7			16.465	9			16.465	30			16.465	9			16.465	0
	16.475	2			16.475	1			16.475	9			16.475	12			16.475	15			16.475	12			16.475	0
	16.485	1			16.485	1			16.485	9			16.485	9			16.485	13			16.485	9			16.485	0
	16.495	1			16.495	2			16.495	7			16.495	15			16.495	21			16.495	15			16.495	0
	16.505	1			16.505	3			16.505	7			16.505	15			16.505	20			16.505	15			16.505	0
	16.515	4			16.515	0			16.515	14			16.515	9			16.515	21			16.515	9			16.515	0
	16.525	2			16.525	4			16.525	5			16.525	12			16.525	30			16.525	12			16.525	0
	16.535	3			16.535	4			16.535	4			16.535	4			16.535	21			16.535	4			16.535	0
	16.545	1			16.545	3			16.545	6			16.545	10			16.545	22			16.545	10			16.545	0
	16.555	4			16.555	5			16.555	4			16.555	9			16.555	20			16.555	9			16.555	0
	16.565	5			16.565	4			16.565	8			16.565	9			16.565	28			16.565	9			16.565	2
	16.575	4			16.575	2			16.575	11			16.575	8			16.575	21			16.575	8			16.575	0
	16.585	2			16.585	2			16.585	10			16.585	9			16.585	19			16.585	9			16.585	0
	16.595	1			16.595	5			16.595	12			16.595	13			16.595	17			16.595	13			16.595	0
	16.605	0			16.605	3			16.605	13			16.605	9			16.605	18			16.605	9			16.605	0
	16.615	3			16.615	6			16.615	5			16.615	10			16.615	14			16.615	10			16.615	0
	16.625	0			16.625	6			16.625	9			16.625	9			16.625	16			16.625	9			16.625	0
	16.635	2			16.635	4			16.635	12			16.635	9			16.635	26			16.635	9			16.635	2
	16.645	2			16.645	0			16.645	7			16.645	6			16.645	14			16.645	6			16.645	1
	16.655	4			16.655	3			16.655	13			16.655	5			16.655	19			16.655	5			16.655	0
	16.665	1			16.665	3			16.665	5			16.665	9			16.665	19			16.665	9			16.665	2
	16.675	6			16.675	1			16.675	9			16.675	6			16.675	16			16.675	6			16.675	2
	16.685	3			16.685	3			16.685	10			16.685	8			16.685	23			16.685	8			16.685	0
	16.695	4			16.695	2			16.695	5			16.695	7			16.695	20			16.695	7			16.695	2
	16.705	2			16.705	1			16.705	9			16.705	10			16.705	17			16.705	10			16.705	1
	16.715	2			16.715	4			16.715	10			16.715	5			16.715	22			16.715	5			16.715	0
	16.725	4			16.725	2			16.725	8			16.725	12			16.725	19			16.725	12			16.725	1
	16.735	7			16.735	4			16.735	3			16.735	5			16.735	15			16.735	5			16.735	0
	16.745	2			16.745	2			16.745	3			16.745	7			16.745	16			16.745	7			16.745	1
	16.755	2			16.755	3			16.755	10			16.755	3			16.755	15			16.755	3			16.755	1
	16.765	3			16.765	1			16.765	11			16.765	7			16.765	15			16.765	7			16.765	0
	16.775	2			16.775	2			16.775	8			16.775	9			16.775	16			16.775	9			16.775	0
	16.785	1			16.785	5			16.785	7			16.785	8			16.785	19			16.785	8			16.785	1
	16.795	6			16.795	4			16.795	9			16.795	3			16.795	16			16.795	3			16.795	1
	16.805	6			16.805	2			16.805	3			16.805	5			16.805	19			16.805	5			16.805	0
	16.815	1			16.815	3			16.815	6			16.815	5			16.815	24			16.815	5			16.815	0
	16.825	1			16.825	3			16.825	9			16.825	8			16.825	20			16.825	8			16.825	0
	16.835	4			16.835	0			16.835	3			16.835	7			16.835	19			16.835	7			16.835	0
	16.845	1			16.845	1			16.845	4			16.845	6			16.845	11			16.845	6			16.845	1
	16.855	3			16.855	2			16.855	5			16.855	7			16.855	16			16.855	7			16.855	2
	16.865	0			16.865	2			16.865	4			16.865	6			16.865	21			16.865	6			16.865	1
	16.875	2			16.875	2			16.875	8			16.875	2			16.875	14			16.875	2			16.875	1
	16.885	1			16.885	2			16.885	3			16.885	11			16.885	25			16.885	11			16.885	0
	16.895	2			16.895	2			16.895	5			16.895	6			16.895	27			16.895	6			16.895	0
	16.905	2			16.905	3			16.905	11			16.905	3			16.905	17			16.905	3			16.905	0
	16.915	3			16.915	5			16.915	5			16.915	11			16.915	25			16.915	11			16.915	0
	16.925	1			16.925	1			16.925	6			16.925	7			16.925	22			16.925	7			16.925	0
	16.935	1			16.935	3			16.935	5			16.935	2			16.935	13			16.935	2			16.935	0
	16.945	3			16.945	2			16.945	9			16.945	11			16.945	14			16.945	11			16.945	0
	16.955	2			16.955	6			16.955	8			16.955	8			16.955	10			16.955	8			16.955	0
	16.965	2			16.965	3			16.965	11			16.965	6			16.965	15			16.965	6			16.965	0
	16.975	3			16.975	1			16.975	9			16.975	2			16.975	16			16.975	2			16.975	0
	16.985	3			16.985	3			16.985	10			16.985	8			16.985	12			16.985	8			16.985	0
	16.995	1			16.995	1			16.995	7			16.995	9			16.995	19			16.995	9			16.995	0
	17.005	2			17.005	2			17.005	4			17.005	4			17.005	12			17.005	4			17.005	0
	17.015	0			17.015	0			17.015	9			17.015	8			17.015	16			17.015	8			17.015	2
	17.025	2			17.025	1			17.025	7			17.025	7			17.025	9			17.025	7			17.025	0
	17.035	7			17.035	4			17.035	5			17.035	11			17.035	22			17.035	11			17.035	1
	17.045	4			17.045	3			17.045	11			17.045	5			17.045	22			17.045	5			17.045	0
	17.055	1			17.055	4			17.055	3			17.055	7			17.055	21			17.055	7			17.055	0
	17.065	3			17.065	3			17.065	5			17.065	4			17.065	8			17.065	4			17.065	0
	17.075	2			17.075	1			17.075	3			17.075	9			17.075	16			17.075	9			17.075	0
	17.085	2			17.085	1			17.085	10			17.085	7			17.085	15			17.085	7			17.085	0
	17.095	4			17.095	1			17.095	6			17.095	6			17.095	15			17.095	6			17.095	1
	17.105	1			17.105	3			17.105	6			17.105	9			17.105	13			17.105	9			17.105	1
	17.115	2			17.115	3			17.115	4			17.115	10			17.115	17			17.115	10			17.115	0
	17.125	5			17.125	1			17.125	6			17.125	5			17.125	12			17.125	5			17.125	0
	17.135	0			17.135	2			17.135	4			17.135	5			17.135	13			17.135	5			17.135	0
	17.145	2			17.145	4			17.145	3			17.145	12			17.145	9			17.145	12			17.145	0
	17.155	4			17.155	6			17.155	8			17.155	9			17.155	18			17.155	9			17.155	0
	17.165	2			17.165	3			17.165	4			17.165	7			17.165	13			17.165	7			17.165	0
	17.175	2			17.175	4			17.175	6			17.175	5			17.175	23			17.175	5			17.175	1
	17.185	0			17.185	0			17.185	6			17.185	2			17.185	13			17.185	2			17.185	0
	17.195	2			17.195	1			17.195	8			17.195	5			17.195	24			17.195	5			17.195	2
	17.205	4			17.205	5			17.205	8			17.205	2			17.205	15			17.205	2			17.205	0
	17.215	1			17.215	1			17.215	8			17.215	4			17.215	14			17.215	4			17.215	0
	17.225	2			17.225	1			17.225	5			17.225	5			17.225	18			17.225	5			17.225	0
	17.235	4			17.235	3			17.235	6			17.235	10			17.235	12			17.235	10			17.235	0
	17.245	0			17.245	5			17.245	2			17.245	7			17.245	13			17.245	7			17.245	0
	17.255	2			17.255	2			17.255	11			17.255	15			17.255	13			17.255	15			17.255	0
	17.265	2			17.265	1			17.265	2			17.265	10			17.265	11			17.265	10			17.265	0
	17.275	1			17.275	3			17.275	7			17.275	6			17.275	15			17.275	6			17.275	0
	17.285	1			17.285	4			17.285	6			17.285	8			17.285	17			17.285	8			17.285	0
	17.295	3			17.295	1			17.295	8			17.295	3			17.295	14			17.295	3			17.295	0
	17.305	3			17.305	1			17.305	11			17.305	6			17.305	16			17.305	6			17.305	2
	17.315	4			17.315	1			17.315	3			17.315	9			17.315	12			17.315	9			17.315	0
	17.325	3			17.325	3			17.325	6			17.325	8			17.325	11			17.325	8			17.325	0
	17.335	0			17.335	2			17.335	7			17.335	5			17.335	14			17.335	5			17.335	1
	17.345	1			17.345	2			17.345	2			17.345	5			17.345	16			17.345	5			17.345	0
	17.355	1			17.355	1			17.355	3			17.355	2			17.355	17			17.355	2			17.355	0
	17.365	5			17.365	3			17.365	1			17.365	8			17.365	12			17.365	8			17.365	0
	17.375	1			17.375	1			17.375	8			17.375	10			17.375	20			17.375	10			17.375	1
	17.385	0			17.385	0			17.385	7			17.385	8			17.385	12			17.385	8			17.385	0
	17.395	2			17.395	2			17.395	7			17.395	2			17.395	18			17.395	2			17.395	0
	17.405	1			17.405	2			17.405	3			17.405	4			17.405	15			17.405	4			17.405	0
	17.415	0			17.415	4			17.415	6			17.415	6			17.415	14			17.415	6			17.415	0
	17.425	1			17.425	3			17.425	4			17.425	3			17.425	15			17.425	3			17.425	0
	17.435	4			17.435	4			17.435	5			17.435	5			17.435	9			17.435	5			17.435	0
	17.445	4			17.445	3			17.445	8			17.445	7			17.445	15			17.445	7			17.445	0
	17.455	0			17.455	1			17.455	7			17.455	4			17.455	20			17.455	4			17.455	1
	17.465	2			17.465	2			17.465	5			17.465	8			17.465	24			17.465	8			17.465	1
	17.475	3			17.475	4			17.475	2			17.475	1			17.475	18			17.475	1			17.475	0
	17.485	3			17.485	2			17.485	4			17.485	5			17.485	9			17.485	5			17.485	0
	17.495	1			17.495	3			17.495	8			17.495	4			17.495	5			17.495	4			17.495	0
	17.505	2			17.505	2			17.505	3			17.505	8			17.505	18			17.505	8			17.505	1
	17.515	1			17.515	1			17.515	5			17.515	4			17.515	7			17.515	4			17.515	1
	17.525	0			17.525	1			17.525	9			17.525	4			17.525	12			17.525	4			17.525	0
	17.535	2			17.535	0			17.535	3			17.535	2			17.535	19			17.535	2			17.535	0
	17.545	2			17.545	4			17.545	4			17.545	3			17.545	7			17.545	3			17.545	0
	17.555	3			17.555	0			17.555	3			17.555	4			17.555	7			17.555	4			17.555	1
	17.565	1			17.565	0			17.565	4			17.565	2			17.565	12			17.565	2			17.565	0
	17.575	2			17.575	1			17.575	9			17.575	5			17.575	11			17.575	5			17.575	0
	17.585	2			17.585	0			17.585	4			17.585	5			17.585	17			17.585	5			17.585	1
	17.595	3			17.595	0			17.595	8			17.595	7			17.595	14			17.595	7			17.595	1
	17.605	1			17.605	0			17.605	2			17.605	5			17.605	11			17.605	5			17.605	0
	17.615	3			17.615	0			17.615	4			17.615	1			17.615	11			17.615	1			17.615	0
	17.625	1			17.625	2			17.625	5			17.625	4			17.625	13			17.625	4			17.625	0
	17.635	3			17.635	2			17.635	6			17.635	4			17.635	9			17.635	4			17.635	0
	17.645	0			17.645	1			17.645	7			17.645	8			17.645	14			17.645	8			17.645	1
	17.655	1			17.655	1			17.655	2			17.655	5			17.655	10			17.655	5			17.655	0
	17.665	3			17.665	2			17.665	1			17.665	4			17.665	11			17.665	4			17.665	0
	17.675	0			17.675	3			17.675	4			17.675	7			17.675	20			17.675	7			17.675	0
	17.685	1			17.685	0			17.685	4			17.685	5			17.685	9			17.685	5			17.685	0
	17.695	2			17.695	3			17.695	4			17.695	6			17.695	12			17.695	6			17.695	0
	17.705	2			17.705	1			17.705	9			17.705	2			17.705	13			17.705	2			17.705	0
	17.715	0			17.715	0			17.715	7			17.715	5			17.715	5			17.715	5			17.715	2
	17.725	2			17.725	0			17.725	3			17.725	2			17.725	14			17.725	2			17.725	1
	17.735	0			17.735	4			17.735	6			17.735	6			17.735	9			17.735	6			17.735	0
	17.745	1			17.745	0			17.745	7			17.745	2			17.745	8			17.745	2			17.745	0
	17.755	2			17.755	3			17.755	8			17.755	8			17.755	9			17.755	8			17.755	0
	17.765	0			17.765	1			17.765	4			17.765	3			17.765	6			17.765	3			17.765	0
	17.775	0			17.775	2			17.775	3			17.775	2			17.775	17			17.775	2			17.775	0
	17.785	0			17.785	2			17.785	4			17.785	3			17.785	9			17.785	3			17.785	0
	17.795	0			17.795	0			17.795	2			17.795	3			17.795	12			17.795	3			17.795	1
	17.805	2			17.805	0			17.805	4			17.805	7			17.805	15			17.805	7			17.805	0
	17.815	0			17.815	2			17.815	4			17.815	5			17.815	13			17.815	5			17.815	0
	17.825	2			17.825	1			17.825	10			17.825	5			17.825	11			17.825	5			17.825	0
	17.835	1			17.835	1			17.835	5			17.835	5			17.835	15			17.835	5			17.835	1
	17.845	2			17.845	2			17.845	3			17.845	2			17.845	12			17.845	2			17.845	0
	17.855	0			17.855	0			17.855	2			17.855	7			17.855	8			17.855	7			17.855	0
	17.865	1			17.865	0			17.865	0			17.865	5			17.865	9			17.865	5			17.865	0
	17.875	1			17.875	1			17.875	5			17.875	2			17.875	7			17.875	2			17.875	0
	17.885	1			17.885	1			17.885	2			17.885	6			17.885	16			17.885	6			17.885	0
	17.895	0			17.895	0			17.895	8			17.895	4			17.895	6			17.895	4			17.895	0
	17.905	0			17.905	1			17.905	4			17.905	4			17.905	15			17.905	4			17.905	0
	17.915	2			17.915	0			17.915	4			17.915	1			17.915	10			17.915	1			17.915	0
	17.925	0			17.925	2			17.925	3			17.925	4			17.925	8			17.925	4			17.925	0
	17.935	1			17.935	1			17.935	4			17.935	4			17.935	13			17.935	4			17.935	0
	17.945	0			17.945	2			17.945	1			17.945	2			17.945	7			17.945	2			17.945	1
	17.955	0			17.955	3			17.955	4			17.955	5			17.955	12			17.955	5			17.955	1
	17.965	1			17.965	1			17.965	3			17.965	3			17.965	11			17.965	3			17.965	0
	17.975	2			17.975	3			17.975	5			17.975	5			17.975	15			17.975	5			17.975	0
	17.985	1			17.985	1			17.985	2			17.985	8			17.985	5			17.985	8			17.985	0
	17.995	1			17.995	1			17.995	9			17.995	4			17.995	12			17.995	4			17.995	0
	18.005	1			18.005	4			18.005	3			18.005	5			18.005	13			18.005	5			18.005	1
	18.015	2			18.015	2			18.015	5			18.015	8			18.015	15			18.015	8			18.015	0
	18.025	5			18.025	0			18.025	1			18.025	4			18.025	9			18.025	4			18.025	0
	18.035	1			18.035	2			18.035	4			18.035	4			18.035	13			18.035	4			18.035	0
	18.045	1			18.045	2			18.045	8			18.045	1			18.045	8			18.045	1			18.045	1
	18.055	1			18.055	1			18.055	3			18.055	4			18.055	13			18.055	4			18.055	0
	18.065	0			18.065	2			18.065	1			18.065	4			18.065	9			18.065	4			18.065	1
	18.075	1			18.075	0			18.075	6			18.075	3			18.075	5			18.075	3			18.075	0
	18.085	2			18.085	2			18.085	5			18.085	3			18.085	14			18.085	3			18.085	0
	18.095	1			18.095	0			18.095	0			18.095	3			18.095	8			18.095	3			18.095	0
	18.105	2			18.105	0			18.105	4			18.105	8			18.105	9			18.105	8			18.105	0
	18.115	0			18.115	2			18.115	5			18.115	7			18.115	9			18.115	7			18.115	1
	18.125	0			18.125	1			18.125	2			18.125	5			18.125	9			18.125	5			18.125	0
	18.135	0			18.135	1			18.135	2			18.135	2			18.135	9			18.135	2			18.135	0
	18.145	1			18.145	0			18.145	0			18.145	2			18.145	6			18.145	2			18.145	0
	18.155	3			18.155	2			18.155	3			18.155	1			18.155	10			18.155	1			18.155	0
	18.165	1			18.165	2			18.165	1			18.165	3			18.165	7			18.165	3			18.165	0
	18.175	0			18.175	3			18.175	3			18.175	3			18.175	8			18.175	3			18.175	0
	18.185	3			18.185	1			18.185	3			18.185	2			18.185	3			18.185	2			18.185	0
	18.195	1			18.195	0			18.195	1			18.195	5			18.195	7			18.195	5			18.195	0
	18.205	0			18.205	1			18.205	2			18.205	1			18.205	12			18.205	1			18.205	1
	18.215	0			18.215	3			18.215	5			18.215	6			18.215	10			18.215	6			18.215	0
	18.225	0			18.225	1			18.225	0			18.225	3			18.225	4			18.225	3			18.225	0
	18.235	0			18.235	1			18.235	1			18.235	8			18.235	9			18.235	8			18.235	0
	18.245	1			18.245	2			18.245	4			18.245	0			18.245	9			18.245	0			18.245	0
	18.255	0			18.255	1			18.255	4			18.255	3			18.255	6			18.255	3			18.255	1
	18.265	2			18.265	0			18.265	4			18.265	3			18.265	6			18.265	3			18.265	0
	18.275	1			18.275	1			18.275	4			18.275	5			18.275	2			18.275	5			18.275	0
	18.285	1			18.285	0			18.285	4			18.285	6			18.285	11			18.285	6			18.285	0
	18.295	3			18.295	0			18.295	4			18.295	2			18.295	12			18.295	2			18.295	0
	18.305	2			18.305	1			18.305	3			18.305	2			18.305	8			18.305	2			18.305	0
	18.315	3			18.315	1			18.315	3			18.315	2			18.315	11			18.315	2			18.315	0
	18.325	0			18.325	0			18.325	1			18.325	2			18.325	6			18.325	2			18.325	0
	18.335	1			18.335	3			18.335	1			18.335	6			18.335	8			18.335	6			18.335	0
	18.345	1			18.345	1			18.345	3			18.345	2			18.345	5			18.345	2			18.345	0
	18.355	0			18.355	0			18.355	2			18.355	2			18.355	7			18.355	2			18.355	0
	18.365	0			18.365	2			18.365	5			18.365	3			18.365	17			18.365	3			18.365	1
	18.375	1			18.375	1			18.375	1			18.375	2			18.375	6			18.375	2			18.375	0
	18.385	3			18.385	1			18.385	5			18.385	3			18.385	6			18.385	3			18.385	0
	18.395	1			18.395	1			18.395	2			18.395	2			18.395	10			18.395	2			18.395	0
	18.405	3			18.405	1			18.405	4			18.405	3			18.405	5			18.405	3			18.405	0
	18.415	0			18.415	1			18.415	2			18.415	3			18.415	6			18.415	3			18.415	0
	18.425	1			18.425	0			18.425	2			18.425	1			18.425	4			18.425	1			18.425	0
	18.435	0			18.435	0			18.435	2			18.435	2			18.435	7			18.435	2			18.435	0
	18.445	3			18.445	0			18.445	5			18.445	1			18.445	7			18.445	1			18.445	0
	18.455	0			18.455	0			18.455	3			18.455	1			18.455	5			18.455	1			18.455	0
	18.465	2			18.465	1			18.465	3			18.465	0			18.465	8			18.465	0			18.465	0
	18.475	0			18.475	0			18.475	4			18.475	1			18.475	5			18.475	1			18.475	1
	18.485	0			18.485	1			18.485	2			18.485	4			18.485	5			18.485	4			18.485	0
	18.495	1			18.495	0			18.495	2			18.495	2			18.495	1			18.495	2			18.495	0
	18.505	2			18.505	3			18.505	5			18.505	3			18.505	3			18.505	3			18.505	1
	18.515	1			18.515	0			18.515	1			18.515	4			18.515	5			18.515	4			18.515	0
	18.525	0			18.525	0			18.525	2			18.525	1			18.525	9			18.525	1			18.525	1
	18.535	0			18.535	1			18.535	4			18.535	0			18.535	8			18.535	0			18.535	0
	18.545	1			18.545	2			18.545	1			18.545	4			18.545	7			18.545	4			18.545	0
	18.555	0			18.555	0			18.555	4			18.555	2			18.555	2			18.555	2			18.555	1
	18.565	0			18.565	1			18.565	2			18.565	2			18.565	3			18.565	2			18.565	0
	18.575	1			18.575	1			18.575	3			18.575	2			18.575	7			18.575	2			18.575	0
	18.585	1			18.585	0			18.585	2			18.585	0			18.585	9			18.585	0			18.585	0
	18.595	1			18.595	2			18.595	2			18.595	0			18.595	5			18.595	0			18.595	0
	18.605	0			18.605	1			18.605	5			18.605	2			18.605	10			18.605	2			18.605	0
	18.615	0			18.615	1			18.615	3			18.615	2			18.615	8			18.615	2			18.615	0
	18.625	2			18.625	0			18.625	2			18.625	2			18.625	7			18.625	2			18.625	0
	18.635	1			18.635	1			18.635	1			18.635	1			18.635	8			18.635	1			18.635	0
	18.645	2			18.645	1			18.645	2			18.645	3			18.645	3			18.645	3			18.645	0
	18.655	0			18.655	0			18.655	1			18.655	5			18.655	9			18.655	5			18.655	0
	18.665	0			18.665	0			18.665	3			18.665	3			18.665	9			18.665	3			18.665	1
	18.675	0			18.675	0			18.675	2			18.675	1			18.675	5			18.675	1			18.675	0
	18.685	0			18.685	1			18.685	3			18.685	1			18.685	3			18.685	1			18.685	0
	18.695	2			18.695	2			18.695	1			18.695	3			18.695	10			18.695	3			18.695	0
	18.705	0			18.705	0			18.705	1			18.705	0			18.705	4			18.705	0			18.705	0
	18.715	0			18.715	0			18.715	2			18.715	0			18.715	4			18.715	0			18.715	0
	18.725	2			18.725	1			18.725	0			18.725	3			18.725	6			18.725	3			18.725	0
	18.735	0			18.735	0			18.735	1			18.735	0			18.735	5			18.735	0			18.735	0
	18.745	1			18.745	1			18.745	2			18.745	4			18.745	9			18.745	4			18.745	1
	18.755	0			18.755	0			18.755	3			18.755	1			18.755	2			18.755	1			18.755	0
	18.765	0			18.765	0			18.765	2			18.765	2			18.765	4			18.765	2			18.765	1
	18.775	1			18.775	0			18.775	0			18.775	2			18.775	4			18.775	2			18.775	0
	18.785	0			18.785	1			18.785	2			18.785	0			18.785	6			18.785	0			18.785	0
	18.795	0			18.795	0			18.795	1			18.795	1			18.795	8			18.795	1			18.795	0
	18.805	1			18.805	0			18.805	3			18.805	4			18.805	8			18.805	4			18.805	0
	18.815	1			18.815	0			18.815	2			18.815	2			18.815	3			18.815	2			18.815	0
	18.825	1			18.825	2			18.825	2			18.825	3			18.825	5			18.825	3			18.825	0
	18.835	0			18.835	0			18.835	2			18.835	2			18.835	2			18.835	2			18.835	0
	18.845	1			18.845	0			18.845	2			18.845	1			18.845	1			18.845	1			18.845	0
	18.855	0			18.855	2			18.855	2			18.855	1			18.855	3			18.855	1			18.855	0
	18.865	0			18.865	0			18.865	2			18.865	2			18.865	4			18.865	2			18.865	0
	18.875	0			18.875	1			18.875	1			18.875	5			18.875	9			18.875	5			18.875	0
	18.885	0			18.885	1			18.885	2			18.885	2			18.885	3			18.885	2			18.885	0
	18.895	0			18.895	0			18.895	0			18.895	2			18.895	5			18.895	2			18.895	0
	18.905	1			18.905	0			18.905	1			18.905	5			18.905	5			18.905	5			18.905	0
	18.915	1			18.915	1			18.915	0			18.915	0			18.915	8			18.915	0			18.915	0
	18.925	1			18.925	0			18.925	1			18.925	0			18.925	8			18.925	0			18.925	0
	18.935	2			18.935	2			18.935	2			18.935	2			18.935	4			18.935	2			18.935	0
	18.945	0			18.945	0			18.945	2			18.945	1			18.945	5			18.945	1			18.945	0
	18.955	1			18.955	0			18.955	2			18.955	1			18.955	2			18.955	1			18.955	0
	18.965	0			18.965	0			18.965	1			18.965	0			18.965	2			18.965	0			18.965	0
	18.975	0			18.975	1			18.975	2			18.975	0			18.975	4			18.975	0			18.975	0
	18.985	0			18.985	0			18.985	1			18.985	0			18.985	4			18.985	0			18.985	1
	18.995	0			18.995	1			18.995	0			18.995	3			18.995	3			18.995	3			18.995	0
	19.005	0			19.005	0			19.005	1			19.005	1			19.005	2			19.005	1			19.005	0
	19.015	0			19.015	0			19.015	1			19.015	0			19.015	3			19.015	0			19.015	0
	19.025	0			19.025	1			19.025	1			19.025	0			19.025	2			19.025	0			19.025	0
	19.035	0			19.035	1			19.035	1			19.035	3			19.035	7			19.035	3			19.035	0
	19.045	0			19.045	0			19.045	1			19.045	1			19.045	4			19.045	1			19.045	0
	19.055	0			19.055	1			19.055	1			19.055	1			19.055	4			19.055	1			19.055	0
	19.065	1			19.065	0			19.065	1			19.065	1			19.065	4			19.065	1			19.065	0
	19.075	1			19.075	1			19.075	1			19.075	0			19.075	4			19.075	0			19.075	1
	19.085	0			19.085	0			19.085	1			19.085	1			19.085	3			19.085	1			19.085	0
	19.095	0			19.095	2			19.095	0			19.095	0			19.095	6			19.095	0			19.095	0
	19.105	0			19.105	2			19.105	5			19.105	2			19.105	4			19.105	2			19.105	0
	19.115	1			19.115	0			19.115	1			19.115	1			19.115	3			19.115	1			19.115	0
	19.125	1			19.125	0			19.125	1			19.125	0			19.125	3			19.125	0			19.125	0
	19.135	0			19.135	1			19.135	2			19.135	2			19.135	4			19.135	2			19.135	0
	19.145	0			19.145	1			19.145	1			19.145	1			19.145	2			19.145	1			19.145	0
	19.155	0			19.155	1			19.155	1			19.155	1			19.155	4			19.155	1			19.155	0
	19.165	1			19.165	0			19.165	1			19.165	0			19.165	3			19.165	0			19.165	1
	19.175	0			19.175	0			19.175	0			19.175	0			19.175	4			19.175	0			19.175	0
	19.185	1			19.185	0			19.185	1			19.185	0			19.185	5			19.185	0			19.185	0
	19.195	0			19.195	0			19.195	1			19.195	1			19.195	6			19.195	1			19.195	0
	19.205	1			19.205	3			19.205	3			19.205	0			19.205	4			19.205	0			19.205	0
	19.215	0			19.215	0			19.215	3			19.215	0			19.215	2			19.215	0			19.215	0
	19.225	0			19.225	0			19.225	1			19.225	1			19.225	2			19.225	1			19.225	0
	19.235	0			19.235	0			19.235	0			19.235	2			19.235	1			19.235	2			19.235	0
	19.245	1			19.245	0			19.245	1			19.245	1			19.245	3			19.245	1			19.245	1
	19.255	0			19.255	0			19.255	2			19.255	1			19.255	2			19.255	1			19.255	0
	19.265	0			19.265	1			19.265	0			19.265	0			19.265	4			19.265	0			19.265	0
	19.275	0			19.275	1			19.275	0			19.275	1			19.275	6			19.275	1			19.275	0
	19.285	1			19.285	1			19.285	0			19.285	0			19.285	4			19.285	0			19.285	0
	19.295	0			19.295	0			19.295	1			19.295	1			19.295	4			19.295	1			19.295	0
	19.305	0			19.305	1			19.305	0			19.305	3			19.305	3			19.305	3			19.305	0
	19.315	0			19.315	1			19.315	1			19.315	0			19.315	2			19.315	0			19.315	0
	19.325	0			19.325	0			19.325	0			19.325	1			19.325	4			19.325	1			19.325	0
	19.335	0			19.335	0			19.335	2			19.335	0			19.335	1			19.335	0			19.335	0
	19.345	0			19.345	1			19.345	1			19.345	2			19.345	1			19.345	2			19.345	0
	19.355	0			19.355	0			19.355	1			19.355	0			19.355	4			19.355	0			19.355	0
	19.365	0			19.365	0			19.365	0			19.365	0			19.365	7			19.365	0			19.365	0
	19.375	0			19.375	0			19.375	1			19.375	1			19.375	1			19.375	1			19.375	0
	19.385	0			19.385	0			19.385	2			19.385	1			19.385	3			19.385	1			19.385	0
	19.395	1			19.395	1			19.395	0			19.395	0			19.395	1			19.395	0			19.395	0
	19.405	0			19.405	0			19.405	0			19.405	3			19.405	3			19.405	3			19.405	0
	19.415	0			19.415	0			19.415	0			19.415	0			19.415	2			19.415	0			19.415	0
	19.425	0			19.425	1			19.425	0			19.425	1			19.425	0			19.425	1			19.425	0
	19.435	0			19.435	0			19.435	0			19.435	1			19.435	0			19.435	1			19.435	0
	19.445	0			19.445	1			19.445	1			19.445	0			19.445	2			19.445	0			19.445	0
	19.455	1			19.455	0			19.455	0			19.455	1			19.455	3			19.455	1			19.455	0
	19.465	0			19.465	0			19.465	1			19.465	0			19.465	1			19.465	0			19.465	0
	19.475	0			19.475	0			19.475	0			19.475	0			19.475	3			19.475	0			19.475	0
	19.485	0			19.485	1			19.485	0			19.485	1			19.485	3			19.485	1			19.485	0
	19.495	0			19.495	1			19.495	0			19.495	0			19.495	2			19.495	0			19.495	0
	19.505	0			19.505	0			19.505	2			19.505	0			19.505	3			19.505	0			19.505	0
	19.515	0			19.515	0			19.515	1			19.515	0			19.515	3			19.515	0			19.515	0
	19.525	1			19.525	0			19.525	1			19.525	1			19.525	2			19.525	1			19.525	0
	19.535	0			19.535	1			19.535	0			19.535	0			19.535	1			19.535	0			19.535	0
	19.545	0			19.545	0			19.545	0			19.545	0			19.545	2			19.545	0			19.545	0
	19.555	0			19.555	0			19.555	1			19.555	0			19.555	2			19.555	0			19.555	0
	19.565	0			19.565	0			19.565	2			19.565	0			19.565	3			19.565	0			19.565	0
	19.575	0			19.575	0			19.575	0			19.575	1			19.575	2			19.575	1			19.575	0
	19.585	0			19.585	0			19.585	0			19.585	0			19.585	4			19.585	0			19.585	0
	19.595	1			19.595	0			19.595	1			19.595	1			19.595	1			19.595	1			19.595	0
	19.605	0			19.605	0			19.605	0			19.605	0			19.605	3			19.605	0			19.605	0
	19.615	1			19.615	0			19.615	0			19.615	0			19.615	0			19.615	0			19.615	0
	19.625	0			19.625	1			19.625	0			19.625	0			19.625	2			19.625	0			19.625	0
	19.635	0			19.635	0			19.635	0			19.635	0			19.635	6			19.635	0			19.635	0
	19.645	0			19.645	0			19.645	1			19.645	1			19.645	4			19.645	1			19.645	0
	19.655	0			19.655	0			19.655	0			19.655	1			19.655	1			19.655	1			19.655	0
	19.665	0			19.665	0			19.665	1			19.665	1			19.665	2			19.665	1			19.665	0
	19.675	0			19.675	0			19.675	0			19.675	1			19.675	0			19.675	1			19.675	0
	19.685	0			19.685	0			19.685	0			19.685	0			19.685	1			19.685	0			19.685	0
	19.695	0			19.695	0			19.695	0			19.695	2			19.695	1			19.695	2			19.695	0
	19.705	0			19.705	0			19.705	0			19.705	1			19.705	2			19.705	1			19.705	0
	19.715	0			19.715	0			19.715	0			19.715	0			19.715	3			19.715	0			19.715	0
	19.725	0			19.725	0			19.725	0			19.725	0			19.725	1			19.725	0			19.725	0
	19.735	0			19.735	0			19.735	0			19.735	1			19.735	0			19.735	1			19.735	0
	19.745	0			19.745	1			19.745	1			19.745	0			19.745	0			19.745	0			19.745	0
	19.755	0			19.755	0			19.755	0			19.755	1			19.755	0			19.755	1			19.755	1
	19.765	0			19.765	0			19.765	0			19.765	0			19.765	0			19.765	0			19.765	0
	19.775	0			19.775	1			19.775	0			19.775	0			19.775	1			19.775	0			19.775	0
	19.785	0			19.785	0			19.785	1			19.785	0			19.785	3			19.785	0			19.785	0
	19.795	0			19.795	0			19.795	0			19.795	0			19.795	1			19.795	0			19.795	0
	19.805	0			19.805	0			19.805	0			19.805	0			19.805	0			19.805	0			19.805	0
	19.815	0			19.815	0			19.815	0			19.815	1			19.815	2			19.815	1			19.815	0
	19.825	0			19.825	0			19.825	0			19.825	1			19.825	1			19.825	1			19.825	0
	19.835	0			19.835	0			19.835	0			19.835	2			19.835	3			19.835	2			19.835	0
	19.845	0			19.845	0			19.845	0			19.845	1			19.845	0			19.845	1			19.845	0
	19.855	0			19.855	0			19.855	0			19.855	0			19.855	1			19.855	0			19.855	0
	19.865	0			19.865	0			19.865	0			19.865	0			19.865	4			19.865	0			19.865	0
	19.875	0			19.875	0			19.875	0			19.875	0			19.875	3			19.875	0			19.875	0
	19.885	0			19.885	0			19.885	1			19.885	0			19.885	1			19.885	0			19.885	0
	19.895	0			19.895	0			19.895	0			19.895	0			19.895	0			19.895	0			19.895	0
	19.905	0			19.905	0			19.905	0			19.905	0			19.905	1			19.905	0			19.905	0
	19.915	0			19.915	0			19.915	0			19.915	0			19.915	0			19.915	0			19.915	0
	19.925	0			19.925	0			19.925	0			19.925	0			19.925	0			19.925	0			19.925	0
	19.935	0			19.935	0			19.935	0			19.935	0			19.935	0			19.935	0			19.935	0
	19.945	0			19.945	0			19.945	0			19.945	0			19.945	4			19.945	0			19.945	0
	19.955	0			19.955	0			19.955	0			19.955	2			19.955	2			19.955	2			19.955	0
	19.965	0			19.965	0			19.965	0			19.965	0			19.965	0			19.965	0			19.965	0
	19.975	0			19.975	0			19.975	1			19.975	0			19.975	0			19.975	0			19.975	0
	19.985	0			19.985	0			19.985	0			19.985	0			19.985	0			19.985	0			19.985	0
[truncated: 2,098 more rows]
