# Supplementary material for: Structural and compositional data of maya pottery samples from Lake Petén Itzá, Guatemala: Central America
Source: Data Brief. 2021 Feb 16;35:106886. doi: 10.1016/j.dib.2021.106886 (PMC7921478; doi:10.1016/j.dib.2021.106886)
Supplement: Supplementary file 2 [file mmc2.xlsx]

## Sheet: Sheet1
Sample 1.01			sample 1.02			sample 1.03				sample 1.04			sample 1.05				sample 1.06			sample 1.07			sample 1.09			sample 1.10			sample 1.11			sample 1.12			sample 1.14			Sample 1.15			sample 1.16			sample 1.17			sample 1.18
Wavenumber (cm-1)	K-M Units		Wavenumber (cm-1)	K-M Units		Wavenumber (cm-1)	K-M Units			Wavenumber (cm-1)	K-M Units		Wavenumber (cm-1)	K-M Units			Wavenumber (cm-1)	K-M Units		Wavenumber (cm-1)	K-M Units		Wavenumber (cm-1)	K-M Units		Wavenumber (cm-1)	K-M Units		Wavenumber (cm-1)	K-M Units		Wavenumber (cm-1)	K-M Units		Wavenumber (cm-1)	K-M Units		Wavenumber (cm-1)	K-M		Wavenumber (cm-1)	K-M Units		Wavenumber (cm-1)	K-M Units		Wavenumber (cm-1)	K-M Units
4000	1.99		4000	1		4000	0.82			4000	0.81		4000	2.1			4000	1.61		4000	2.52		4000	1.32		4000	1.38		4000	1.23		4000	1.45		4000	1.14		4000	1.33		4000	1.86		4000	1.4		4000	1.16
3999	1.99		3999	1		3999	0.82			3999	0.81		3999	2.1			3999	1.61		3999	2.52		3999	1.32		3999	1.39		3999	1.23		3999	1.46		3999	1.14		3999	1.33		3999	1.86		3999	1.4		3999	1.16
3998	1.99		3998	1		3998	0.82			3998	0.81		3998	2.1			3998	1.61		3998	2.52		3998	1.32		3998	1.39		3998	1.23		3998	1.46		3998	1.14		3998	1.33		3998	1.86		3998	1.4		3998	1.16
3997	1.99		3997	1		3997	0.82			3997	0.81		3997	2.1			3997	1.61		3997	2.52		3997	1.32		3997	1.39		3997	1.23		3997	1.46		3997	1.14		3997	1.33		3997	1.86		3997	1.4		3997	1.16
3996	1.99		3996	1		3996	0.82			3996	0.81		3996	2.11			3996	1.61		3996	2.52		3996	1.32		3996	1.39		3996	1.23		3996	1.46		3996	1.14		3996	1.33		3996	1.87		3996	1.4		3996	1.16
3995	2		3995	1		3995	0.82			3995	0.81		3995	2.11			3995	1.61		3995	2.52		3995	1.32		3995	1.39		3995	1.23		3995	1.46		3995	1.14		3995	1.33		3995	1.87		3995	1.41		3995	1.16
3994	2		3994	1.01		3994	0.82			3994	0.81		3994	2.11			3994	1.61		3994	2.52		3994	1.33		3994	1.39		3994	1.23		3994	1.46		3994	1.14		3994	1.34		3994	1.87		3994	1.41		3994	1.16
3993	2		3993	1.01		3993	0.82			3993	0.81		3993	2.11			3993	1.61		3993	2.52		3993	1.33		3993	1.39		3993	1.23		3993	1.46		3993	1.14		3993	1.34		3993	1.87		3993	1.41		3993	1.16
3992	2		3992	1.01		3992	0.83			3992	0.81		3992	2.11			3992	1.61		3992	2.52		3992	1.33		3992	1.39		3992	1.24		3992	1.46		3992	1.15		3992	1.34		3992	1.87		3992	1.41		3992	1.16
3991	2		3991	1.01		3991	0.83			3991	0.81		3991	2.12			3991	1.61		3991	2.52		3991	1.33		3991	1.39		3991	1.24		3991	1.46		3991	1.15		3991	1.34		3991	1.87		3991	1.42		3991	1.16
3990	2		3990	1.01		3990	0.83			3990	0.81		3990	2.12			3990	1.61		3990	2.52		3990	1.33		3990	1.39		3990	1.24		3990	1.46		3990	1.15		3990	1.34		3990	1.87		3990	1.42		3990	1.17
3989	2		3989	1.01		3989	0.83			3989	0.81		3989	2.12			3989	1.61		3989	2.53		3989	1.33		3989	1.39		3989	1.24		3989	1.46		3989	1.15		3989	1.34		3989	1.87		3989	1.42		3989	1.17
3988	2.01		3988	1.01		3988	0.83			3988	0.81		3988	2.12			3988	1.61		3988	2.53		3988	1.33		3988	1.39		3988	1.24		3988	1.46		3988	1.15		3988	1.34		3988	1.88		3988	1.42		3988	1.17
3987	2.01		3987	1.01		3987	0.83			3987	0.82		3987	2.12			3987	1.61		3987	2.53		3987	1.33		3987	1.4		3987	1.24		3987	1.46		3987	1.15		3987	1.34		3987	1.88		3987	1.42		3987	1.17
3986	2.01		3986	1.01		3986	0.83			3986	0.82		3986	2.13			3986	1.61		3986	2.54		3986	1.33		3986	1.4		3986	1.24		3986	1.46		3986	1.15		3986	1.34		3986	1.88		3986	1.42		3986	1.17
3985	2.01		3985	1.01		3985	0.83			3985	0.82		3985	2.13			3985	1.62		3985	2.54		3985	1.33		3985	1.4		3985	1.24		3985	1.46		3985	1.15		3985	1.34		3985	1.88		3985	1.42		3985	1.17
3984	2.01		3984	1.01		3984	0.83			3984	0.82		3984	2.13			3984	1.62		3984	2.54		3984	1.34		3984	1.4		3984	1.24		3984	1.46		3984	1.15		3984	1.34		3984	1.88		3984	1.42		3984	1.17
3983	2.02		3983	1.01		3983	0.83			3983	0.82		3983	2.13			3983	1.62		3983	2.54		3983	1.34		3983	1.4		3983	1.24		3983	1.47		3983	1.15		3983	1.34		3983	1.88		3983	1.42		3983	1.17
3982	2.02		3982	1.01		3982	0.83			3982	0.82		3982	2.13			3982	1.62		3982	2.54		3982	1.34		3982	1.4		3982	1.24		3982	1.47		3982	1.15		3982	1.35		3982	1.88		3982	1.42		3982	1.17
3981	2.02		3981	1.02		3981	0.83			3981	0.82		3981	2.14			3981	1.62		3981	2.54		3981	1.34		3981	1.4		3981	1.25		3981	1.47		3981	1.15		3981	1.35		3981	1.88		3981	1.42		3981	1.17
3980	2.02		3980	1.02		3980	0.83			3980	0.82		3980	2.14			3980	1.62		3980	2.54		3980	1.34		3980	1.4		3980	1.25		3980	1.47		3980	1.16		3980	1.35		3980	1.88		3980	1.42		3980	1.17
3979	2.02		3979	1.02		3979	0.83			3979	0.82		3979	2.14			3979	1.62		3979	2.54		3979	1.34		3979	1.4		3979	1.25		3979	1.47		3979	1.16		3979	1.35		3979	1.88		3979	1.43		3979	1.17
3978	2.02		3978	1.02		3978	0.83			3978	0.82		3978	2.15			3978	1.63		3978	2.54		3978	1.34		3978	1.4		3978	1.25		3978	1.48		3978	1.16		3978	1.35		3978	1.88		3978	1.43		3978	1.17
3977	2.02		3977	1.02		3977	0.83			3977	0.82		3977	2.15			3977	1.63		3977	2.55		3977	1.34		3977	1.41		3977	1.25		3977	1.48		3977	1.16		3977	1.35		3977	1.88		3977	1.43		3977	1.18
3976	2.03		3976	1.02		3976	0.83			3976	0.82		3976	2.15			3976	1.63		3976	2.55		3976	1.34		3976	1.41		3976	1.25		3976	1.48		3976	1.16		3976	1.35		3976	1.89		3976	1.43		3976	1.18
3975	2.03		3975	1.02		3975	0.83			3975	0.82		3975	2.16			3975	1.63		3975	2.55		3975	1.35		3975	1.41		3975	1.25		3975	1.48		3975	1.16		3975	1.35		3975	1.89		3975	1.43		3975	1.18
3974	2.03		3974	1.02		3974	0.83			3974	0.82		3974	2.16			3974	1.63		3974	2.55		3974	1.35		3974	1.41		3974	1.25		3974	1.48		3974	1.16		3974	1.36		3974	1.89		3974	1.43		3974	1.18
3973	2.03		3973	1.02		3973	0.83			3973	0.82		3973	2.16			3973	1.63		3973	2.56		3973	1.35		3973	1.41		3973	1.25		3973	1.48		3973	1.16		3973	1.36		3973	1.89		3973	1.43		3973	1.18
3972	2.03		3972	1.03		3972	0.84			3972	0.82		3972	2.16			3972	1.63		3972	2.56		3972	1.35		3972	1.41		3972	1.25		3972	1.48		3972	1.16		3972	1.36		3972	1.9		3972	1.44		3972	1.18
3971	2.04		3971	1.03		3971	0.84			3971	0.82		3971	2.17			3971	1.63		3971	2.56		3971	1.35		3971	1.41		3971	1.25		3971	1.48		3971	1.16		3971	1.36		3971	1.9		3971	1.44		3971	1.18
3970	2.04		3970	1.03		3970	0.84			3970	0.82		3970	2.17			3970	1.63		3970	2.57		3970	1.35		3970	1.41		3970	1.26		3970	1.48		3970	1.16		3970	1.36		3970	1.9		3970	1.44		3970	1.19
3969	2.04		3969	1.03		3969	0.84			3969	0.82		3969	2.17			3969	1.64		3969	2.57		3969	1.36		3969	1.41		3969	1.26		3969	1.48		3969	1.16		3969	1.36		3969	1.9		3969	1.44		3969	1.19
3968	2.04		3968	1.03		3968	0.84			3968	0.82		3968	2.18			3968	1.64		3968	2.57		3968	1.36		3968	1.41		3968	1.26		3968	1.48		3968	1.16		3968	1.36		3968	1.9		3968	1.44		3968	1.19
3967	2.04		3967	1.03		3967	0.84			3967	0.82		3967	2.18			3967	1.64		3967	2.57		3967	1.36		3967	1.41		3967	1.26		3967	1.49		3967	1.16		3967	1.36		3967	1.91		3967	1.45		3967	1.19
3966	2.05		3966	1.03		3966	0.84			3966	0.83		3966	2.18			3966	1.64		3966	2.57		3966	1.36		3966	1.42		3966	1.26		3966	1.49		3966	1.16		3966	1.36		3966	1.91		3966	1.45		3966	1.19
3965	2.05		3965	1.03		3965	0.84			3965	0.83		3965	2.18			3965	1.64		3965	2.57		3965	1.36		3965	1.42		3965	1.26		3965	1.49		3965	1.17		3965	1.36		3965	1.91		3965	1.45		3965	1.19
3964	2.05		3964	1.04		3964	0.84			3964	0.83		3964	2.19			3964	1.64		3964	2.57		3964	1.37		3964	1.42		3964	1.26		3964	1.49		3964	1.17		3964	1.37		3964	1.91		3964	1.45		3964	1.19
3963	2.05		3963	1.04		3963	0.84			3963	0.83		3963	2.19			3963	1.64		3963	2.57		3963	1.37		3963	1.42		3963	1.26		3963	1.49		3963	1.17		3963	1.37		3963	1.92		3963	1.45		3963	1.19
3962	2.06		3962	1.04		3962	0.84			3962	0.83		3962	2.2			3962	1.65		3962	2.57		3962	1.37		3962	1.42		3962	1.26		3962	1.49		3962	1.17		3962	1.37		3962	1.92		3962	1.46		3962	1.2
3961	2.06		3961	1.04		3961	0.84			3961	0.83		3961	2.2			3961	1.65		3961	2.58		3961	1.37		3961	1.43		3961	1.26		3961	1.49		3961	1.17		3961	1.38		3961	1.92		3961	1.46		3961	1.2
3960	2.06		3960	1.04		3960	0.84			3960	0.83		3960	2.21			3960	1.65		3960	2.58		3960	1.37		3960	1.43		3960	1.27		3960	1.5		3960	1.17		3960	1.38		3960	1.92		3960	1.46		3960	1.2
3959	2.06		3959	1.05		3959	0.84			3959	0.83		3959	2.21			3959	1.65		3959	2.58		3959	1.38		3959	1.43		3959	1.27		3959	1.5		3959	1.17		3959	1.38		3959	1.92		3959	1.46		3959	1.2
3958	2.06		3958	1.05		3958	0.84			3958	0.83		3958	2.21			3958	1.65		3958	2.59		3958	1.38		3958	1.43		3958	1.27		3958	1.5		3958	1.17		3958	1.38		3958	1.93		3958	1.47		3958	1.2
3957	2.07		3957	1.05		3957	0.84			3957	0.83		3957	2.22			3957	1.66		3957	2.59		3957	1.38		3957	1.43		3957	1.27		3957	1.5		3957	1.17		3957	1.38		3957	1.93		3957	1.47		3957	1.2
3956	2.07		3956	1.05		3956	0.84			3956	0.83		3956	2.22			3956	1.66		3956	2.59		3956	1.38		3956	1.43		3956	1.27		3956	1.5		3956	1.17		3956	1.39		3956	1.93		3956	1.47		3956	1.2
3955	2.07		3955	1.05		3955	0.85			3955	0.83		3955	2.22			3955	1.66		3955	2.59		3955	1.38		3955	1.43		3955	1.27		3955	1.51		3955	1.17		3955	1.39		3955	1.93		3955	1.47		3955	1.21
3954	2.08		3954	1.06		3954	0.85			3954	0.83		3954	2.22			3954	1.66		3954	2.59		3954	1.38		3954	1.43		3954	1.28		3954	1.51		3954	1.18		3954	1.39		3954	1.94		3954	1.47		3954	1.21
3953	2.08		3953	1.06		3953	0.85			3953	0.83		3953	2.22			3953	1.66		3953	2.59		3953	1.38		3953	1.44		3953	1.28		3953	1.51		3953	1.18		3953	1.39		3953	1.94		3953	1.47		3953	1.21
3952	2.08		3952	1.06		3952	0.85			3952	0.83		3952	2.23			3952	1.66		3952	2.59		3952	1.38		3952	1.44		3952	1.28		3952	1.51		3952	1.18		3952	1.39		3952	1.94		3952	1.48		3952	1.22
3951	2.08		3951	1.06		3951	0.85			3951	0.83		3951	2.23			3951	1.66		3951	2.59		3951	1.38		3951	1.44		3951	1.28		3951	1.52		3951	1.19		3951	1.39		3951	1.95		3951	1.48		3951	1.22
3950	2.08		3950	1.07		3950	0.85			3950	0.83		3950	2.23			3950	1.66		3950	2.6		3950	1.38		3950	1.44		3950	1.28		3950	1.52		3950	1.19		3950	1.39		3950	1.95		3950	1.48		3950	1.22
3949	2.08		3949	1.07		3949	0.85			3949	0.83		3949	2.23			3949	1.66		3949	2.6		3949	1.38		3949	1.44		3949	1.29		3949	1.52		3949	1.19		3949	1.39		3949	1.95		3949	1.48		3949	1.22
3948	2.08		3948	1.07		3948	0.85			3948	0.83		3948	2.23			3948	1.67		3948	2.6		3948	1.38		3948	1.44		3948	1.29		3948	1.52		3948	1.19		3948	1.39		3948	1.95		3948	1.48		3948	1.22
3947	2.08		3947	1.07		3947	0.85			3947	0.83		3947	2.23			3947	1.67		3947	2.6		3947	1.39		3947	1.45		3947	1.29		3947	1.52		3947	1.19		3947	1.4		3947	1.95		3947	1.49		3947	1.22
3946	2.08		3946	1.07		3946	0.85			3946	0.83		3946	2.23			3946	1.66		3946	2.6		3946	1.39		3946	1.45		3946	1.29		3946	1.52		3946	1.19		3946	1.4		3946	1.95		3946	1.49		3946	1.22
3945	2.08		3945	1.07		3945	0.85			3945	0.83		3945	2.24			3945	1.66		3945	2.6		3945	1.39		3945	1.45		3945	1.29		3945	1.52		3945	1.19		3945	1.4		3945	1.95		3945	1.49		3945	1.22
3944	2.08		3944	1.07		3944	0.85			3944	0.83		3944	2.24			3944	1.66		3944	2.6		3944	1.39		3944	1.45		3944	1.29		3944	1.52		3944	1.19		3944	1.4		3944	1.95		3944	1.49		3944	1.22
3943	2.08		3943	1.07		3943	0.85			3943	0.83		3943	2.24			3943	1.66		3943	2.61		3943	1.39		3943	1.45		3943	1.29		3943	1.52		3943	1.19		3943	1.4		3943	1.95		3943	1.49		3943	1.22
3942	2.08		3942	1.07		3942	0.85			3942	0.83		3942	2.24			3942	1.66		3942	2.61		3942	1.39		3942	1.45		3942	1.29		3942	1.52		3942	1.19		3942	1.4		3942	1.95		3942	1.48		3942	1.22
3941	2.08		3941	1.07		3941	0.85			3941	0.83		3941	2.24			3941	1.66		3941	2.61		3941	1.39		3941	1.45		3941	1.29		3941	1.52		3941	1.19		3941	1.4		3941	1.95		3941	1.48		3941	1.22
3940	2.08		3940	1.07		3940	0.85			3940	0.83		3940	2.24			3940	1.66		3940	2.61		3940	1.38		3940	1.45		3940	1.29		3940	1.51		3940	1.19		3940	1.4		3940	1.95		3940	1.48		3940	1.22
3939	2.09		3939	1.07		3939	0.85			3939	0.83		3939	2.24			3939	1.67		3939	2.61		3939	1.39		3939	1.44		3939	1.29		3939	1.51		3939	1.19		3939	1.4		3939	1.95		3939	1.48		3939	1.22
3938	2.09		3938	1.07		3938	0.85			3938	0.83		3938	2.24			3938	1.67		3938	2.61		3938	1.39		3938	1.44		3938	1.29		3938	1.51		3938	1.19		3938	1.4		3938	1.95		3938	1.48		3938	1.22
3937	2.09		3937	1.07		3937	0.85			3937	0.83		3937	2.23			3937	1.67		3937	2.61		3937	1.39		3937	1.44		3937	1.29		3937	1.51		3937	1.19		3937	1.4		3937	1.94		3937	1.48		3937	1.22
3936	2.08		3936	1.07		3936	0.85			3936	0.83		3936	2.23			3936	1.67		3936	2.61		3936	1.39		3936	1.44		3936	1.28		3936	1.51		3936	1.19		3936	1.39		3936	1.95		3936	1.48		3936	1.22
3935	2.08		3935	1.07		3935	0.85			3935	0.83		3935	2.23			3935	1.66		3935	2.6		3935	1.39		3935	1.44		3935	1.28		3935	1.51		3935	1.2		3935	1.39		3935	1.95		3935	1.48		3935	1.22
3934	2.08		3934	1.07		3934	0.84			3934	0.83		3934	2.22			3934	1.66		3934	2.6		3934	1.38		3934	1.44		3934	1.28		3934	1.51		3934	1.2		3934	1.39		3934	1.95		3934	1.48		3934	1.22
3933	2.07		3933	1.07		3933	0.84			3933	0.83		3933	2.22			3933	1.66		3933	2.6		3933	1.38		3933	1.44		3933	1.28		3933	1.51		3933	1.2		3933	1.39		3933	1.95		3933	1.48		3933	1.22
3932	2.07		3932	1.07		3932	0.84			3932	0.82		3932	2.22			3932	1.66		3932	2.6		3932	1.38		3932	1.44		3932	1.28		3932	1.51		3932	1.2		3932	1.39		3932	1.95		3932	1.48		3932	1.21
3931	2.06		3931	1.07		3931	0.84			3931	0.82		3931	2.21			3931	1.65		3931	2.6		3931	1.38		3931	1.44		3931	1.28		3931	1.51		3931	1.2		3931	1.39		3931	1.94		3931	1.48		3931	1.21
3930	2.05		3930	1.06		3930	0.84			3930	0.82		3930	2.21			3930	1.65		3930	2.59		3930	1.37		3930	1.44		3930	1.28		3930	1.5		3930	1.2		3930	1.38		3930	1.94		3930	1.47		3930	1.21
3929	2.05		3929	1.06		3929	0.84			3929	0.82		3929	2.21			3929	1.65		3929	2.59		3929	1.37		3929	1.43		3929	1.27		3929	1.5		3929	1.2		3929	1.38		3929	1.94		3929	1.47		3929	1.21
3928	2.05		3928	1.06		3928	0.84			3928	0.82		3928	2.21			3928	1.65		3928	2.59		3928	1.37		3928	1.43		3928	1.27		3928	1.5		3928	1.2		3928	1.38		3928	1.94		3928	1.47		3928	1.21
3927	2.05		3927	1.06		3927	0.84			3927	0.82		3927	2.21			3927	1.65		3927	2.59		3927	1.37		3927	1.43		3927	1.27		3927	1.5		3927	1.19		3927	1.38		3927	1.94		3927	1.47		3927	1.21
3926	2.05		3926	1.05		3926	0.84			3926	0.82		3926	2.2			3926	1.64		3926	2.59		3926	1.37		3926	1.43		3926	1.27		3926	1.5		3926	1.19		3926	1.38		3926	1.94		3926	1.47		3926	1.21
3925	2.05		3925	1.05		3925	0.83			3925	0.82		3925	2.2			3925	1.64		3925	2.59		3925	1.37		3925	1.43		3925	1.27		3925	1.5		3925	1.19		3925	1.38		3925	1.94		3925	1.47		3925	1.2
3924	2.05		3924	1.05		3924	0.83			3924	0.82		3924	2.2			3924	1.64		3924	2.59		3924	1.37		3924	1.42		3924	1.27		3924	1.5		3924	1.19		3924	1.37		3924	1.93		3924	1.46		3924	1.2
3923	2.05		3923	1.05		3923	0.83			3923	0.81		3923	2.19			3923	1.64		3923	2.59		3923	1.36		3923	1.42		3923	1.26		3923	1.5		3923	1.19		3923	1.37		3923	1.93		3923	1.46		3923	1.2
3922	2.04		3922	1.05		3922	0.83			3922	0.81		3922	2.19			3922	1.64		3922	2.58		3922	1.36		3922	1.42		3922	1.26		3922	1.5		3922	1.19		3922	1.37		3922	1.93		3922	1.46		3922	1.2
3921	2.04		3921	1.04		3921	0.83			3921	0.81		3921	2.19			3921	1.64		3921	2.58		3921	1.36		3921	1.42		3921	1.26		3921	1.5		3921	1.19		3921	1.37		3921	1.92		3921	1.46		3921	1.2
3920	2.03		3920	1.04		3920	0.83			3920	0.81		3920	2.18			3920	1.63		3920	2.58		3920	1.35		3920	1.42		3920	1.25		3920	1.5		3920	1.19		3920	1.37		3920	1.92		3920	1.46		3920	1.2
3919	2.02		3919	1.04		3919	0.83			3919	0.81		3919	2.18			3919	1.63		3919	2.57		3919	1.35		3919	1.42		3919	1.25		3919	1.5		3919	1.19		3919	1.36		3919	1.92		3919	1.46		3919	1.19
3918	2.02		3918	1.04		3918	0.83			3918	0.81		3918	2.18			3918	1.63		3918	2.57		3918	1.35		3918	1.42		3918	1.25		3918	1.5		3918	1.19		3918	1.36		3918	1.91		3918	1.45		3918	1.19
3917	2.02		3917	1.03		3917	0.83			3917	0.81		3917	2.18			3917	1.63		3917	2.57		3917	1.35		3917	1.42		3917	1.25		3917	1.49		3917	1.19		3917	1.36		3917	1.91		3917	1.45		3917	1.19
3916	2.02		3916	1.03		3916	0.83			3916	0.81		3916	2.18			3916	1.63		3916	2.57		3916	1.35		3916	1.42		3916	1.25		3916	1.49		3916	1.19		3916	1.36		3916	1.91		3916	1.45		3916	1.19
3915	2.01		3915	1.03		3915	0.83			3915	0.81		3915	2.18			3915	1.63		3915	2.57		3915	1.35		3915	1.41		3915	1.25		3915	1.48		3915	1.19		3915	1.36		3915	1.91		3915	1.45		3915	1.18
3914	2.02		3914	1.03		3914	0.83			3914	0.81		3914	2.18			3914	1.63		3914	2.57		3914	1.35		3914	1.41		3914	1.25		3914	1.48		3914	1.18		3914	1.36		3914	1.9		3914	1.44		3914	1.18
3913	2.02		3913	1.02		3913	0.82			3913	0.81		3913	2.18			3913	1.63		3913	2.57		3913	1.35		3913	1.41		3913	1.25		3913	1.48		3913	1.18		3913	1.36		3913	1.9		3913	1.44		3913	1.18
3912	2.03		3912	1.02		3912	0.82			3912	0.81		3912	2.18			3912	1.63		3912	2.57		3912	1.35		3912	1.41		3912	1.25		3912	1.48		3912	1.18		3912	1.36		3912	1.89		3912	1.44		3912	1.18
3911	2.03		3911	1.02		3911	0.82			3911	0.81		3911	2.18			3911	1.63		3911	2.57		3911	1.35		3911	1.4		3911	1.25		3911	1.48		3911	1.18		3911	1.36		3911	1.89		3911	1.44		3911	1.18
3910	2.03		3910	1.02		3910	0.82			3910	0.81		3910	2.17			3910	1.63		3910	2.57		3910	1.35		3910	1.4		3910	1.24		3910	1.48		3910	1.18		3910	1.36		3910	1.89		3910	1.44		3910	1.18
3909	2.03		3909	1.02		3909	0.82			3909	0.81		3909	2.17			3909	1.63		3909	2.56		3909	1.34		3909	1.4		3909	1.24		3909	1.48		3909	1.18		3909	1.35		3909	1.89		3909	1.44		3909	1.18
3908	2.02		3908	1.02		3908	0.82			3908	0.81		3908	2.16			3908	1.62		3908	2.56		3908	1.34		3908	1.4		3908	1.24		3908	1.48		3908	1.19		3908	1.35		3908	1.9		3908	1.44		3908	1.18
3907	2.01		3907	1.02		3907	0.82			3907	0.8		3907	2.16			3907	1.62		3907	2.55		3907	1.34		3907	1.4		3907	1.24		3907	1.49		3907	1.19		3907	1.35		3907	1.9		3907	1.45		3907	1.18
3906	2		3906	1.02		3906	0.82			3906	0.8		3906	2.15			3906	1.62		3906	2.54		3906	1.33		3906	1.4		3906	1.23		3906	1.49		3906	1.19		3906	1.35		3906	1.91		3906	1.45		3906	1.19
3905	1.98		3905	1.02		3905	0.82			3905	0.79		3905	2.15			3905	1.61		3905	2.53		3905	1.33		3905	1.4		3905	1.23		3905	1.49		3905	1.19		3905	1.35		3905	1.91		3905	1.45		3905	1.19
3904	1.97		3904	1.02		3904	0.81			3904	0.79		3904	2.14			3904	1.61		3904	2.52		3904	1.33		3904	1.4		3904	1.23		3904	1.49		3904	1.19		3904	1.35		3904	1.91		3904	1.45		3904	1.19
3903	1.96		3903	1.03		3903	0.81			3903	0.78		3903	2.14			3903	1.61		3903	2.51		3903	1.33		3903	1.4		3903	1.23		3903	1.49		3903	1.2		3903	1.35		3903	1.91		3903	1.45		3903	1.19
3902	1.95		3902	1.03		3902	0.81			3902	0.77		3902	2.14			3902	1.6		3902	2.5		3902	1.32		3902	1.4		3902	1.23		3902	1.49		3902	1.2		3902	1.34		3902	1.91		3902	1.45		3902	1.19
3901	1.95		3901	1.02		3901	0.81			3901	0.77		3901	2.14			3901	1.6		3901	2.5		3901	1.33		3901	1.4		3901	1.23		3901	1.49		3901	1.2		3901	1.34		3901	1.91		3901	1.45		3901	1.18
3900	1.95		3900	1.02		3900	0.81			3900	0.77		3900	2.14			3900	1.6		3900	2.5		3900	1.33		3900	1.4		3900	1.23		3900	1.49		3900	1.2		3900	1.34		3900	1.91		3900	1.45		3900	1.18
3899	1.95		3899	1.02		3899	0.81			3899	0.77		3899	2.14			3899	1.6		3899	2.51		3899	1.33		3899	1.4		3899	1.23		3899	1.48		3899	1.19		3899	1.34		3899	1.9		3899	1.45		3899	1.18
3898	1.96		3898	1.01		3898	0.81			3898	0.77		3898	2.14			3898	1.6		3898	2.51		3898	1.33		3898	1.4		3898	1.23		3898	1.48		3898	1.19		3898	1.34		3898	1.9		3898	1.44		3898	1.17
3897	1.96		3897	1.01		3897	0.81			3897	0.78		3897	2.15			3897	1.61		3897	2.52		3897	1.33		3897	1.4		3897	1.23		3897	1.48		3897	1.19		3897	1.34		3897	1.9		3897	1.44		3897	1.17
3896	1.97		3896	1.01		3896	0.81			3896	0.78		3896	2.15			3896	1.61		3896	2.53		3896	1.33		3896	1.4		3896	1.23		3896	1.48		3896	1.19		3896	1.34		3896	1.9		3896	1.44		3896	1.17
3895	1.98		3895	1.01		3895	0.81			3895	0.79		3895	2.15			3895	1.61		3895	2.53		3895	1.32		3895	1.4		3895	1.23		3895	1.48		3895	1.19		3895	1.34		3895	1.9		3895	1.44		3895	1.17
3894	1.98		3894	1.01		3894	0.81			3894	0.79		3894	2.15			3894	1.61		3894	2.54		3894	1.32		3894	1.4		3894	1.23		3894	1.48		3894	1.19		3894	1.34		3894	1.9		3894	1.44		3894	1.17
3893	1.99		3893	1.01		3893	0.81			3893	0.79		3893	2.15			3893	1.61		3893	2.54		3893	1.32		3893	1.4		3893	1.23		3893	1.47		3893	1.19		3893	1.34		3893	1.89		3893	1.44		3893	1.17
3892	1.99		3892	1.01		3892	0.81			3892	0.79		3892	2.15			3892	1.61		3892	2.54		3892	1.32		3892	1.39		3892	1.23		3892	1.47		3892	1.19		3892	1.34		3892	1.89		3892	1.43		3892	1.17
3891	1.99		3891	1.01		3891	0.81			3891	0.79		3891	2.14			3891	1.61		3891	2.54		3891	1.32		3891	1.39		3891	1.23		3891	1.47		3891	1.19		3891	1.34		3891	1.89		3891	1.43		3891	1.17
3890	1.99		3890	1.01		3890	0.81			3890	0.79		3890	2.14			3890	1.61		3890	2.53		3890	1.32		3890	1.39		3890	1.23		3890	1.47		3890	1.19		3890	1.34		3890	1.89		3890	1.43		3890	1.17
3889	1.98		3889	1.01		3889	0.81			3889	0.79		3889	2.14			3889	1.61		3889	2.53		3889	1.32		3889	1.39		3889	1.23		3889	1.47		3889	1.19		3889	1.34		3889	1.89		3889	1.43		3889	1.17
3888	1.97		3888	1.01		3888	0.81			3888	0.78		3888	2.14			3888	1.61		3888	2.52		3888	1.32		3888	1.4		3888	1.22		3888	1.47		3888	1.19		3888	1.34		3888	1.9		3888	1.43		3888	1.17
3887	1.97		3887	1.01		3887	0.81			3887	0.78		3887	2.14			3887	1.61		3887	2.52		3887	1.32		3887	1.4		3887	1.22		3887	1.47		3887	1.19		3887	1.34		3887	1.9		3887	1.44		3887	1.17
3886	1.97		3886	1.01		3886	0.81			3886	0.78		3886	2.14			3886	1.61		3886	2.52		3886	1.32		3886	1.39		3886	1.22		3886	1.47		3886	1.19		3886	1.34		3886	1.9		3886	1.44		3886	1.17
3885	1.97		3885	1.01		3885	0.81			3885	0.78		3885	2.14			3885	1.61		3885	2.52		3885	1.32		3885	1.4		3885	1.23		3885	1.48		3885	1.19		3885	1.34		3885	1.9		3885	1.44		3885	1.17
3884	1.97		3884	1.02		3884	0.81			3884	0.78		3884	2.13			3884	1.61		3884	2.52		3884	1.32		3884	1.4		3884	1.23		3884	1.48		3884	1.2		3884	1.34		3884	1.9		3884	1.44		3884	1.17
3883	1.96		3883	1.02		3883	0.81			3883	0.78		3883	2.13			3883	1.61		3883	2.52		3883	1.32		3883	1.4		3883	1.22		3883	1.48		3883	1.2		3883	1.34		3883	1.9		3883	1.44		3883	1.17
3882	1.96		3882	1.02		3882	0.81			3882	0.78		3882	2.14			3882	1.61		3882	2.52		3882	1.32		3882	1.4		3882	1.23		3882	1.48		3882	1.2		3882	1.34		3882	1.91		3882	1.44		3882	1.17
3881	1.97		3881	1.02		3881	0.81			3881	0.78		3881	2.14			3881	1.61		3881	2.53		3881	1.32		3881	1.4		3881	1.23		3881	1.48		3881	1.2		3881	1.34		3881	1.9		3881	1.44		3881	1.17
3880	1.97		3880	1.01		3880	0.81			3880	0.78		3880	2.14			3880	1.61		3880	2.53		3880	1.32		3880	1.4		3880	1.23		3880	1.48		3880	1.19		3880	1.34		3880	1.9		3880	1.43		3880	1.17
3879	1.97		3879	1.01		3879	0.81			3879	0.78		3879	2.14			3879	1.61		3879	2.54		3879	1.33		3879	1.4		3879	1.23		3879	1.48		3879	1.19		3879	1.34		3879	1.89		3879	1.43		3879	1.17
3878	1.97		3878	1.01		3878	0.81			3878	0.78		3878	2.14			3878	1.61		3878	2.54		3878	1.33		3878	1.4		3878	1.23		3878	1.48		3878	1.19		3878	1.34		3878	1.89		3878	1.44		3878	1.17
3877	1.97		3877	1.01		3877	0.81			3877	0.78		3877	2.14			3877	1.61		3877	2.54		3877	1.33		3877	1.4		3877	1.23		3877	1.48		3877	1.19		3877	1.34		3877	1.9		3877	1.44		3877	1.17
3876	1.97		3876	1.01		3876	0.81			3876	0.78		3876	2.15			3876	1.61		3876	2.54		3876	1.33		3876	1.4		3876	1.23		3876	1.48		3876	1.2		3876	1.34		3876	1.9		3876	1.44		3876	1.17
3875	1.97		3875	1.02		3875	0.81			3875	0.78		3875	2.15			3875	1.61		3875	2.54		3875	1.33		3875	1.4		3875	1.23		3875	1.48		3875	1.2		3875	1.34		3875	1.9		3875	1.44		3875	1.17
3874	1.97		3874	1.02		3874	0.81			3874	0.78		3874	2.15			3874	1.61		3874	2.54		3874	1.33		3874	1.4		3874	1.23		3874	1.48		3874	1.2		3874	1.34		3874	1.9		3874	1.44		3874	1.18
3873	1.97		3873	1.02		3873	0.81			3873	0.78		3873	2.14			3873	1.61		3873	2.53		3873	1.33		3873	1.4		3873	1.23		3873	1.48		3873	1.21		3873	1.34		3873	1.9		3873	1.44		3873	1.18
3872	1.96		3872	1.02		3872	0.81			3872	0.78		3872	2.14			3872	1.61		3872	2.52		3872	1.32		3872	1.4		3872	1.22		3872	1.48		3872	1.21		3872	1.34		3872	1.9		3872	1.44		3872	1.18
3871	1.96		3871	1.02		3871	0.81			3871	0.78		3871	2.14			3871	1.61		3871	2.52		3871	1.32		3871	1.4		3871	1.22		3871	1.48		3871	1.21		3871	1.34		3871	1.91		3871	1.44		3871	1.18
3870	1.96		3870	1.02		3870	0.81			3870	0.77		3870	2.14			3870	1.61		3870	2.52		3870	1.32		3870	1.4		3870	1.22		3870	1.48		3870	1.21		3870	1.34		3870	1.91		3870	1.44		3870	1.18
3869	1.95		3869	1.02		3869	0.81			3869	0.77		3869	2.14			3869	1.6		3869	2.51		3869	1.32		3869	1.4		3869	1.22		3869	1.48		3869	1.21		3869	1.34		3869	1.9		3869	1.44		3869	1.18
3868	1.95		3868	1.02		3868	0.81			3868	0.77		3868	2.14			3868	1.6		3868	2.51		3868	1.32		3868	1.4		3868	1.22		3868	1.48		3868	1.21		3868	1.34		3868	1.9		3868	1.45		3868	1.18
3867	1.95		3867	1.02		3867	0.81			3867	0.77		3867	2.14			3867	1.6		3867	2.51		3867	1.32		3867	1.4		3867	1.22		3867	1.48		3867	1.21		3867	1.34		3867	1.91		3867	1.45		3867	1.18
3866	1.95		3866	1.02		3866	0.81			3866	0.77		3866	2.14			3866	1.61		3866	2.52		3866	1.32		3866	1.4		3866	1.22		3866	1.49		3866	1.21		3866	1.34		3866	1.91		3866	1.45		3866	1.18
3865	1.96		3865	1.02		3865	0.81			3865	0.77		3865	2.15			3865	1.61		3865	2.52		3865	1.32		3865	1.4		3865	1.22		3865	1.49		3865	1.21		3865	1.34		3865	1.91		3865	1.45		3865	1.18
3864	1.96		3864	1.02		3864	0.81			3864	0.78		3864	2.15			3864	1.61		3864	2.52		3864	1.32		3864	1.4		3864	1.23		3864	1.49		3864	1.21		3864	1.34		3864	1.91		3864	1.45		3864	1.17
3863	1.97		3863	1.02		3863	0.81			3863	0.78		3863	2.16			3863	1.61		3863	2.53		3863	1.32		3863	1.4		3863	1.23		3863	1.48		3863	1.2		3863	1.34		3863	1.91		3863	1.44		3863	1.17
3862	1.98		3862	1.02		3862	0.81			3862	0.78		3862	2.16			3862	1.61		3862	2.53		3862	1.32		3862	1.4		3862	1.23		3862	1.48		3862	1.2		3862	1.34		3862	1.91		3862	1.44		3862	1.17
3861	1.98		3861	1.02		3861	0.81			3861	0.78		3861	2.16			3861	1.61		3861	2.54		3861	1.32		3861	1.4		3861	1.23		3861	1.48		3861	1.2		3861	1.35		3861	1.91		3861	1.44		3861	1.17
3860	1.98		3860	1.02		3860	0.81			3860	0.78		3860	2.16			3860	1.61		3860	2.54		3860	1.32		3860	1.39		3860	1.23		3860	1.48		3860	1.2		3860	1.35		3860	1.9		3860	1.44		3860	1.17
3859	1.98		3859	1.02		3859	0.81			3859	0.78		3859	2.16			3859	1.61		3859	2.54		3859	1.32		3859	1.39		3859	1.23		3859	1.48		3859	1.2		3859	1.35		3859	1.9		3859	1.45		3859	1.17
3858	1.97		3858	1.02		3858	0.81			3858	0.78		3858	2.16			3858	1.61		3858	2.54		3858	1.32		3858	1.39		3858	1.23		3858	1.48		3858	1.21		3858	1.35		3858	1.91		3858	1.45		3858	1.18
3857	1.96		3857	1.03		3857	0.81			3857	0.78		3857	2.15			3857	1.61		3857	2.53		3857	1.32		3857	1.39		3857	1.22		3857	1.48		3857	1.22		3857	1.35		3857	1.92		3857	1.46		3857	1.18
3856	1.94		3856	1.03		3856	0.81			3856	0.77		3856	2.15			3856	1.61		3856	2.51		3856	1.32		3856	1.4		3856	1.22		3856	1.48		3856	1.22		3856	1.35		3856	1.92		3856	1.47		3856	1.19
3855	1.93		3855	1.04		3855	0.81			3855	0.76		3855	2.15			3855	1.61		3855	2.49		3855	1.31		3855	1.4		3855	1.21		3855	1.48		3855	1.22		3855	1.35		3855	1.93		3855	1.47		3855	1.19
3854	1.92		3854	1.03		3854	0.81			3854	0.76		3854	2.15			3854	1.61		3854	2.48		3854	1.31		3854	1.4		3854	1.21		3854	1.48		3854	1.22		3854	1.35		3854	1.92		3854	1.46		3854	1.18
3853	1.92		3853	1.03		3853	0.81			3853	0.76		3853	2.16			3853	1.62		3853	2.47		3853	1.31		3853	1.4		3853	1.21		3853	1.48		3853	1.22		3853	1.35		3853	1.92		3853	1.46		3853	1.18
3852	1.92		3852	1.03		3852	0.8			3852	0.76		3852	2.16			3852	1.61		3852	2.46		3852	1.31		3852	1.4		3852	1.21		3852	1.49		3852	1.22		3852	1.35		3852	1.93		3852	1.46		3852	1.18
3851	1.92		3851	1.03		3851	0.8			3851	0.75		3851	2.16			3851	1.62		3851	2.46		3851	1.31		3851	1.4		3851	1.21		3851	1.49		3851	1.22		3851	1.35		3851	1.93		3851	1.46		3851	1.18
3850	1.93		3850	1.03		3850	0.8			3850	0.76		3850	2.17			3850	1.62		3850	2.48		3850	1.32		3850	1.4		3850	1.22		3850	1.49		3850	1.22		3850	1.35		3850	1.93		3850	1.46		3850	1.18
3849	1.96		3849	1.02		3849	0.81			3849	0.77		3849	2.18			3849	1.62		3849	2.5		3849	1.33		3849	1.4		3849	1.22		3849	1.48		3849	1.21		3849	1.35		3849	1.92		3849	1.45		3849	1.18
3848	1.98		3848	1.02		3848	0.81			3848	0.78		3848	2.19			3848	1.63		3848	2.53		3848	1.33		3848	1.4		3848	1.23		3848	1.48		3848	1.21		3848	1.35		3848	1.91		3848	1.45		3848	1.17
3847	2		3847	1.02		3847	0.81			3847	0.79		3847	2.2			3847	1.63		3847	2.55		3847	1.34		3847	1.4		3847	1.24		3847	1.48		3847	1.21		3847	1.35		3847	1.9		3847	1.45		3847	1.17
3846	2.01		3846	1.02		3846	0.82			3846	0.79		3846	2.2			3846	1.63		3846	2.57		3846	1.34		3846	1.4		3846	1.24		3846	1.48		3846	1.21		3846	1.35		3846	1.9		3846	1.45		3846	1.18
3845	2.02		3845	1.02		3845	0.82			3845	0.79		3845	2.19			3845	1.63		3845	2.57		3845	1.34		3845	1.4		3845	1.24		3845	1.48		3845	1.21		3845	1.35		3845	1.9		3845	1.45		3845	1.18
3844	2.01		3844	1.03		3844	0.82			3844	0.79		3844	2.19			3844	1.63		3844	2.57		3844	1.34		3844	1.4		3844	1.24		3844	1.49		3844	1.22		3844	1.35		3844	1.91		3844	1.45		3844	1.18
3843	2.01		3843	1.03		3843	0.82			3843	0.79		3843	2.19			3843	1.63		3843	2.57		3843	1.34		3843	1.4		3843	1.23		3843	1.49		3843	1.22		3843	1.36		3843	1.92		3843	1.46		3843	1.18
3842	2		3842	1.03		3842	0.81			3842	0.79		3842	2.18			3842	1.63		3842	2.56		3842	1.34		3842	1.41		3842	1.23		3842	1.49		3842	1.22		3842	1.36		3842	1.92		3842	1.46		3842	1.19
3841	1.99		3841	1.04		3841	0.81			3841	0.78		3841	2.18			3841	1.63		3841	2.55		3841	1.33		3841	1.41		3841	1.23		3841	1.5		3841	1.23		3841	1.36		3841	1.93		3841	1.47		3841	1.19
3840	1.98		3840	1.04		3840	0.81			3840	0.77		3840	2.17			3840	1.63		3840	2.54		3840	1.33		3840	1.41		3840	1.22		3840	1.5		3840	1.23		3840	1.36		3840	1.94		3840	1.47		3840	1.19
3839	1.97		3839	1.04		3839	0.81			3839	0.77		3839	2.18			3839	1.63		3839	2.54		3839	1.33		3839	1.41		3839	1.22		3839	1.49		3839	1.23		3839	1.36		3839	1.95		3839	1.47		3839	1.19
3838	1.97		3838	1.04		3838	0.81			3838	0.77		3838	2.18			3838	1.63		3838	2.53		3838	1.33		3838	1.41		3838	1.22		3838	1.49		3838	1.23		3838	1.36		3838	1.95		3838	1.47		3838	1.19
3837	1.97		3837	1.04		3837	0.81			3837	0.77		3837	2.18			3837	1.63		3837	2.53		3837	1.33		3837	1.41		3837	1.22		3837	1.49		3837	1.23		3837	1.36		3837	1.94		3837	1.47		3837	1.19
3836	1.97		3836	1.04		3836	0.81			3836	0.77		3836	2.18			3836	1.63		3836	2.53		3836	1.33		3836	1.41		3836	1.22		3836	1.49		3836	1.23		3836	1.36		3836	1.94		3836	1.47		3836	1.19
3835	1.98		3835	1.04		3835	0.81			3835	0.77		3835	2.19			3835	1.63		3835	2.54		3835	1.34		3835	1.41		3835	1.23		3835	1.5		3835	1.23		3835	1.36		3835	1.94		3835	1.47		3835	1.19
3834	1.99		3834	1.04		3834	0.81			3834	0.77		3834	2.2			3834	1.63		3834	2.54		3834	1.34		3834	1.41		3834	1.23		3834	1.5		3834	1.23		3834	1.36		3834	1.94		3834	1.47		3834	1.19
3833	2		3833	1.03		3833	0.81			3833	0.78		3833	2.2			3833	1.63		3833	2.55		3833	1.35		3833	1.41		3833	1.23		3833	1.5		3833	1.23		3833	1.36		3833	1.93		3833	1.47		3833	1.19
3832	2.01		3832	1.03		3832	0.82			3832	0.78		3832	2.21			3832	1.63		3832	2.56		3832	1.35		3832	1.41		3832	1.24		3832	1.5		3832	1.23		3832	1.36		3832	1.93		3832	1.47		3832	1.18
3831	2.02		3831	1.03		3831	0.82			3831	0.79		3831	2.22			3831	1.64		3831	2.57		3831	1.35		3831	1.41		3831	1.24		3831	1.5		3831	1.22		3831	1.36		3831	1.93		3831	1.47		3831	1.18
3830	2.03		3830	1.03		3830	0.82			3830	0.79		3830	2.22			3830	1.64		3830	2.58		3830	1.35		3830	1.41		3830	1.25		3830	1.5		3830	1.23		3830	1.36		3830	1.93		3830	1.47		3830	1.18
3829	2.03		3829	1.03		3829	0.82			3829	0.79		3829	2.23			3829	1.64		3829	2.59		3829	1.35		3829	1.41		3829	1.25		3829	1.5		3829	1.23		3829	1.37		3829	1.93		3829	1.47		3829	1.18
3828	2.04		3828	1.03		3828	0.82			3828	0.79		3828	2.23			3828	1.64		3828	2.59		3828	1.36		3828	1.41		3828	1.25		3828	1.5		3828	1.23		3828	1.37		3828	1.93		3828	1.47		3828	1.18
3827	2.04		3827	1.03		3827	0.82			3827	0.8		3827	2.24			3827	1.64		3827	2.6		3827	1.36		3827	1.41		3827	1.25		3827	1.49		3827	1.23		3827	1.37		3827	1.93		3827	1.47		3827	1.18
3826	2.05		3826	1.04		3826	0.82			3826	0.8		3826	2.24			3826	1.64		3826	2.6		3826	1.36		3826	1.41		3826	1.25		3826	1.49		3826	1.23		3826	1.37		3826	1.93		3826	1.47		3826	1.19
3825	2.04		3825	1.04		3825	0.82			3825	0.8		3825	2.23			3825	1.64		3825	2.6		3825	1.36		3825	1.41		3825	1.24		3825	1.5		3825	1.23		3825	1.37		3825	1.94		3825	1.48		3825	1.19
3824	2.03		3824	1.05		3824	0.82			3824	0.79		3824	2.23			3824	1.64		3824	2.59		3824	1.36		3824	1.42		3824	1.24		3824	1.5		3824	1.24		3824	1.37		3824	1.95		3824	1.48		3824	1.2
3823	2.02		3823	1.05		3823	0.82			3823	0.79		3823	2.23			3823	1.64		3823	2.58		3823	1.36		3823	1.42		3823	1.24		3823	1.5		3823	1.24		3823	1.37		3823	1.95		3823	1.48		3823	1.2
3822	2.02		3822	1.05		3822	0.82			3822	0.79		3822	2.23			3822	1.64		3822	2.58		3822	1.36		3822	1.42		3822	1.24		3822	1.5		3822	1.24		3822	1.37		3822	1.95		3822	1.48		3822	1.2
3821	2.01		3821	1.05		3821	0.82			3821	0.78		3821	2.23			3821	1.64		3821	2.57		3821	1.35		3821	1.42		3821	1.24		3821	1.5		3821	1.24		3821	1.37		3821	1.95		3821	1.48		3821	1.2
3820	2.01		3820	1.05		3820	0.82			3820	0.78		3820	2.23			3820	1.64		3820	2.57		3820	1.35		3820	1.42		3820	1.24		3820	1.5		3820	1.24		3820	1.37		3820	1.95		3820	1.49		3820	1.2
3819	2.01		3819	1.05		3819	0.82			3819	0.78		3819	2.23			3819	1.64		3819	2.56		3819	1.35		3819	1.42		3819	1.24		3819	1.51		3819	1.25		3819	1.38		3819	1.96		3819	1.49		3819	1.2
3818	2.01		3818	1.05		3818	0.82			3818	0.78		3818	2.24			3818	1.64		3818	2.56		3818	1.35		3818	1.43		3818	1.23		3818	1.51		3818	1.25		3818	1.38		3818	1.96		3818	1.49		3818	1.2
3817	2.02		3817	1.05		3817	0.82			3817	0.78		3817	2.25			3817	1.65		3817	2.57		3817	1.36		3817	1.42		3817	1.24		3817	1.51		3817	1.25		3817	1.38		3817	1.96		3817	1.49		3817	1.2
3816	2.03		3816	1.05		3816	0.82			3816	0.78		3816	2.26			3816	1.65		3816	2.58		3816	1.36		3816	1.42		3816	1.24		3816	1.51		3816	1.24		3816	1.38		3816	1.96		3816	1.49		3816	1.2
3815	2.04		3815	1.05		3815	0.82			3815	0.79		3815	2.27			3815	1.66		3815	2.59		3815	1.37		3815	1.42		3815	1.25		3815	1.51		3815	1.24		3815	1.38		3815	1.95		3815	1.49		3815	1.2
3814	2.06		3814	1.05		3814	0.82			3814	0.8		3814	2.28			3814	1.66		3814	2.6		3814	1.37		3814	1.42		3814	1.25		3814	1.51		3814	1.24		3814	1.38		3814	1.95		3814	1.49		3814	1.2
3813	2.07		3813	1.05		3813	0.83			3813	0.8		3813	2.29			3813	1.66		3813	2.62		3813	1.37		3813	1.42		3813	1.25		3813	1.51		3813	1.24		3813	1.39		3813	1.95		3813	1.49		3813	1.2
3812	2.08		3812	1.05		3812	0.83			3812	0.8		3812	2.3			3812	1.67		3812	2.63		3812	1.38		3812	1.42		3812	1.26		3812	1.51		3812	1.24		3812	1.39		3812	1.95		3812	1.49		3812	1.2
3811	2.09		3811	1.05		3811	0.83			3811	0.81		3811	2.3			3811	1.67		3811	2.64		3811	1.38		3811	1.42		3811	1.26		3811	1.51		3811	1.24		3811	1.39		3811	1.95		3811	1.49		3811	1.2
3810	2.09		3810	1.05		3810	0.83			3810	0.81		3810	2.31			3810	1.67		3810	2.64		3810	1.39		3810	1.43		3810	1.26		3810	1.51		3810	1.24		3810	1.39		3810	1.95		3810	1.49		3810	1.2
3809	2.09		3809	1.05		3809	0.83			3809	0.81		3809	2.31			3809	1.67		3809	2.65		3809	1.39		3809	1.43		3809	1.26		3809	1.51		3809	1.25		3809	1.39		3809	1.95		3809	1.5		3809	1.2
3808	2.09		3808	1.05		3808	0.83			3808	0.81		3808	2.31			3808	1.67		3808	2.65		3808	1.39		3808	1.43		3808	1.26		3808	1.51		3808	1.25		3808	1.39		3808	1.95		3808	1.5		3808	1.2
3807	2.09		3807	1.06		3807	0.83			3807	0.81		3807	2.31			3807	1.67		3807	2.64		3807	1.39		3807	1.43		3807	1.26		3807	1.52		3807	1.25		3807	1.39		3807	1.95		3807	1.5		3807	1.2
3806	2.08		3806	1.06		3806	0.83			3806	0.81		3806	2.31			3806	1.67		3806	2.64		3806	1.39		3806	1.44		3806	1.26		3806	1.52		3806	1.26		3806	1.4		3806	1.96		3806	1.51		3806	1.21
3805	2.07		3805	1.07		3805	0.83			3805	0.8		3805	2.3			3805	1.67		3805	2.63		3805	1.38		3805	1.44		3805	1.26		3805	1.52		3805	1.26		3805	1.4		3805	1.97		3805	1.51		3805	1.21
3804	2.07		3804	1.07		3804	0.83			3804	0.8		3804	2.31			3804	1.67		3804	2.62		3804	1.38		3804	1.44		3804	1.25		3804	1.53		3804	1.27		3804	1.4		3804	1.98		3804	1.52		3804	1.22
3803	2.06		3803	1.07		3803	0.83			3803	0.8		3803	2.31			3803	1.68		3803	2.62		3803	1.39		3803	1.44		3803	1.25		3803	1.53		3803	1.27		3803	1.4		3803	1.99		3803	1.52		3803	1.22
3802	2.07		3802	1.07		3802	0.83			3802	0.8		3802	2.32			3802	1.68		3802	2.62		3802	1.39		3802	1.44		3802	1.26		3802	1.53		3802	1.27		3802	1.4		3802	1.99		3802	1.52		3802	1.22
3801	2.07		3801	1.07		3801	0.83			3801	0.8		3801	2.32			3801	1.68		3801	2.63		3801	1.39		3801	1.44		3801	1.26		3801	1.53		3801	1.27		3801	1.4		3801	1.99		3801	1.52		3801	1.22
3800	2.08		3800	1.07		3800	0.83			3800	0.8		3800	2.32			3800	1.68		3800	2.63		3800	1.39		3800	1.44		3800	1.26		3800	1.53		3800	1.27		3800	1.41		3800	2		3800	1.53		3800	1.22
3799	2.08		3799	1.08		3799	0.84			3799	0.8		3799	2.33			3799	1.68		3799	2.64		3799	1.4		3799	1.45		3799	1.27		3799	1.54		3799	1.27		3799	1.41		3799	2		3799	1.53		3799	1.22
3798	2.09		3798	1.08		3798	0.84			3798	0.8		3798	2.34			3798	1.69		3798	2.65		3798	1.4		3798	1.45		3798	1.27		3798	1.54		3798	1.27		3798	1.41		3798	2		3798	1.54		3798	1.22
3797	2.11		3797	1.07		3797	0.84			3797	0.8		3797	2.36			3797	1.69		3797	2.66		3797	1.4		3797	1.45		3797	1.27		3797	1.54		3797	1.27		3797	1.41		3797	1.99		3797	1.53		3797	1.22
3796	2.12		3796	1.07		3796	0.84			3796	0.81		3796	2.37			3796	1.69		3796	2.67		3796	1.41		3796	1.45		3796	1.28		3796	1.54		3796	1.27		3796	1.41		3796	1.99		3796	1.53		3796	1.22
3795	2.14		3795	1.07		3795	0.84			3795	0.82		3795	2.38			3795	1.69		3795	2.69		3795	1.42		3795	1.45		3795	1.28		3795	1.53		3795	1.27		3795	1.42		3795	1.98		3795	1.53		3795	1.22
3794	2.15		3794	1.07		3794	0.85			3794	0.82		3794	2.39			3794	1.7		3794	2.7		3794	1.42		3794	1.45		3794	1.29		3794	1.54		3794	1.27		3794	1.42		3794	1.98		3794	1.53		3794	1.22
3793	2.16		3793	1.07		3793	0.85			3793	0.82		3793	2.4			3793	1.7		3793	2.71		3793	1.43		3793	1.45		3793	1.29		3793	1.54		3793	1.27		3793	1.42		3793	1.98		3793	1.53		3793	1.22
3792	2.17		3792	1.07		3792	0.85			3792	0.83		3792	2.41			3792	1.7		3792	2.72		3792	1.43		3792	1.46		3792	1.29		3792	1.54		3792	1.27		3792	1.42		3792	1.98		3792	1.53		3792	1.22
3791	2.17		3791	1.07		3791	0.85			3791	0.83		3791	2.42			3791	1.71		3791	2.73		3791	1.43		3791	1.46		3791	1.3		3791	1.54		3791	1.27		3791	1.42		3791	1.98		3791	1.54		3791	1.22
3790	2.18		3790	1.08		3790	0.85			3790	0.84		3790	2.42			3790	1.71		3790	2.73		3790	1.44		3790	1.46		3790	1.3		3790	1.54		3790	1.27		3790	1.43		3790	1.98		3790	1.54		3790	1.22
3789	2.19		3789	1.08		3789	0.85			3789	0.84		3789	2.43			3789	1.71		3789	2.74		3789	1.44		3789	1.46		3789	1.3		3789	1.55		3789	1.28		3789	1.43		3789	1.99		3789	1.54		3789	1.23
3788	2.19		3788	1.08		3788	0.86			3788	0.84		3788	2.43			3788	1.71		3788	2.75		3788	1.44		3788	1.46		3788	1.3		3788	1.55		3788	1.28		3788	1.43		3788	1.99		3788	1.54		3788	1.23
3787	2.2		3787	1.08		3787	0.86			3787	0.84		3787	2.44			3787	1.72		3787	2.75		3787	1.44		3787	1.46		3787	1.3		3787	1.55		3787	1.29		3787	1.43		3787	1.99		3787	1.55		3787	1.23
3786	2.2		3786	1.09		3786	0.86			3786	0.84		3786	2.44			3786	1.72		3786	2.76		3786	1.44		3786	1.47		3786	1.31		3786	1.56		3786	1.29		3786	1.44		3786	2		3786	1.55		3786	1.23
3785	2.2		3785	1.09		3785	0.86			3785	0.84		3785	2.45			3785	1.72		3785	2.76		3785	1.45		3785	1.47		3785	1.31		3785	1.56		3785	1.29		3785	1.44		3785	2.01		3785	1.55		3785	1.23
3784	2.21		3784	1.09		3784	0.86			3784	0.84		3784	2.45			3784	1.72		3784	2.76		3784	1.45		3784	1.47		3784	1.31		3784	1.56		3784	1.29		3784	1.44		3784	2.01		3784	1.56		3784	1.24
3783	2.21		3783	1.1		3783	0.86			3783	0.84		3783	2.46			3783	1.73		3783	2.76		3783	1.45		3783	1.47		3783	1.31		3783	1.57		3783	1.3		3783	1.45		3783	2.02		3783	1.56		3783	1.24
3782	2.21		3782	1.1		3782	0.86			3782	0.84		3782	2.46			3782	1.73		3782	2.76		3782	1.45		3782	1.48		3782	1.31		3782	1.57		3782	1.3		3782	1.45		3782	2.02		3782	1.56		3782	1.24
3781	2.21		3781	1.1		3781	0.86			3781	0.84		3781	2.47			3781	1.73		3781	2.77		3781	1.45		3781	1.48		3781	1.31		3781	1.57		3781	1.3		3781	1.45		3781	2.03		3781	1.57		3781	1.25
3780	2.21		3780	1.1		3780	0.86			3780	0.84		3780	2.48			3780	1.73		3780	2.77		3780	1.46		3780	1.48		3780	1.31		3780	1.57		3780	1.31		3780	1.45		3780	2.03		3780	1.57		3780	1.25
3779	2.22		3779	1.11		3779	0.86			3779	0.84		3779	2.49			3779	1.74		3779	2.78		3779	1.46		3779	1.48		3779	1.32		3779	1.57		3779	1.31		3779	1.46		3779	2.03		3779	1.58		3779	1.25
3778	2.23		3778	1.11		3778	0.87			3778	0.84		3778	2.49			3778	1.74		3778	2.79		3778	1.47		3778	1.48		3778	1.32		3778	1.57		3778	1.31		3778	1.46		3778	2.03		3778	1.58		3778	1.25
3777	2.24		3777	1.11		3777	0.87			3777	0.84		3777	2.5			3777	1.74		3777	2.79		3777	1.47		3777	1.49		3777	1.32		3777	1.57		3777	1.31		3777	1.46		3777	2.04		3777	1.58		3777	1.25
3776	2.24		3776	1.11		3776	0.87			3776	0.85		3776	2.52			3776	1.75		3776	2.8		3776	1.47		3776	1.49		3776	1.32		3776	1.58		3776	1.31		3776	1.47		3776	2.04		3776	1.59		3776	1.26
3775	2.25		3775	1.12		3775	0.87			3775	0.85		3775	2.53			3775	1.75		3775	2.8		3775	1.48		3775	1.49		3775	1.33		3775	1.58		3775	1.32		3775	1.47		3775	2.04		3775	1.59		3775	1.26
3774	2.25		3774	1.12		3774	0.87			3774	0.85		3774	2.54			3774	1.76		3774	2.81		3774	1.48		3774	1.5		3774	1.33		3774	1.58		3774	1.32		3774	1.47		3774	2.05		3774	1.6		3774	1.26
3773	2.26		3773	1.12		3773	0.88			3773	0.85		3773	2.55			3773	1.76		3773	2.81		3773	1.48		3773	1.5		3773	1.33		3773	1.59		3773	1.33		3773	1.48		3773	2.05		3773	1.6		3773	1.26
3772	2.26		3772	1.12		3772	0.88			3772	0.85		3772	2.55			3772	1.76		3772	2.81		3772	1.49		3772	1.5		3772	1.33		3772	1.59		3772	1.33		3772	1.48		3772	2.06		3772	1.61		3772	1.27
3771	2.26		3771	1.13		3771	0.88			3771	0.85		3771	2.56			3771	1.76		3771	2.82		3771	1.49		3771	1.51		3771	1.33		3771	1.6		3771	1.33		3771	1.49		3771	2.07		3771	1.61		3771	1.27
3770	2.26		3770	1.13		3770	0.88			3770	0.85		3770	2.56			3770	1.77		3770	2.82		3770	1.49		3770	1.51		3770	1.33		3770	1.6		3770	1.34		3770	1.49		3770	2.07		3770	1.62		3770	1.28
3769	2.26		3769	1.14		3769	0.88			3769	0.85		3769	2.57			3769	1.77		3769	2.82		3769	1.5		3769	1.51		3769	1.33		3769	1.61		3769	1.34		3769	1.49		3769	2.08		3769	1.63		3769	1.28
3768	2.27		3768	1.14		3768	0.88			3768	0.85		3768	2.58			3768	1.77		3768	2.83		3768	1.5		3768	1.51		3768	1.34		3768	1.61		3768	1.35		3768	1.5		3768	2.09		3768	1.63		3768	1.29
3767	2.27		3767	1.15		3767	0.88			3767	0.85		3767	2.59			3767	1.77		3767	2.83		3767	1.5		3767	1.52		3767	1.34		3767	1.62		3767	1.35		3767	1.5		3767	2.1		3767	1.64		3767	1.29
3766	2.28		3766	1.15		3766	0.88			3766	0.85		3766	2.6			3766	1.78		3766	2.84		3766	1.51		3766	1.52		3766	1.35		3766	1.62		3766	1.36		3766	1.51		3766	2.1		3766	1.64		3766	1.29
3765	2.29		3765	1.15		3765	0.89			3765	0.85		3765	2.61			3765	1.78		3765	2.85		3765	1.52		3765	1.52		3765	1.35		3765	1.63		3765	1.36		3765	1.51		3765	2.1		3765	1.64		3765	1.29
3764	2.3		3764	1.15		3764	0.89			3764	0.86		3764	2.63			3764	1.79		3764	2.86		3764	1.52		3764	1.53		3764	1.36		3764	1.63		3764	1.37		3764	1.51		3764	2.11		3764	1.65		3764	1.29
3763	2.31		3763	1.16		3763	0.89			3763	0.86		3763	2.63			3763	1.79		3763	2.86		3763	1.53		3763	1.53		3763	1.36		3763	1.63		3763	1.37		3763	1.52		3763	2.12		3763	1.66		3763	1.3
3762	2.31		3762	1.16		3762	0.89			3762	0.86		3762	2.64			3762	1.8		3762	2.87		3762	1.53		3762	1.53		3762	1.36		3762	1.64		3762	1.38		3762	1.52		3762	2.12		3762	1.66		3762	1.3
3761	2.32		3761	1.17		3761	0.9			3761	0.86		3761	2.65			3761	1.8		3761	2.88		3761	1.54		3761	1.54		3761	1.36		3761	1.64		3761	1.38		3761	1.53		3761	2.13		3761	1.67		3761	1.31
3760	2.33		3760	1.17		3760	0.9			3760	0.86		3760	2.67			3760	1.81		3760	2.89		3760	1.54		3760	1.54		3760	1.36		3760	1.65		3760	1.38		3760	1.53		3760	2.14		3760	1.68		3760	1.31
3759	2.33		3759	1.18		3759	0.9			3759	0.86		3759	2.68			3759	1.82		3759	2.9		3759	1.55		3759	1.55		3759	1.37		3759	1.65		3759	1.39		3759	1.54		3759	2.14		3759	1.68		3759	1.32
3758	2.34		3758	1.19		3758	0.9			3758	0.87		3758	2.69			3758	1.82		3758	2.9		3758	1.55		3758	1.56		3758	1.37		3758	1.66		3758	1.4		3758	1.54		3758	2.15		3758	1.69		3758	1.32
3757	2.34		3757	1.19		3757	0.91			3757	0.86		3757	2.69			3757	1.82		3757	2.91		3757	1.55		3757	1.56		3757	1.37		3757	1.67		3757	1.4		3757	1.55		3757	2.16		3757	1.7		3757	1.33
3756	2.34		3756	1.2		3756	0.91			3756	0.86		3756	2.7			3756	1.83		3756	2.91		3756	1.56		3756	1.57		3756	1.37		3756	1.67		3756	1.41		3756	1.55		3756	2.17		3756	1.71		3756	1.33
3755	2.33		3755	1.21		3755	0.91			3755	0.86		3755	2.71			3755	1.83		3755	2.91		3755	1.56		3755	1.57		3755	1.37		3755	1.68		3755	1.42		3755	1.56		3755	2.19		3755	1.72		3755	1.34
3754	2.33		3754	1.21		3754	0.91			3754	0.86		3754	2.71			3754	1.84		3754	2.91		3754	1.56		3754	1.58		3754	1.37		3754	1.68		3754	1.43		3754	1.57		3754	2.2		3754	1.73		3754	1.35
3753	2.33		3753	1.22		3753	0.91			3753	0.85		3753	2.72			3753	1.84		3753	2.9		3753	1.56		3753	1.58		3753	1.36		3753	1.69		3753	1.44		3753	1.57		3753	2.21		3753	1.74		3753	1.36
3752	2.33		3752	1.23		3752	0.91			3752	0.85		3752	2.74			3752	1.85		3752	2.9		3752	1.57		3752	1.59		3752	1.37		3752	1.69		3752	1.44		3752	1.58		3752	2.22		3752	1.75		3752	1.36
3751	2.33		3751	1.24		3751	0.92			3751	0.85		3751	2.76			3751	1.86		3751	2.9		3751	1.57		3751	1.59		3751	1.37		3751	1.7		3751	1.45		3751	1.59		3751	2.24		3751	1.76		3751	1.37
3750	2.34		3750	1.25		3750	0.92			3750	0.85		3750	2.77			3750	1.86		3750	2.9		3750	1.58		3750	1.6		3750	1.38		3750	1.71		3750	1.46		3750	1.59		3750	2.25		3750	1.77		3750	1.38
3749	2.34		3749	1.26		3749	0.92			3749	0.85		3749	2.79			3749	1.87		3749	2.9		3749	1.59		3749	1.61		3749	1.38		3749	1.72		3749	1.47		3749	1.6		3749	2.27		3749	1.78		3749	1.39
3748	2.34		3748	1.26		3748	0.92			3748	0.85		3748	2.8			3748	1.87		3748	2.9		3748	1.59		3748	1.62		3748	1.38		3748	1.73		3748	1.48		3748	1.61		3748	2.28		3748	1.8		3748	1.4
3747	2.35		3747	1.27		3747	0.93			3747	0.85		3747	2.83			3747	1.88		3747	2.91		3747	1.6		3747	1.63		3747	1.39		3747	1.74		3747	1.49		3747	1.62		3747	2.29		3747	1.81		3747	1.41
3746	2.37		3746	1.28		3746	0.93			3746	0.86		3746	2.86			3746	1.89		3746	2.93		3746	1.61		3746	1.64		3746	1.4		3746	1.75		3746	1.5		3746	1.62		3746	2.3		3746	1.82		3746	1.41
3745	2.39		3745	1.29		3745	0.94			3745	0.87		3745	2.9			3745	1.9		3745	2.95		3745	1.62		3745	1.64		3745	1.41		3745	1.76		3745	1.51		3745	1.64		3745	2.3		3745	1.83		3745	1.42
3744	2.42		3744	1.29		3744	0.95			3744	0.87		3744	2.94			3744	1.91		3744	2.98		3744	1.64		3744	1.65		3744	1.42		3744	1.77		3744	1.52		3744	1.65		3744	2.31		3744	1.84		3744	1.43
3743	2.44		3743	1.3		3743	0.95			3743	0.88		3743	2.97			3743	1.92		3743	3.01		3743	1.65		3743	1.66		3743	1.43		3743	1.78		3743	1.53		3743	1.66		3743	2.32		3743	1.85		3743	1.44
3742	2.46		3742	1.31		3742	0.96			3742	0.88		3742	2.99			3742	1.93		3742	3.03		3742	1.66		3742	1.67		3742	1.44		3742	1.79		3742	1.54		3742	1.67		3742	2.33		3742	1.86		3742	1.44
3741	2.49		3741	1.31		3741	0.96			3741	0.89		3741	3.02			3741	1.94		3741	3.06		3741	1.68		3741	1.67		3741	1.44		3741	1.8		3741	1.54		3741	1.67		3741	2.34		3741	1.87		3741	1.45
3740	2.52		3740	1.32		3740	0.97			3740	0.9		3740	3.04			3740	1.96		3740	3.08		3740	1.69		3740	1.68		3740	1.45		3740	1.81		3740	1.55		3740	1.68		3740	2.34		3740	1.88		3740	1.46
3739	2.54		3739	1.33		3739	0.98			3739	0.91		3739	3.05			3739	1.97		3739	3.11		3739	1.7		3739	1.68		3739	1.46		3739	1.82		3739	1.55		3739	1.69		3739	2.35		3739	1.89		3739	1.46
3738	2.56		3738	1.34		3738	0.98			3738	0.91		3738	3.07			3738	1.98		3738	3.13		3738	1.71		3738	1.69		3738	1.47		3738	1.83		3738	1.57		3738	1.7		3738	2.36		3738	1.91		3738	1.47
3737	2.57		3737	1.35		3737	0.99			3737	0.91		3737	3.09			3737	1.99		3737	3.15		3737	1.72		3737	1.7		3737	1.47		3737	1.84		3737	1.58		3737	1.71		3737	2.37		3737	1.92		3737	1.48
3736	2.59		3736	1.36		3736	0.99			3736	0.91		3736	3.13			3736	2		3736	3.17		3736	1.73		3736	1.71		3736	1.48		3736	1.85		3736	1.59		3736	1.72		3736	2.38		3736	1.94		3736	1.49
3735	2.61		3735	1.37		3735	0.99			3735	0.92		3735	3.17			3735	2.01		3735	3.19		3735	1.74		3735	1.72		3735	1.49		3735	1.86		3735	1.6		3735	1.73		3735	2.4		3735	1.95		3735	1.5
3734	2.63		3734	1.38		3734	1			3734	0.92		3734	3.21			3734	2.02		3734	3.21		3734	1.76		3734	1.73		3734	1.5		3734	1.87		3734	1.62		3734	1.74		3734	2.41		3734	1.96		3734	1.51
3733	2.65		3733	1.39		3733	1			3733	0.92		3733	3.25			3733	2.03		3733	3.23		3733	1.77		3733	1.73		3733	1.51		3733	1.87		3733	1.63		3733	1.75		3733	2.42		3733	1.97		3733	1.51
3732	2.67		3732	1.4		3732	1.01			3732	0.93		3732	3.29			3732	2.04		3732	3.25		3732	1.78		3732	1.74		3732	1.52		3732	1.88		3732	1.64		3732	1.76		3732	2.43		3732	1.98		3732	1.51
3731	2.69		3731	1.4		3731	1.01			3731	0.93		3731	3.32			3731	2.05		3731	3.27		3731	1.8		3731	1.75		3731	1.52		3731	1.88		3731	1.65		3731	1.77		3731	2.43		3731	1.98		3731	1.51
3730	2.72		3730	1.41		3730	1.02			3730	0.94		3730	3.36			3730	2.05		3730	3.3		3730	1.81		3730	1.76		3730	1.53		3730	1.89		3730	1.66		3730	1.78		3730	2.44		3730	1.99		3730	1.52
3729	2.75		3729	1.42		3729	1.02			3729	0.95		3729	3.39			3729	2.06		3729	3.33		3729	1.82		3729	1.77		3729	1.54		3729	1.9		3729	1.67		3729	1.79		3729	2.45		3729	2		3729	1.52
3728	2.78		3728	1.43		3728	1.03			3728	0.96		3728	3.42			3728	2.07		3728	3.36		3728	1.83		3728	1.78		3728	1.55		3728	1.9		3728	1.69		3728	1.81		3728	2.46		3728	2.01		3728	1.52
3727	2.8		3727	1.45		3727	1.03			3727	0.96		3727	3.46			3727	2.08		3727	3.39		3727	1.85		3727	1.79		3727	1.56		3727	1.91		3727	1.7		3727	1.82		3727	2.48		3727	2.02		3727	1.53
3726	2.83		3726	1.47		3726	1.04			3726	0.97		3726	3.49			3726	2.08		3726	3.42		3726	1.86		3726	1.81		3726	1.57		3726	1.93		3726	1.72		3726	1.83		3726	2.51		3726	2.04		3726	1.54
3725	2.86		3725	1.49		3725	1.04			3725	0.97		3725	3.53			3725	2.09		3725	3.46		3725	1.87		3725	1.83		3725	1.58		3725	1.94		3725	1.75		3725	1.85		3725	2.54		3725	2.06		3725	1.56
3724	2.88		3724	1.51		3724	1.05			3724	0.98		3724	3.57			3724	2.1		3724	3.49		3724	1.89		3724	1.85		3724	1.59		3724	1.95		3724	1.77		3724	1.87		3724	2.57		3724	2.08		3724	1.57
3723	2.91		3723	1.54		3723	1.05			3723	0.99		3723	3.62			3723	2.11		3723	3.53		3723	1.9		3723	1.87		3723	1.6		3723	1.97		3723	1.79		3723	1.89		3723	2.6		3723	2.1		3723	1.59
3722	2.94		3722	1.56		3722	1.06			3722	0.99		3722	3.67			3722	2.13		3722	3.57		3722	1.92		3722	1.88		3722	1.62		3722	1.99		3722	1.81		3722	1.91		3722	2.64		3722	2.13		3722	1.61
3721	2.97		3721	1.59		3721	1.07			3721	1		3721	3.73			3721	2.14		3721	3.62		3721	1.94		3721	1.9		3721	1.63		3721	2.01		3721	1.84		3721	1.94		3721	2.67		3721	2.15		3721	1.63
3720	3.01		3720	1.62		3720	1.08			3720	1.02		3720	3.79			3720	2.16		3720	3.66		3720	1.97		3720	1.92		3720	1.65		3720	2.03		3720	1.86		3720	1.97		3720	2.7		3720	2.18		3720	1.65
3719	3.05		3719	1.64		3719	1.1			3719	1.03		3719	3.86			3719	2.19		3719	3.71		3719	1.99		3719	1.94		3719	1.66		3719	2.05		3719	1.89		3719	2		3719	2.74		3719	2.22		3719	1.67
3718	3.1		3718	1.67		3718	1.11			3718	1.04		3718	3.92			3718	2.21		3718	3.77		3718	2.02		3718	1.96		3718	1.68		3718	2.07		3718	1.91		3718	2.03		3718	2.78		3718	2.25		3718	1.7
3717	3.14		3717	1.7		3717	1.13			3717	1.06		3717	3.99			3717	2.24		3717	3.82		3717	2.04		3717	1.98		3717	1.7		3717	2.1		3717	1.94		3717	2.06		3717	2.82		3717	2.29		3717	1.72
3716	3.18		3716	1.73		3716	1.14			3716	1.07		3716	4.06			3716	2.27		3716	3.87		3716	2.07		3716	2		3716	1.71		3716	2.14		3716	1.97		3716	2.09		3716	2.87		3716	2.33		3716	1.75
3715	3.22		3715	1.76		3715	1.16			3715	1.08		3715	4.13			3715	2.3		3715	3.92		3715	2.1		3715	2.03		3715	1.73		3715	2.17		3715	2.01		3715	2.12		3715	2.9		3715	2.37		3715	1.77
3714	3.26		3714	1.79		3714	1.18			3714	1.09		3714	4.21			3714	2.34		3714	3.97		3714	2.14		3714	2.06		3714	1.75		3714	2.21		3714	2.04		3714	2.15		3714	2.93		3714	2.41		3714	1.8
3713	3.32		3713	1.83		3713	1.2			3713	1.11		3713	4.31			3713	2.38		3713	4.02		3713	2.18		3713	2.09		3713	1.77		3713	2.25		3713	2.07		3713	2.18		3713	2.95		3713	2.46		3713	1.82
3712	3.4		3712	1.88		3712	1.23			3712	1.13		3712	4.44			3712	2.43		3712	4.08		3712	2.23		3712	2.12		3712	1.8		3712	2.29		3712	2.11		3712	2.21		3712	2.98		3712	2.51		3712	1.85
3711	3.49		3711	1.93		3711	1.26			3711	1.15		3711	4.58			3711	2.48		3711	4.15		3711	2.28		3711	2.16		3711	1.83		3711	2.34		3711	2.16		3711	2.25		3711	3.02		3711	2.56		3711	1.89
3710	3.59		3710	1.99		3710	1.28			3710	1.17		3710	4.74			3710	2.54		3710	4.22		3710	2.33		3710	2.19		3710	1.87		3710	2.38		3710	2.21		3710	2.29		3710	3.07		3710	2.62		3710	1.92
3709	3.68		3709	2.04		3709	1.3			3709	1.19		3709	4.89			3709	2.59		3709	4.29		3709	2.37		3709	2.23		3709	1.9		3709	2.43		3709	2.26		3709	2.33		3709	3.11		3709	2.67		3709	1.95
3708	3.77		3708	2.08		3708	1.33			3708	1.21		3708	5.02			3708	2.64		3708	4.36		3708	2.42		3708	2.26		3708	1.93		3708	2.46		3708	2.31		3708	2.37		3708	3.15		3708	2.72		3708	1.98
3707	3.85		3707	2.12		3707	1.35			3707	1.22		3707	5.15			3707	2.67		3707	4.44		3707	2.46		3707	2.29		3707	1.96		3707	2.49		3707	2.35		3707	2.41		3707	3.18		3707	2.76		3707	2
3706	3.93		3706	2.16		3706	1.36			3706	1.24		3706	5.25			3706	2.71		3706	4.52		3706	2.5		3706	2.33		3706	1.99		3706	2.52		3706	2.4		3706	2.45		3706	3.22		3706	2.8		3706	2.03
3705	4.01		3705	2.2		3705	1.38			3705	1.25		3705	5.34			3705	2.74		3705	4.61		3705	2.54		3705	2.37		3705	2.02		3705	2.56		3705	2.45		3705	2.49		3705	3.26		3705	2.84		3705	2.06
3704	4.08		3704	2.25		3704	1.4			3704	1.27		3704	5.44			3704	2.77		3704	4.7		3704	2.58		3704	2.41		3704	2.04		3704	2.59		3704	2.5		3704	2.54		3704	3.31		3704	2.89		3704	2.1
3703	4.17		3703	2.3		3703	1.43			3703	1.29		3703	5.54			3703	2.81		3703	4.8		3703	2.62		3703	2.46		3703	2.08		3703	2.63		3703	2.57		3703	2.59		3703	3.36		3703	2.94		3703	2.14
3702	4.26		3702	2.36		3702	1.45			3702	1.31		3702	5.67			3702	2.85		3702	4.9		3702	2.67		3702	2.51		3702	2.11		3702	2.68		3702	2.64		3702	2.65		3702	3.42		3702	3		3702	2.19
3701	4.35		3701	2.42		3701	1.48			3701	1.34		3701	5.8			3701	2.89		3701	5.01		3701	2.72		3701	2.56		3701	2.15		3701	2.74		3701	2.72		3701	2.71		3701	3.49		3701	3.07		3701	2.24
3700	4.43		3700	2.47		3700	1.51			3700	1.36		3700	5.93			3700	2.94		3700	5.11		3700	2.77		3700	2.62		3700	2.18		3700	2.79		3700	2.81		3700	2.78		3700	3.57		3700	3.14		3700	2.29
3699	4.5		3699	2.52		3699	1.54			3699	1.38		3699	6.06			3699	2.99		3699	5.21		3699	2.81		3699	2.67		3699	2.22		3699	2.85		3699	2.89		3699	2.84		3699	3.64		3699	3.21		3699	2.34
3698	4.58		3698	2.56		3698	1.57			3698	1.4		3698	6.18			3698	3.04		3698	5.31		3698	2.86		3698	2.72		3698	2.26		3698	2.9		3698	2.97		3698	2.9		3698	3.7		3698	3.28		3698	2.39
3697	4.67		3697	2.61		3697	1.6			3697	1.42		3697	6.3			3697	3.1		3697	5.41		3697	2.9		3697	2.77		3697	2.3		3697	2.96		3697	3.05		3697	2.95		3697	3.77		3697	3.34		3697	2.44
3696	4.76		3696	2.65		3696	1.63			3696	1.45		3696	6.42			3696	3.15		3696	5.51		3696	2.95		3696	2.82		3696	2.34		3696	3.02		3696	3.13		3696	3.01		3696	3.85		3696	3.41		3696	2.5
3695	4.84		3695	2.7		3695	1.66			3695	1.47		3695	6.54			3695	3.21		3695	5.61		3695	3		3695	2.87		3695	2.38		3695	3.08		3695	3.21		3695	3.07		3695	3.93		3695	3.48		3695	2.55
3694	4.92		3694	2.75		3694	1.69			3694	1.48		3694	6.66			3694	3.26		3694	5.7		3694	3.04		3694	2.92		3694	2.42		3694	3.14		3694	3.3		3694	3.13		3694	4.01		3694	3.55		3694	2.61
3693	5		3693	2.8		3693	1.72			3693	1.5		3693	6.78			3693	3.32		3693	5.79		3693	3.09		3693	2.97		3693	2.46		3693	3.2		3693	3.39		3693	3.19		3693	4.11		3693	3.63		3693	2.67
3692	5.08		3692	2.85		3692	1.76			3692	1.52		3692	6.92			3692	3.39		3692	5.89		3692	3.14		3692	3.03		3692	2.5		3692	3.27		3692	3.48		3692	3.27		3692	4.21		3692	3.72		3692	2.73
3691	5.18		3691	2.91		3691	1.8			3691	1.54		3691	7.1			3691	3.47		3691	5.99		3691	3.2		3691	3.09		3691	2.55		3691	3.35		3691	3.58		3691	3.35		3691	4.32		3691	3.82		3691	2.81
3690	5.32		3690	2.97		3690	1.85			3690	1.58		3690	7.31			3690	3.56		3690	6.11		3690	3.27		3690	3.16		3690	2.6		3690	3.44		3690	3.7		3690	3.44		3690	4.44		3690	3.94		3690	2.89
3689	5.48		3689	3.04		3689	1.9			3689	1.62		3689	7.55			3689	3.66		3689	6.25		3689	3.35		3689	3.24		3689	2.67		3689	3.53		3689	3.82		3689	3.53		3689	4.56		3689	4.07		3689	2.99
3688	5.65		3688	3.11		3688	1.95			3688	1.66		3688	7.79			3688	3.76		3688	6.39		3688	3.43		3688	3.33		3688	2.74		3688	3.63		3688	3.95		3688	3.63		3688	4.69		3688	4.2		3688	3.08
3687	5.8		3687	3.17		3687	2			3687	1.7		3687	8.02			3687	3.85		3687	6.54		3687	3.5		3687	3.41		3687	2.81		3687	3.72		3687	4.08		3687	3.71		3687	4.8		3687	4.32		3687	3.17
3686	5.95		3686	3.22		3686	2.05			3686	1.73		3686	8.23			3686	3.94		3686	6.69		3686	3.57		3686	3.48		3686	2.88		3686	3.81		3686	4.18		3686	3.8		3686	4.89		3686	4.43		3686	3.24
3685	6.11		3685	3.27		3685	2.1			3685	1.77		3685	8.45			3685	4.02		3685	6.85		3685	3.63		3685	3.54		3685	2.94		3685	3.89		3685	4.28		3685	3.88		3685	4.98		3685	4.51		3685	3.3
3684	6.27		3684	3.31		3684	2.15			3684	1.8		3684	8.65			3684	4.1		3684	7.02		3684	3.7		3684	3.61		3684	3.01		3684	3.96		3684	4.37		3684	3.96		3684	5.06		3684	4.6		3684	3.36
3683	6.43		3683	3.36		3683	2.19			3683	1.83		3683	8.84			3683	4.19		3683	7.18		3683	3.77		3683	3.67		3683	3.07		3683	4.04		3683	4.46		3683	4.04		3683	5.15		3683	4.69		3683	3.43
3682	6.57		3682	3.42		3682	2.24			3682	1.86		3682	9.01			3682	4.27		3682	7.34		3682	3.83		3682	3.74		3682	3.13		3682	4.12		3682	4.56		3682	4.12		3682	5.25		3682	4.79		3682	3.5
3681	6.71		3681	3.48		3681	2.28			3681	1.89		3681	9.17			3681	4.35		3681	7.49		3681	3.89		3681	3.81		3681	3.19		3681	4.21		3681	4.66		3681	4.2		3681	5.35		3681	4.89		3681	3.58
3680	6.83		3680	3.54		3680	2.33			3680	1.9		3680	9.32			3680	4.42		3680	7.62		3680	3.95		3680	3.89		3680	3.24		3680	4.29		3680	4.77		3680	4.29		3680	5.46		3680	5		3680	3.67
3679	6.93		3679	3.6		3679	2.37			3679	1.92		3679	9.46			3679	4.5		3679	7.73		3679	4		3679	3.96		3679	3.29		3679	4.38		3679	4.87		3679	4.37		3679	5.58		3679	5.12		3679	3.75
3678	7.03		3678	3.67		3678	2.41			3678	1.93		3678	9.62			3678	4.58		3678	7.83		3678	4.05		3678	4.03		3678	3.34		3678	4.47		3678	4.97		3678	4.46		3678	5.71		3678	5.24		3678	3.84
3677	7.15		3677	3.74		3677	2.46			3677	1.95		3677	9.83			3677	4.67		3677	7.95		3677	4.11		3677	4.1		3677	3.39		3677	4.56		3677	5.08		3677	4.55		3677	5.85		3677	5.38		3677	3.92
3676	7.32		3676	3.82		3676	2.51			3676	1.98		3676	10.1			3676	4.78		3676	8.08		3676	4.19		3676	4.18		3676	3.46		3676	4.66		3676	5.21		3676	4.66		3676	5.99		3676	5.52		3676	4.02
3675	7.49		3675	3.89		3675	2.57			3675	2.02		3675	10.38			3675	4.89		3675	8.22		3675	4.27		3675	4.26		3675	3.53		3675	4.77		3675	5.34		3675	4.77		3675	6.13		3675	5.68		3675	4.13
3674	7.64		3674	3.96		3674	2.61			3674	2.06		3674	10.61			3674	4.99		3674	8.34		3674	4.34		3674	4.34		3674	3.6		3674	4.88		3674	5.47		3674	4.86		3674	6.26		3674	5.81		3674	4.22
3673	7.74		3673	4.02		3673	2.65			3673	2.07		3673	10.8			3673	5.07		3673	8.45		3673	4.38		3673	4.42		3673	3.65		3673	4.97		3673	5.56		3673	4.94		3673	6.35		3673	5.92		3673	4.29
3672	7.85		3672	4.06		3672	2.68			3672	2.09		3672	10.99			3672	5.15		3672	8.57		3672	4.43		3672	4.49		3672	3.71		3672	5.05		3672	5.63		3672	5.01		3672	6.44		3672	5.99		3672	4.35
3671	7.98		3671	4.11		3671	2.72			3671	2.11		3671	11.22			3671	5.23		3671	8.71		3671	4.48		3671	4.56		3671	3.77		3671	5.12		3671	5.69		3671	5.08		3671	6.53		3671	6.07		3671	4.41
3670	8.16		3670	4.16		3670	2.77			3670	2.15		3670	11.47			3670	5.32		3670	8.88		3670	4.55		3670	4.63		3670	3.84		3670	5.19		3670	5.75		3670	5.17		3670	6.62		3670	6.17		3670	4.48
3669	8.35		3669	4.22		3669	2.81			3669	2.2		3669	11.72			3669	5.4		3669	9.07		3669	4.62		3669	4.71		3669	3.91		3669	5.27		3669	5.82		3669	5.26		3669	6.73		3669	6.29		3669	4.56
3668	8.53		3668	4.27		3668	2.86			3668	2.24		3668	11.94			3668	5.48		3668	9.26		3668	4.68		3668	4.78		3668	3.98		3668	5.35		3668	5.9		3668	5.35		3668	6.83		3668	6.4		3668	4.63
3667	8.7		3667	4.31		3667	2.9			3667	2.27		3667	12.13			3667	5.55		3667	9.43		3667	4.73		3667	4.84		3667	4.04		3667	5.42		3667	5.97		3667	5.43		3667	6.9		3667	6.49		3667	4.68
3666	8.85		3666	4.35		3666	2.94			3666	2.3		3666	12.32			3666	5.62		3666	9.61		3666	4.77		3666	4.89		3666	4.1		3666	5.47		3666	6.02		3666	5.51		3666	6.95		3666	6.56		3666	4.73
3665	9.01		3665	4.37		3665	2.98			3665	2.32		3665	12.51			3665	5.7		3665	9.79		3665	4.82		3665	4.93		3665	4.15		3665	5.53		3665	6.06		3665	5.59		3665	7		3665	6.63		3665	4.77
3664	9.18		3664	4.41		3664	3.02			3664	2.34		3664	12.71			3664	5.77		3664	9.97		3664	4.88		3664	4.97		3664	4.21		3664	5.59		3664	6.1		3664	5.68		3664	7.05		3664	6.7		3664	4.81
3663	9.34		3663	4.45		3663	3.06			3663	2.37		3663	12.91			3663	5.85		3663	10.14		3663	4.93		3663	5.02		3663	4.27		3663	5.66		3663	6.14		3663	5.76		3663	7.12		3663	6.78		3663	4.87
3662	9.49		3662	4.5		3662	3.1			3662	2.39		3662	13.09			3662	5.93		3662	10.28		3662	4.99		3662	5.08		3662	4.32		3662	5.73		3662	6.19		3662	5.85		3662	7.2		3662	6.86		3662	4.92
3661	9.62		3661	4.55		3661	3.14			3661	2.41		3661	13.25			3661	6		3661	10.4		3661	5.03		3661	5.14		3661	4.37		3661	5.8		3661	6.24		3661	5.93		3661	7.29		3661	6.95		3661	4.98
3660	9.74		3660	4.6		3660	3.17			3660	2.42		3660	13.39			3660	6.07		3660	10.51		3660	5.07		3660	5.21		3660	4.42		3660	5.86		3660	6.29		3660	6.01		3660	7.39		3660	7.04		3660	5.04
3659	9.84		3659	4.65		3659	3.21			3659	2.43		3659	13.53			3659	6.13		3659	10.61		3659	5.1		3659	5.28		3659	4.48		3659	5.92		3659	6.34		3659	6.1		3659	7.5		3659	7.15		3659	5.11
3658	9.94		3658	4.71		3658	3.25			3658	2.44		3658	13.69			3658	6.2		3658	10.73		3658	5.14		3658	5.36		3658	4.53		3658	5.99		3658	6.4		3658	6.18		3658	7.61		3658	7.26		3658	5.18
3657	10.05		3657	4.77		3657	3.28			3657	2.46		3657	13.9			3657	6.28		3657	10.86		3657	5.19		3657	5.43		3657	4.59		3657	6.06		3657	6.47		3657	6.27		3657	7.72		3657	7.39		3657	5.25
3656	10.16		3656	4.83		3656	3.32			3656	2.48		3656	14.12			3656	6.36		3656	11		3656	5.23		3656	5.51		3656	4.65		3656	6.14		3656	6.55		3656	6.36		3656	7.83		3656	7.51		3656	5.33
3655	10.23		3655	4.88		3655	3.36			3655	2.5		3655	14.31			3655	6.43		3655	11.12		3655	5.27		3655	5.58		3655	4.7		3655	6.23		3655	6.62		3655	6.44		3655	7.93		3655	7.62		3655	5.42
3654	10.28		3654	4.94		3654	3.39			3654	2.5		3654	14.46			3654	6.5		3654	11.22		3654	5.29		3654	5.64		3654	4.75		3654	6.32		3654	6.69		3654	6.53		3654	8.03		3654	7.71		3654	5.49
3653	10.31		3653	4.99		3653	3.41			3653	2.5		3653	14.57			3653	6.55		3653	11.3		3653	5.32		3653	5.71		3653	4.8		3653	6.4		3653	6.74		3653	6.61		3653	8.13		3653	7.78		3653	5.57
3652	10.33		3652	5.04		3652	3.44			3652	2.48		3652	14.68			3652	6.61		3652	11.38		3652	5.34		3652	5.77		3652	4.84		3652	6.49		3652	6.78		3652	6.69		3652	8.23		3652	7.86		3652	5.64
3651	10.37		3651	5.09		3651	3.48			3651	2.48		3651	14.84			3651	6.68		3651	11.49		3651	5.39		3651	5.84		3651	4.89		3651	6.59		3651	6.83		3651	6.78		3651	8.33		3651	7.95		3651	5.71
3650	10.47		3650	5.16		3650	3.51			3650	2.5		3650	15.09			3650	6.78		3650	11.65		3650	5.45		3650	5.92		3650	4.95		3650	6.7		3650	6.91		3650	6.88		3650	8.44		3650	8.08		3650	5.78
3649	10.64		3649	5.24		3649	3.55			3649	2.54		3649	15.4			3649	6.9		3649	11.86		3649	5.52		3649	6.02		3649	5.02		3649	6.82		3649	7.01		3649	6.98		3649	8.58		3649	8.26		3649	5.86
3648	10.83		3648	5.32		3648	3.59			3648	2.6		3648	15.69			3648	7.01		3648	12.06		3648	5.57		3648	6.13		3648	5.09		3648	6.93		3648	7.12		3648	7.08		3648	8.72		3648	8.45		3648	5.96
3647	11		3647	5.38		3647	3.62			3647	2.63		3647	15.9			3647	7.12		3647	12.25		3647	5.61		3647	6.22		3647	5.16		3647	7.03		3647	7.2		3647	7.17		3647	8.84		3647	8.58		3647	6.03
3646	11.15		3646	5.43		3646	3.65			3646	2.66		3646	16.09			3646	7.21		3646	12.44		3646	5.64		3646	6.31		3646	5.22		3646	7.1		3646	7.25		3646	7.26		3646	8.92		3646	8.65		3646	6.1
3645	11.32		3645	5.46		3645	3.68			3645	2.68		3645	16.27			3645	7.3		3645	12.63		3645	5.68		3645	6.38		3645	5.28		3645	7.15		3645	7.27		3645	7.34		3645	8.98		3645	8.69		3645	6.15
3644	11.49		3644	5.48		3644	3.72			3644	2.71		3644	16.45			3644	7.38		3644	12.83		3644	5.71		3644	6.43		3644	5.34		3644	7.2		3644	7.28		3644	7.43		3644	9.03		3644	8.72		3644	6.19
3643	11.66		3643	5.52		3643	3.75			3643	2.73		3643	16.62			3643	7.45		3643	13.02		3643	5.75		3643	6.49		3643	5.4		3643	7.25		3643	7.3		3643	7.51		3643	9.09		3643	8.77		3643	6.24
3642	11.81		3642	5.56		3642	3.79			3642	2.76		3642	16.76			3642	7.52		3642	13.2		3642	5.8		3642	6.54		3642	5.47		3642	7.32		3642	7.33		3642	7.59		3642	9.15		3642	8.83		3642	6.3
3641	11.95		3641	5.6		3641	3.82			3641	2.78		3641	16.88			3641	7.59		3641	13.37		3641	5.84		3641	6.6		3641	5.53		3641	7.39		3641	7.36		3641	7.68		3641	9.22		3641	8.9		3641	6.36
3640	12.07		3640	5.64		3640	3.85			3640	2.8		3640	16.98			3640	7.65		3640	13.53		3640	5.87		3640	6.65		3640	5.59		3640	7.46		3640	7.39		3640	7.75		3640	9.3		3640	8.98		3640	6.42
3639	12.17		3639	5.69		3639	3.88			3639	2.82		3639	17.07			3639	7.7		3639	13.68		3639	5.9		3639	6.72		3639	5.65		3639	7.53		3639	7.43		3639	7.83		3639	9.37		3639	9.07		3639	6.48
3638	12.27		3638	5.73		3638	3.91			3638	2.83		3638	17.17			3638	7.75		3638	13.83		3638	5.92		3638	6.79		3638	5.7		3638	7.6		3638	7.47		3638	7.91		3638	9.45		3638	9.15		3638	6.55
3637	12.35		3637	5.78		3637	3.93			3637	2.84		3637	17.28			3637	7.81		3637	13.98		3637	5.94		3637	6.87		3637	5.76		3637	7.66		3637	7.5		3637	7.99		3637	9.53		3637	9.24		3637	6.61
3636	12.42		3636	5.83		3636	3.96			3636	2.85		3636	17.41			3636	7.86		3636	14.12		3636	5.96		3636	6.95		3636	5.81		3636	7.71		3636	7.54		3636	8.07		3636	9.6		3636	9.33		3636	6.66
3635	12.48		3635	5.87		3635	3.99			3635	2.85		3635	17.53			3635	7.92		3635	14.23		3635	5.98		3635	7.04		3635	5.86		3635	7.76		3635	7.58		3635	8.14		3635	9.67		3635	9.4		3635	6.72
3634	12.52		3634	5.92		3634	4.01			3634	2.85		3634	17.64			3634	7.99		3634	14.3		3634	5.98		3634	7.12		3634	5.91		3634	7.82		3634	7.61		3634	8.22		3634	9.73		3634	9.47		3634	6.78
3633	12.55		3633	5.97		3633	4.03			3633	2.84		3633	17.75			3633	8.05		3633	14.33		3633	5.99		3633	7.2		3633	5.95		3633	7.88		3633	7.64		3633	8.29		3633	9.8		3633	9.53		3633	6.84
3632	12.57		3632	6.03		3632	4.05			3632	2.82		3632	17.87			3632	8.12		3632	14.34		3632	5.98		3632	7.27		3632	5.98		3632	7.95		3632	7.66		3632	8.36		3632	9.87		3632	9.6		3632	6.9
3631	12.58		3631	6.08		3631	4.06			3631	2.81		3631	18.01			3631	8.2		3631	14.37		3631	5.99		3631	7.33		3631	6.02		3631	8.02		3631	7.69		3631	8.43		3631	9.94		3631	9.66		3631	6.95
3630	12.61		3630	6.13		3630	4.08			3630	2.81		3630	18.17			3630	8.27		3630	14.44		3630	6.02		3630	7.4		3630	6.06		3630	8.08		3630	7.74		3630	8.49		3630	10.01		3630	9.72		3630	7.01
3629	12.68		3629	6.18		3629	4.09			3629	2.84		3629	18.29			3629	8.33		3629	14.57		3629	6.07		3629	7.46		3629	6.1		3629	8.16		3629	7.81		3629	8.56		3629	10.1		3629	9.79		3629	7.07
3628	12.76		3628	6.24		3628	4.1			3628	2.87		3628	18.32			3628	8.37		3628	14.71		3628	6.11		3628	7.53		3628	6.13		3628	8.24		3628	7.9		3628	8.63		3628	10.21		3628	9.89		3628	7.13
3627	12.82		3627	6.29		3627	4.11			3627	2.9		3627	18.31			3627	8.4		3627	14.82		3627	6.13		3627	7.6		3627	6.16		3627	8.31		3627	7.98		3627	8.69		3627	10.31		3627	9.98		3627	7.19
3626	12.87		3626	6.32		3626	4.12			3626	2.91		3626	18.33			3626	8.42		3626	14.93		3626	6.13		3626	7.66		3626	6.19		3626	8.37		3626	8.02		3626	8.75		3626	10.38		3626	10.02		3626	7.21
3625	12.94		3625	6.34		3625	4.13			3625	2.92		3625	18.4			3625	8.45		3625	15.04		3625	6.13		3625	7.71		3625	6.23		3625	8.4		3625	8.03		3625	8.81		3625	10.42		3625	10.01		3625	7.23
3624	13.01		3624	6.37		3624	4.15			3624	2.92		3624	18.49			3624	8.48		3624	15.16		3624	6.13		3624	7.76		3624	6.28		3624	8.43		3624	8.02		3624	8.87		3624	10.46		3624	10		3624	7.26
3623	13.07		3623	6.4		3623	4.17			3623	2.91		3623	18.57			3623	8.52		3623	15.28		3623	6.13		3623	7.8		3623	6.31		3623	8.47		3623	8		3623	8.93		3623	10.51		3623	9.99		3623	7.3
3622	13.09		3622	6.44		3622	4.19			3622	2.91		3622	18.63			3622	8.55		3622	15.4		3622	6.15		3622	7.86		3622	6.35		3622	8.5		3622	8		3622	8.99		3622	10.59		3622	10		3622	7.35
3621	13.11		3621	6.48		3621	4.2			3621	2.9		3621	18.7			3621	8.59		3621	15.52		3621	6.18		3621	7.92		3621	6.38		3621	8.55		3621	8.01		3621	9.06		3621	10.68		3621	10.05		3621	7.41
3620	13.13		3620	6.52		3620	4.21			3620	2.91		3620	18.79			3620	8.62		3620	15.65		3620	6.22		3620	7.97		3620	6.42		3620	8.6		3620	8.03		3620	9.13		3620	10.78		3620	10.12		3620	7.48
3619	13.16		3619	6.55		3619	4.23			3619	2.93		3619	18.89			3619	8.65		3619	15.8		3619	6.26		3619	8.02		3619	6.46		3619	8.67		3619	8.08		3619	9.19		3619	10.88		3619	10.24		3619	7.56
3618	13.18		3618	6.59		3618	4.25			3618	2.94		3618	19.01			3618	8.68		3618	15.94		3618	6.28		3618	8.07		3618	6.5		3618	8.75		3618	8.13		3618	9.24		3618	10.98		3618	10.36		3618	7.64
3617	13.2		3617	6.62		3617	4.27			3617	2.96		3617	19.14			3617	8.71		3617	16.07		3617	6.28		3617	8.12		3617	6.54		3617	8.83		3617	8.18		3617	9.3		3617	11.07		3617	10.48		3617	7.71
3616	13.23		3616	6.64		3616	4.29			3616	2.96		3616	19.25			3616	8.76		3616	16.2		3616	6.28		3616	8.18		3616	6.58		3616	8.91		3616	8.21		3616	9.34		3616	11.16		3616	10.57		3616	7.76
3615	13.29		3615	6.67		3615	4.32			3615	2.97		3615	19.35			3615	8.83		3615	16.32		3615	6.28		3615	8.26		3615	6.62		3615	8.98		3615	8.23		3615	9.39		3615	11.24		3615	10.63		3615	7.81
3614	13.37		3614	6.69		3614	4.34			3614	2.98		3614	19.4			3614	8.91		3614	16.45		3614	6.3		3614	8.35		3614	6.67		3614	9.05		3614	8.24		3614	9.43		3614	11.31		3614	10.68		3614	7.85
3613	13.46		3613	6.71		3613	4.37			3613	3		3613	19.41			3613	8.98		3613	16.57		3613	6.33		3613	8.42		3613	6.71		3613	9.11		3613	8.26		3613	9.48		3613	11.36		3613	10.72		3613	7.9
3612	13.53		3612	6.73		3612	4.4			3612	3.02		3612	19.4			3612	9.05		3612	16.68		3612	6.36		3612	8.49		3612	6.74		3612	9.18		3612	8.29		3612	9.54		3612	11.4		3612	10.77		3612	7.95
3611	13.6		3611	6.76		3611	4.42			3611	3.03		3611	19.4			3611	9.12		3611	16.76		3611	6.38		3611	8.53		3611	6.76		3611	9.24		3611	8.32		3611	9.61		3611	11.44		3611	10.81		3611	7.99
3610	13.67		3610	6.78		3610	4.45			3610	3.04		3610	19.46			3610	9.2		3610	16.83		3610	6.4		3610	8.57		3610	6.79		3610	9.29		3610	8.34		3610	9.68		3610	11.48		3610	10.85		3610	8.02
3609	13.75		3609	6.8		3609	4.47			3609	3.06		3609	19.61			3609	9.29		3609	16.91		3609	6.43		3609	8.6		3609	6.82		3609	9.32		3609	8.35		3609	9.76		3609	11.52		3609	10.9		3609	8.06
3608	13.85		3608	6.82		3608	4.5			3608	3.08		3608	19.81			3608	9.37		3608	17.02		3608	6.47		3608	8.64		3608	6.86		3608	9.35		3608	8.36		3608	9.82		3608	11.56		3608	10.97		3608	8.1
3607	13.97		3607	6.85		3607	4.53			3607	3.1		3607	20.03			3607	9.43		3607	17.13		3607	6.5		3607	8.68		3607	6.89		3607	9.38		3607	8.36		3607	9.88		3607	11.6		3607	11.05		3607	8.15
3606	14.07		3606	6.88		3606	4.55			3606	3.12		3606	20.19			3606	9.48		3606	17.25		3606	6.52		3606	8.72		3606	6.92		3606	9.42		3606	8.36		3606	9.93		3606	11.63		3606	11.1		3606	8.2
3605	14.15		3605	6.9		3605	4.57			3605	3.13		3605	20.29			3605	9.51		3605	17.35		3605	6.54		3605	8.77		3605	6.95		3605	9.46		3605	8.36		3605	9.97		3605	11.66		3605	11.12		3605	8.23
3604	14.21		3604	6.91		3604	4.59			3604	3.13		3604	20.33			3604	9.53		3604	17.43		3604	6.55		3604	8.83		3604	6.99		3604	9.5		3604	8.35		3604	10.02		3604	11.69		3604	11.12		3604	8.26
3603	14.26		3603	6.93		3603	4.6			3603	3.13		3603	20.34			3603	9.56		3603	17.52		3603	6.56		3603	8.9		3603	7.02		3603	9.54		3603	8.35		3603	10.07		3603	11.72		3603	11.1		3603	8.29
3602	14.3		3602	6.94		3602	4.61			3602	3.13		3602	20.34			3602	9.59		3602	17.61		3602	6.58		3602	8.96		3602	7.06		3602	9.56		3602	8.36		3602	10.11		3602	11.75		3602	11.1		3602	8.31
3601	14.34		3601	6.96		3601	4.62			3601	3.13		3601	20.33			3601	9.62		3601	17.72		3601	6.58		3601	9.02		3601	7.09		3601	9.59		3601	8.38		3601	10.16		3601	11.78		3601	11.12		3601	8.34
3600	14.37		3600	6.98		3600	4.62			3600	3.14		3600	20.32			3600	9.66		3600	17.85		3600	6.59		3600	9.07		3600	7.12		3600	9.63		3600	8.41		3600	10.21		3600	11.83		3600	11.15		3600	8.38
3599	14.39		3599	7		3599	4.63			3599	3.14		3599	20.31			3599	9.69		3599	17.98		3599	6.59		3599	9.11		3599	7.15		3599	9.68		3599	8.44		3599	10.26		3599	11.88		3599	11.2		3599	8.43
3598	14.42		3598	7.03		3598	4.64			3598	3.15		3598	20.31			3598	9.72		3598	18.09		3598	6.59		3598	9.16		3598	7.18		3598	9.73		3598	8.46		3598	10.32		3598	11.94		3598	11.25		3598	8.48
3597	14.44		3597	7.06		3597	4.65			3597	3.15		3597	20.34			3597	9.75		3597	18.18		3597	6.59		3597	9.21		3597	7.21		3597	9.78		3597	8.48		3597	10.37		3597	12		3597	11.3		3597	8.52
3596	14.47		3596	7.09		3596	4.65			3596	3.16		3596	20.41			3596	9.8		3596	18.25		3596	6.59		3596	9.27		3596	7.24		3596	9.82		3596	8.49		3596	10.42		3596	12.06		3596	11.34		3596	8.56
3595	14.5		3595	7.13		3595	4.66			3595	3.17		3595	20.49			3595	9.85		3595	18.33		3595	6.59		3595	9.33		3595	7.27		3595	9.85		3595	8.5		3595	10.47		3595	12.11		3595	11.39		3595	8.6
3594	14.54		3594	7.17		3594	4.67			3594	3.18		3594	20.58			3594	9.9		3594	18.42		3594	6.59		3594	9.38		3594	7.3		3594	9.88		3594	8.52		3594	10.5		3594	12.15		3594	11.44		3594	8.64
3593	14.58		3593	7.2		3593	4.68			3593	3.18		3593	20.64			3593	9.95		3593	18.52		3593	6.58		3593	9.42		3593	7.33		3593	9.92		3593	8.54		3593	10.54		3593	12.18		3593	11.49		3593	8.67
3592	14.62		3592	7.23		3592	4.7			3592	3.18		3592	20.69			3592	9.99		3592	18.6		3592	6.57		3592	9.46		3592	7.36		3592	9.96		3592	8.56		3592	10.58		3592	12.22		3592	11.52		3592	8.7
3591	14.64		3591	7.26		3591	4.72			3591	3.18		3591	20.74			3591	10.01		3591	18.68		3591	6.57		3591	9.5		3591	7.39		3591	10.01		3591	8.59		3591	10.62		3591	12.27		3591	11.55		3591	8.74
3590	14.65		3590	7.28		3590	4.74			3590	3.17		3590	20.79			3590	10.04		3590	18.73		3590	6.58		3590	9.54		3590	7.42		3590	10.07		3590	8.62		3590	10.67		3590	12.34		3590	11.56		3590	8.78
3589	14.67		3589	7.31		3589	4.76			3589	3.17		3589	20.86			3589	10.06		3589	18.78		3589	6.61		3589	9.56		3589	7.45		3589	10.13		3589	8.66		3589	10.71		3589	12.41		3589	11.58		3589	8.83
3588	14.71		3588	7.34		3588	4.77			3588	3.18		3588	20.96			3588	10.09		3588	18.83		3588	6.65		3588	9.59		3588	7.48		3588	10.19		3588	8.7		3588	10.77		3588	12.47		3588	11.61		3588	8.9
3587	14.78		3587	7.38		3587	4.78			3587	3.21		3587	21.08			3587	10.12		3587	18.87		3587	6.69		3587	9.61		3587	7.52		3587	10.25		3587	8.72		3587	10.82		3587	12.49		3587	11.68		3587	8.96
3586	14.85		3586	7.41		3586	4.8			3586	3.23		3586	21.21			3586	10.15		3586	18.91		3586	6.71		3586	9.63		3586	7.54		3586	10.3		3586	8.72		3586	10.89		3586	12.5		3586	11.76		3586	9.02
3585	14.91		3585	7.42		3585	4.82			3585	3.25		3585	21.35			3585	10.18		3585	18.98		3585	6.73		3585	9.66		3585	7.56		3585	10.33		3585	8.7		3585	10.95		3585	12.5		3585	11.82		3585	9.06
3584	14.97		3584	7.42		3584	4.83			3584	3.26		3584	21.49			3584	10.22		3584	19.08		3584	6.74		3584	9.67		3584	7.58		3584	10.34		3584	8.68		3584	11.01		3584	12.5		3584	11.85		3584	9.07
3583	15.04		3583	7.42		3583	4.85			3583	3.27		3583	21.63			3583	10.26		3583	19.23		3583	6.75		3583	9.69		3583	7.6		3583	10.34		3583	8.67		3583	11.05		3583	12.52		3583	11.87		3583	9.08
3582	15.11		3582	7.42		3582	4.87			3582	3.28		3582	21.75			3582	10.3		3582	19.4		3582	6.76		3582	9.71		3582	7.63		3582	10.35		3582	8.67		3582	11.07		3582	12.54		3582	11.9		3582	9.09
3581	15.18		3581	7.43		3581	4.88			3581	3.29		3581	21.83			3581	10.34		3581	19.54		3581	6.78		3581	9.73		3581	7.65		3581	10.36		3581	8.69		3581	11.09		3581	12.57		3581	11.94		3581	9.1
3580	15.26		3580	7.45		3580	4.9			3580	3.29		3580	21.87			3580	10.37		3580	19.64		3580	6.79		3580	9.75		3580	7.66		3580	10.38		3580	8.71		3580	11.11		3580	12.61		3580	11.99		3580	9.11
3579	15.32		3579	7.46		3579	4.91			3579	3.3		3579	21.89			3579	10.41		3579	19.69		3579	6.8		3579	9.77		3579	7.68		3579	10.41		3579	8.72		3579	11.12		3579	12.65		3579	12.05		3579	9.13
3578	15.38		3578	7.47		3578	4.93			3578	3.31		3578	21.91			3578	10.44		3578	19.7		3578	6.81		3578	9.8		3578	7.7		3578	10.43		3578	8.73		3578	11.14		3578	12.68		3578	12.1		3578	9.15
3577	15.44		3577	7.47		3577	4.94			3577	3.31		3577	21.93			3577	10.48		3577	19.7		3577	6.82		3577	9.83		3577	7.72		3577	10.47		3577	8.73		3577	11.16		3577	12.7		3577	12.14		3577	9.16
3576	15.48		3576	7.47		3576	4.95			3576	3.32		3576	21.97			3576	10.53		3576	19.71		3576	6.83		3576	9.86		3576	7.73		3576	10.5		3576	8.72		3576	11.19		3576	12.72		3576	12.15		3576	9.17
3575	15.51		3575	7.47		3575	4.96			3575	3.33		3575	22.03			3575	10.58		3575	19.73		3575	6.84		3575	9.89		3575	7.75		3575	10.53		3575	8.72		3575	11.22		3575	12.74		3575	12.16		3575	9.18
3574	15.54		3574	7.48		3574	4.97			3574	3.33		3574	22.08			3574	10.62		3574	19.77		3574	6.85		3574	9.91		3574	7.77		3574	10.57		3574	8.72		3574	11.24		3574	12.77		3574	12.17		3574	9.19
3573	15.56		3573	7.48		3573	4.97			3573	3.33		3573	22.13			3573	10.66		3573	19.82		3573	6.86		3573	9.93		3573	7.8		3573	10.59		3573	8.72		3573	11.26		3573	12.81		3573	12.18		3573	9.21
3572	15.57		3572	7.5		3572	4.98			3572	3.32		3572	22.19			3572	10.69		3572	19.89		3572	6.85		3572	9.96		3572	7.83		3572	10.62		3572	8.73		3572	11.28		3572	12.84		3572	12.2		3572	9.24
3571	15.57		3571	7.52		3571	4.98			3571	3.31		3571	22.23			3571	10.73		3571	19.94		3571	6.85		3571	10		3571	7.85		3571	10.64		3571	8.74		3571	11.3		3571	12.88		3571	12.22		3571	9.28
3570	15.57		3570	7.55		3570	4.99			3570	3.29		3570	22.26			3570	10.77		3570	19.99		3570	6.85		3570	10.05		3570	7.87		3570	10.67		3570	8.76		3570	11.3		3570	12.92		3570	12.25		3570	9.32
3569	15.56		3569	7.59		3569	5.01			3569	3.28		3569	22.3			3569	10.81		3569	20.04		3569	6.86		3569	10.1		3569	7.88		3569	10.72		3569	8.8		3569	11.3		3569	12.95		3569	12.28		3569	9.36
3568	15.58		3568	7.63		3568	5.01			3568	3.28		3568	22.34			3568	10.85		3568	20.09		3568	6.89		3568	10.15		3568	7.88		3568	10.78		3568	8.84		3568	11.29		3568	12.97		3568	12.32		3568	9.39
3567	15.61		3567	7.67		3567	5.02			3567	3.3		3567	22.38			3567	10.88		3567	20.17		3567	6.92		3567	10.18		3567	7.88		3567	10.85		3567	8.88		3567	11.29		3567	13.01		3567	12.37		3567	9.43
3566	15.63		3566	7.69		3566	5.03			3566	3.32		3566	22.39			3566	10.9		3566	20.27		3566	6.94		3566	10.19		3566	7.87		3566	10.91		3566	8.92		3566	11.33		3566	13.06		3566	12.42		3566	9.46
3565	15.65		3565	7.7		3565	5.04			3565	3.34		3565	22.39			3565	10.92		3565	20.38		3565	6.96		3565	10.2		3565	7.87		3565	10.95		3565	8.94		3565	11.38		3565	13.11		3565	12.44		3565	9.49
3564	15.66		3564	7.7		3564	5.05			3564	3.35		3564	22.38			3564	10.94		3564	20.49		3564	6.97		3564	10.2		3564	7.88		3564	10.96		3564	8.94		3564	11.45		3564	13.15		3564	12.44		3564	9.51
3563	15.69		3563	7.69		3563	5.07			3563	3.36		3563	22.39			3563	10.96		3563	20.58		3563	6.98		3563	10.21		3563	7.91		3563	10.95		3563	8.93		3563	11.51		3563	13.18		3563	12.44		3563	9.52
3562	15.74		3562	7.69		3562	5.08			3562	3.36		3562	22.42			3562	10.98		3562	20.66		3562	6.99		3562	10.23		3562	7.94		3562	10.92		3562	8.9		3562	11.56		3562	13.2		3562	12.44		3562	9.52
3561	15.8		3561	7.69		3561	5.09			3561	3.37		3561	22.45			3561	11.01		3561	20.71		3561	7		3561	10.24		3561	7.98		3561	10.9		3561	8.88		3561	11.6		3561	13.21		3561	12.45		3561	9.52
3560	15.88		3560	7.7		3560	5.1			3560	3.38		3560	22.49			3560	11.04		3560	20.75		3560	7.01		3560	10.26		3560	8.01		3560	10.9		3560	8.86		3560	11.62		3560	13.21		3560	12.47		3560	9.52
3559	15.95		3559	7.71		3559	5.11			3559	3.39		3559	22.54			3559	11.07		3559	20.79		3559	7.01		3559	10.27		3559	8.04		3559	10.9		3559	8.85		3559	11.64		3559	13.21		3559	12.47		3559	9.52
3558	16		3558	7.73		3558	5.12			3558	3.39		3558	22.61			3558	11.09		3558	20.83		3558	7		3558	10.29		3558	8.06		3558	10.92		3558	8.84		3558	11.65		3558	13.2		3558	12.48		3558	9.54
3557	16.04		3557	7.74		3557	5.13			3557	3.39		3557	22.69			3557	11.11		3557	20.89		3557	7		3557	10.32		3557	8.08		3557	10.95		3557	8.83		3557	11.65		3557	13.2		3557	12.48		3557	9.57
3556	16.08		3556	7.75		3556	5.13			3556	3.39		3556	22.77			3556	11.12		3556	20.94		3556	7		3556	10.35		3556	8.09		3556	10.98		3556	8.82		3556	11.66		3556	13.2		3556	12.5		3556	9.6
3555	16.11		3555	7.76		3555	5.14			3555	3.39		3555	22.84			3555	11.14		3555	20.98		3555	7		3555	10.37		3555	8.09		3555	11.01		3555	8.82		3555	11.68		3555	13.21		3555	12.52		3555	9.62
3554	16.14		3554	7.78		3554	5.14			3554	3.4		3554	22.89			3554	11.16		3554	21		3554	7.01		3554	10.39		3554	8.1		3554	11.04		3554	8.83		3554	11.7		3554	13.22		3554	12.54		3554	9.63
3553	16.18		3553	7.79		3553	5.15			3553	3.4		3553	22.91			3553	11.18		3553	21		3553	7.01		3553	10.41		3553	8.11		3553	11.06		3553	8.84		3553	11.72		3553	13.23		3553	12.57		3553	9.65
3552	16.2		3552	7.81		3552	5.16			3552	3.41		3552	22.93			3552	11.2		3552	20.97		3552	7		3552	10.43		3552	8.13		3552	11.07		3552	8.86		3552	11.73		3552	13.26		3552	12.59		3552	9.66
3551	16.21		3551	7.83		3551	5.18			3551	3.41		3551	22.95			3551	11.22		3551	20.93		3551	6.98		3551	10.47		3551	8.14		3551	11.08		3551	8.88		3551	11.73		3551	13.3		3551	12.62		3551	9.69
3550	16.21		3550	7.85		3550	5.19			3550	3.41		3550	22.97			3550	11.25		3550	20.91		3550	6.97		3550	10.5		3550	8.15		3550	11.1		3550	8.89		3550	11.72		3550	13.35		3550	12.65		3550	9.72
3549	16.22		3549	7.87		3549	5.2			3549	3.4		3549	23			3549	11.28		3549	20.92		3549	6.97		3549	10.53		3549	8.15		3549	11.12		3549	8.91		3549	11.7		3549	13.39		3549	12.67		3549	9.75
3548	16.25		3548	7.89		3548	5.21			3548	3.4		3548	23.05			3548	11.31		3548	20.96		3548	6.98		3548	10.55		3548	8.15		3548	11.16		3548	8.93		3548	11.68		3548	13.41		3548	12.69		3548	9.77
3547	16.3		3547	7.9		3547	5.22			3547	3.4		3547	23.12			3547	11.33		3547	21.02		3547	6.99		3547	10.57		3547	8.15		3547	11.19		3547	8.96		3547	11.69		3547	13.41		3547	12.71		3547	9.8
3546	16.35		3546	7.91		3546	5.23			3546	3.41		3546	23.21			3546	11.36		3546	21.09		3546	7		3546	10.6		3546	8.16		3546	11.22		3546	9		3546	11.72		3546	13.41		3546	12.74		3546	9.82
3545	16.37		3545	7.92		3545	5.23			3545	3.43		3545	23.31			3545	11.39		3545	21.15		3545	7.01		3545	10.63		3545	8.17		3545	11.25		3545	9.03		3545	11.77		3545	13.41		3545	12.79		3545	9.84
3544	16.39		3544	7.93		3544	5.24			3544	3.44		3544	23.4			3544	11.42		3544	21.22		3544	7		3544	10.66		3544	8.18		3544	11.28		3544	9.05		3544	11.84		3544	13.43		3544	12.85		3544	9.86
3543	16.41		3543	7.95		3543	5.24			3543	3.45		3543	23.46			3543	11.47		3543	21.32		3543	7		3543	10.69		3543	8.19		3543	11.3		3543	9.06		3543	11.9		3543	13.44		3543	12.91		3543	9.87
3542	16.46		3542	7.97		3542	5.25			3542	3.45		3542	23.48			3542	11.52		3542	21.43		3542	7.01		3542	10.71		3542	8.2		3542	11.31		3542	9.05		3542	11.94		3542	13.45		3542	12.95		3542	9.87
3541	16.53		3541	7.98		3541	5.26			3541	3.45		3541	23.48			3541	11.56		3541	21.55		3541	7.02		3541	10.72		3541	8.21		3541	11.31		3541	9.03		3541	11.96		3541	13.45		3541	12.97		3541	9.87
3540	16.59		3540	7.98		3540	5.27			3540	3.45		3540	23.48			3540	11.59		3540	21.65		3540	7.02		3540	10.72		3540	8.23		3540	11.3		3540	9.02		3540	11.97		3540	13.44		3540	12.97		3540	9.88
3539	16.63		3539	7.99		3539	5.27			3539	3.45		3539	23.5			3539	11.61		3539	21.7		3539	7.03		3539	10.73		3539	8.25		3539	11.3		3539	9.01		3539	11.97		3539	13.44		3539	12.95		3539	9.89
3538	16.64		3538	8		3538	5.28			3538	3.45		3538	23.56			3538	11.62		3538	21.73		3538	7.03		3538	10.73		3538	8.27		3538	11.29		3538	9.01		3538	11.99		3538	13.46		3538	12.93		3538	9.9
3537	16.64		3537	8.01		3537	5.29			3537	3.45		3537	23.64			3537	11.63		3537	21.73		3537	7.04		3537	10.75		3537	8.29		3537	11.3		3537	9.02		3537	12.02		3537	13.48		3537	12.92		3537	9.92
3536	16.65		3536	8.02		3536	5.3			3536	3.46		3536	23.73			3536	11.63		3536	21.73		3536	7.04		3536	10.77		3536	8.3		3536	11.3		3536	9.04		3536	12.06		3536	13.52		3536	12.93		3536	9.95
3535	16.68		3535	8.04		3535	5.3			3535	3.46		3535	23.79			3535	11.64		3535	21.74		3535	7.05		3535	10.81		3535	8.32		3535	11.3		3535	9.04		3535	12.1		3535	13.56		3535	12.97		3535	9.97
3534	16.71		3534	8.05		3534	5.31			3534	3.47		3534	23.82			3534	11.64		3534	21.74		3534	7.06		3534	10.85		3534	8.33		3534	11.32		3534	9.04		3534	12.13		3534	13.6		3534	13		3534	10
3533	16.73		3533	8.07		3533	5.31			3533	3.47		3533	23.83			3533	11.65		3533	21.76		3533	7.06		3533	10.89		3533	8.34		3533	11.34		3533	9.02		3533	12.16		3533	13.64		3533	13.04		3533	10.02
3532	16.72		3532	8.09		3532	5.31			3532	3.46		3532	23.83			3532	11.66		3532	21.81		3532	7.05		3532	10.93		3532	8.36		3532	11.38		3532	9		3532	12.18		3532	13.67		3532	13.06		3532	10.04
3531	16.7		3531	8.1		3531	5.31			3531	3.46		3531	23.84			3531	11.69		3531	21.87		3531	7.05		3531	10.97		3531	8.37		3531	11.43		3531	8.99		3531	12.19		3531	13.71		3531	13.07		3531	10.04
3530	16.68		3530	8.12		3530	5.32			3530	3.46		3530	23.87			3530	11.72		3530	21.95		3530	7.06		3530	11		3530	8.39		3530	11.46		3530	8.99		3530	12.2		3530	13.73		3530	13.09		3530	10.05
3529	16.67		3529	8.13		3529	5.33			3529	3.47		3529	23.92			3529	11.74		3529	22.01		3529	7.07		3529	11.02		3529	8.4		3529	11.47		3529	9.02		3529	12.21		3529	13.75		3529	13.12		3529	10.06
3528	16.69		3528	8.14		3528	5.34			3528	3.47		3528	23.96			3528	11.76		3528	22.04		3528	7.07		3528	11.03		3528	8.41		3528	11.46		3528	9.05		3528	12.24		3528	13.75		3528	13.16		3528	10.07
3527	16.72		3527	8.15		3527	5.36			3527	3.48		3527	24			3527	11.77		3527	22.07		3527	7.08		3527	11.02		3527	8.42		3527	11.46		3527	9.08		3527	12.26		3527	13.74		3527	13.2		3527	10.09
3526	16.78		3526	8.16		3526	5.38			3526	3.48		3526	24			3526	11.79		3526	22.11		3526	7.09		3526	11		3526	8.43		3526	11.47		3526	9.1		3526	12.29		3526	13.75		3526	13.24		3526	10.11
3525	16.84		3525	8.17		3525	5.38			3525	3.48		3525	24			3525	11.81		3525	22.18		3525	7.1		3525	10.99		3525	8.44		3525	11.51		3525	9.11		3525	12.3		3525	13.78		3525	13.27		3525	10.13
3524	16.91		3524	8.18		3524	5.38			3524	3.49		3524	23.99			3524	11.82		3524	22.28		3524	7.11		3524	10.98		3524	8.45		3524	11.55		3524	9.11		3524	12.31		3524	13.82		3524	13.3		3524	10.15
3523	16.98		3523	8.18		3523	5.37			3523	3.49		3523	24			3523	11.84		3523	22.37		3523	7.13		3523	10.99		3523	8.47		3523	11.59		3523	9.1		3523	12.31		3523	13.86		3523	13.34		3523	10.16
3522	17.04		3522	8.18		3522	5.36			3522	3.5		3522	24.06			3522	11.86		3522	22.43		3522	7.14		3522	11.01		3522	8.49		3522	11.6		3522	9.1		3522	12.32		3522	13.87		3522	13.38		3522	10.18
3521	17.08		3521	8.19		3521	5.37			3521	3.51		3521	24.14			3521	11.88		3521	22.46		3521	7.14		3521	11.03		3521	8.51		3521	11.6		3521	9.09		3521	12.34		3521	13.85		3521	13.41		3521	10.19
3520	17.12		3520	8.21		3520	5.37			3520	3.51		3520	24.22			3520	11.91		3520	22.49		3520	7.15		3520	11.05		3520	8.52		3520	11.61		3520	9.1		3520	12.37		3520	13.84		3520	13.42		3520	10.2
3519	17.14		3519	8.23		3519	5.38			3519	3.52		3519	24.3			3519	11.93		3519	22.52		3519	7.14		3519	11.07		3519	8.53		3519	11.63		3519	9.1		3519	12.4		3519	13.83		3519	13.42		3519	10.22
3518	17.15		3518	8.26		3518	5.4			3518	3.52		3518	24.35			3518	11.95		3518	22.55		3518	7.15		3518	11.07		3518	8.54		3518	11.65		3518	9.11		3518	12.44		3518	13.83		3518	13.41		3518	10.23
3517	17.15		3517	8.29		3517	5.41			3517	3.53		3517	24.38			3517	11.97		3517	22.57		3517	7.15		3517	11.07		3517	8.55		3517	11.68		3517	9.12		3517	12.47		3517	13.84		3517	13.41		3517	10.25
3516	17.15		3516	8.31		3516	5.43			3516	3.53		3516	24.39			3516	11.97		3516	22.57		3516	7.16		3516	11.08		3516	8.55		3516	11.7		3516	9.12		3516	12.48		3516	13.85		3516	13.42		3516	10.27
3515	17.15		3515	8.32		3515	5.44			3515	3.53		3515	24.4			3515	11.98		3515	22.55		3515	7.16		3515	11.09		3515	8.56		3515	11.72		3515	9.13		3515	12.5		3515	13.86		3515	13.44		3515	10.29
3514	17.16		3514	8.33		3514	5.45			3514	3.53		3514	24.41			3514	12		3514	22.55		3514	7.17		3514	11.1		3514	8.57		3514	11.73		3514	9.15		3514	12.51		3514	13.88		3514	13.44		3514	10.31
3513	17.19		3513	8.34		3513	5.46			3513	3.53		3513	24.43			3513	12.01		3513	22.58		3513	7.17		3513	11.12		3513	8.57		3513	11.75		3513	9.17		3513	12.53		3513	13.9		3513	13.44		3513	10.33
3512	17.23		3512	8.35		3512	5.46			3512	3.53		3512	24.47			3512	12.04		3512	22.65		3512	7.18		3512	11.14		3512	8.58		3512	11.78		3512	9.18		3512	12.54		3512	13.91		3512	13.44		3512	10.33
3511	17.27		3511	8.36		3511	5.46			3511	3.53		3511	24.52			3511	12.06		3511	22.75		3511	7.19		3511	11.16		3511	8.58		3511	11.82		3511	9.2		3511	12.54		3511	13.92		3511	13.45		3511	10.35
3510	17.32		3510	8.38		3510	5.47			3510	3.53		3510	24.62			3510	12.09		3510	22.85		3510	7.2		3510	11.19		3510	8.59		3510	11.85		3510	9.21		3510	12.55		3510	13.92		3510	13.48		3510	10.37
3509	17.36		3509	8.4		3509	5.48			3509	3.54		3509	24.75			3509	12.11		3509	22.93		3509	7.21		3509	11.22		3509	8.61		3509	11.87		3509	9.22		3509	12.56		3509	13.95		3509	13.52		3509	10.39
3508	17.38		3508	8.42		3508	5.49			3508	3.54		3508	24.88			3508	12.14		3508	22.98		3508	7.22		3508	11.26		3508	8.63		3508	11.88		3508	9.22		3508	12.59		3508	13.99		3508	13.55		3508	10.42
3507	17.41		3507	8.44		3507	5.5			3507	3.54		3507	24.98			3507	12.15		3507	23.02		3507	7.23		3507	11.3		3507	8.65		3507	11.9		3507	9.22		3507	12.62		3507	14.05		3507	13.58		3507	10.45
3506	17.45		3506	8.45		3506	5.51			3506	3.54		3506	25.04			3506	12.17		3506	23.06		3506	7.23		3506	11.34		3506	8.66		3506	11.92		3506	9.22		3506	12.64		3506	14.1		3506	13.59		3506	10.47
3505	17.51		3505	8.46		3505	5.52			3505	3.53		3505	25.05			3505	12.18		3505	23.11		3505	7.24		3505	11.38		3505	8.67		3505	11.95		3505	9.23		3505	12.66		3505	14.15		3505	13.6		3505	10.49
3504	17.59		3504	8.47		3504	5.52			3504	3.54		3504	25.05			3504	12.2		3504	23.17		3504	7.25		3504	11.41		3504	8.68		3504	11.97		3504	9.24		3504	12.67		3504	14.18		3504	13.63		3504	10.51
3503	17.66		3503	8.48		3503	5.52			3503	3.55		3503	25.03			3503	12.23		3503	23.22		3503	7.26		3503	11.43		3503	8.7		3503	11.98		3503	9.26		3503	12.69		3503	14.21		3503	13.66		3503	10.53
3502	17.69		3502	8.48		3502	5.53			3502	3.56		3502	25.02			3502	12.27		3502	23.24		3502	7.28		3502	11.44		3502	8.73		3502	11.98		3502	9.28		3502	12.71		3502	14.24		3502	13.69		3502	10.54
3501	17.69		3501	8.49		3501	5.53			3501	3.56		3501	25.04			3501	12.32		3501	23.24		3501	7.28		3501	11.45		3501	8.76		3501	11.97		3501	9.29		3501	12.73		3501	14.25		3501	13.69		3501	10.55
3500	17.68		3500	8.5		3500	5.54			3500	3.57		3500	25.08			3500	12.35		3500	23.22		3500	7.28		3500	11.47		3500	8.79		3500	11.97		3500	9.3		3500	12.74		3500	14.26		3500	13.69		3500	10.55
3499	17.67		3499	8.51		3499	5.55			3499	3.57		3499	25.15			3499	12.39		3499	23.21		3499	7.28		3499	11.49		3499	8.81		3499	11.97		3499	9.3		3499	12.73		3499	14.26		3499	13.7		3499	10.56
3498	17.69		3498	8.52		3498	5.56			3498	3.57		3498	25.24			3498	12.42		3498	23.22		3498	7.28		3498	11.52		3498	8.81		3498	11.98		3498	9.3		3498	12.74		3498	14.27		3498	13.72		3498	10.57
3497	17.73		3497	8.54		3497	5.57			3497	3.57		3497	25.32			3497	12.44		3497	23.27		3497	7.28		3497	11.54		3497	8.81		3497	12.01		3497	9.29		3497	12.76		3497	14.3		3497	13.75		3497	10.58
3496	17.78		3496	8.56		3496	5.58			3496	3.57		3496	25.38			3496	12.47		3496	23.34		3496	7.29		3496	11.57		3496	8.81		3496	12.05		3496	9.28		3496	12.8		3496	14.33		3496	13.79		3496	10.6
3495	17.82		3495	8.59		3495	5.58			3495	3.58		3495	25.4			3495	12.49		3495	23.41		3495	7.29		3495	11.59		3495	8.81		3495	12.08		3495	9.27		3495	12.85		3495	14.37		3495	13.82		3495	10.61
3494	17.84		3494	8.6		3494	5.59			3494	3.58		3494	25.38			3494	12.51		3494	23.47		3494	7.3		3494	11.61		3494	8.8		3494	12.1		3494	9.26		3494	12.9		3494	14.39		3494	13.85		3494	10.62
3493	17.85		3493	8.61		3493	5.59			3493	3.59		3493	25.35			3493	12.52		3493	23.51		3493	7.31		3493	11.6		3493	8.8		3493	12.11		3493	9.26		3493	12.95		3493	14.4		3493	13.87		3493	10.64
3492	17.86		3492	8.61		3492	5.6			3492	3.59		3492	25.33			3492	12.54		3492	23.52		3492	7.32		3492	11.59		3492	8.79		3492	12.12		3492	9.26		3492	12.99		3492	14.4		3492	13.89		3492	10.67
3491	17.88		3491	8.61		3491	5.61			3491	3.59		3491	25.36			3491	12.55		3491	23.52		3491	7.33		3491	11.58		3491	8.79		3491	12.12		3491	9.27		3491	13.02		3491	14.4		3491	13.91		3491	10.7
3490	17.88		3490	8.62		3490	5.62			3490	3.59		3490	25.47			3490	12.56		3490	23.55		3490	7.33		3490	11.57		3490	8.79		3490	12.13		3490	9.29		3490	13.03		3490	14.41		3490	13.93		3490	10.74
3489	17.88		3489	8.64		3489	5.62			3489	3.59		3489	25.62			3489	12.56		3489	23.59		3489	7.34		3489	11.58		3489	8.79		3489	12.13		3489	9.32		3489	13.03		3489	14.42		3489	13.94		3489	10.77
3488	17.87		3488	8.67		3488	5.62			3488	3.59		3488	25.77			3488	12.55		3488	23.64		3488	7.34		3488	11.6		3488	8.79		3488	12.13		3488	9.34		3488	13.03		3488	14.45		3488	13.96		3488	10.8
3487	17.89		3487	8.69		3487	5.62			3487	3.59		3487	25.87			3487	12.55		3487	23.7		3487	7.35		3487	11.62		3487	8.8		3487	12.14		3487	9.36		3487	13.02		3487	14.48		3487	13.98		3487	10.82
3486	17.92		3486	8.7		3486	5.62			3486	3.6		3486	25.9			3486	12.57		3486	23.74		3486	7.36		3486	11.65		3486	8.8		3486	12.16		3486	9.38		3486	13.02		3486	14.51		3486	14.01		3486	10.83
3485	17.97		3485	8.71		3485	5.62			3485	3.6		3485	25.88			3485	12.6		3485	23.78		3485	7.37		3485	11.7		3485	8.82		3485	12.19		3485	9.38		3485	13.03		3485	14.54		3485	14.03		3485	10.83
3484	18.01		3484	8.71		3484	5.62			3484	3.6		3484	25.85			3484	12.63		3484	23.82		3484	7.38		3484	11.75		3484	8.83		3484	12.22		3484	9.38		3484	13.05		3484	14.57		3484	14.04		3484	10.82
3483	18.03		3483	8.72		3483	5.62			3483	3.6		3483	25.81			3483	12.67		3483	23.83		3483	7.38		3483	11.79		3483	8.85		3483	12.24		3483	9.38		3483	13.08		3483	14.59		3483	14.05		3483	10.82
3482	18.02		3482	8.73		3482	5.63			3482	3.6		3482	25.8			3482	12.7		3482	23.81		3482	7.37		3482	11.82		3482	8.87		3482	12.24		3482	9.38		3482	13.12		3482	14.6		3482	14.07		3482	10.82
3481	18		3481	8.74		3481	5.64			3481	3.61		3481	25.82			3481	12.72		3481	23.78		3481	7.37		3481	11.83		3481	8.89		3481	12.23		3481	9.38		3481	13.16		3481	14.61		3481	14.09		3481	10.83
3480	18.01		3480	8.76		3480	5.66			3480	3.62		3480	25.89			3480	12.73		3480	23.77		3480	7.36		3480	11.84		3480	8.91		3480	12.22		3480	9.37		3480	13.21		3480	14.61		3480	14.12		3480	10.85
3479	18.04		3479	8.78		3479	5.67			3479	3.62		3479	26			3479	12.75		3479	23.8		3479	7.35		3479	11.84		3479	8.92		3479	12.21		3479	9.36		3479	13.24		3479	14.6		3479	14.16		3479	10.87
3478	18.11		3478	8.79		3478	5.69			3478	3.63		3478	26.11			3478	12.78		3478	23.87		3478	7.34		3478	11.85		3478	8.93		3478	12.22		3478	9.36		3478	13.26		3478	14.58		3478	14.18		3478	10.89
3477	18.19		3477	8.81		3477	5.7			3477	3.63		3477	26.19			3477	12.8		3477	23.96		3477	7.34		3477	11.85		3477	8.94		3477	12.23		3477	9.37		3477	13.25		3477	14.55		3477	14.21		3477	10.91
3476	18.27		3476	8.83		3476	5.71			3476	3.63		3476	26.21			3476	12.82		3476	24.03		3476	7.35		3476	11.84		3476	8.96		3476	12.25		3476	9.39		3476	13.24		3476	14.53		3476	14.23		3476	10.93
3475	18.34		3475	8.84		3475	5.71			3475	3.64		3475	26.2			3475	12.84		3475	24.08		3475	7.36		3475	11.82		3475	8.97		3475	12.26		3475	9.41		3475	13.24		3475	14.52		3475	14.25		3475	10.95
3474	18.4		3474	8.85		3474	5.71			3474	3.64		3474	26.18			3474	12.86		3474	24.12		3474	7.37		3474	11.82		3474	8.99		3474	12.27		3474	9.42		3474	13.26		3474	14.54		3474	14.26		3474	10.96
3473	18.45		3473	8.86		3473	5.7			3473	3.64		3473	26.18			3473	12.87		3473	24.16		3473	7.38		3473	11.83		3473	9		3473	12.28		3473	9.43		3473	13.31		3473	14.58		3473	14.26		3473	10.97
3472	18.49		3472	8.86		3472	5.71			3472	3.64		3472	26.19			3472	12.89		3472	24.21		3472	7.39		3472	11.86		3472	9		3472	12.28		3472	9.44		3472	13.36		3472	14.63		3472	14.25		3472	10.98
3471	18.51		3471	8.86		3471	5.71			3471	3.65		3471	26.2			3471	12.9		3471	24.24		3471	7.39		3471	11.89		3471	9.01		3471	12.29		3471	9.46		3471	13.4		3471	14.66		3471	14.24		3471	10.99
3470	18.52		3470	8.86		3470	5.72			3470	3.65		3470	26.22			3470	12.91		3470	24.25		3470	7.38		3470	11.9		3470	9.02		3470	12.3		3470	9.47		3470	13.42		3470	14.69		3470	14.22		3470	10.99
3469	18.53		3469	8.87		3469	5.73			3469	3.65		3469	26.24			3469	12.92		3469	24.24		3469	7.38		3469	11.9		3469	9.02		3469	12.32		3469	9.48		3469	13.42		3469	14.7		3469	14.2		3469	10.99
3468	18.53		3468	8.88		3468	5.73			3468	3.65		3468	26.27			3468	12.94		3468	24.22		3468	7.39		3468	11.88		3468	9.03		3468	12.33		3468	9.47		3468	13.41		3468	14.7		3468	14.2		3468	11
3467	18.54		3467	8.9		3467	5.73			3467	3.65		3467	26.33			3467	12.96		3467	24.23		3467	7.4		3467	11.88		3467	9.04		3467	12.36		3467	9.46		3467	13.38		3467	14.7		3467	14.22		3467	11.01
3466	18.54		3466	8.92		3466	5.72			3466	3.65		3466	26.4			3466	12.97		3466	24.27		3466	7.41		3466	11.9		3466	9.04		3466	12.4		3466	9.44		3466	13.35		3466	14.7		3466	14.25		3466	11.02
3465	18.54		3465	8.93		3465	5.72			3465	3.65		3465	26.49			3465	12.97		3465	24.33		3465	7.42		3465	11.92		3465	9.04		3465	12.45		3465	9.43		3465	13.33		3465	14.71		3465	14.29		3465	11.03
3464	18.53		3464	8.94		3464	5.72			3464	3.65		3464	26.58			3464	12.98		3464	24.41		3464	7.43		3464	11.93		3464	9.05		3464	12.5		3464	9.43		3464	13.32		3464	14.74		3464	14.33		3464	11.04
3463	18.54		3463	8.95		3463	5.73			3463	3.66		3463	26.65			3463	12.98		3463	24.48		3463	7.43		3463	11.94		3463	9.06		3463	12.54		3463	9.45		3463	13.33		3463	14.77		3463	14.37		3463	11.05
3462	18.56		3462	8.96		3462	5.74			3462	3.66		3462	26.66			3462	12.99		3462	24.54		3462	7.44		3462	11.95		3462	9.07		3462	12.57		3462	9.47		3462	13.35		3462	14.8		3462	14.4		3462	11.07
3461	18.59		3461	8.97		3461	5.75			3461	3.67		3461	26.62			3461	13.01		3461	24.58		3461	7.44		3461	11.96		3461	9.07		3461	12.59		3461	9.49		3461	13.39		3461	14.83		3461	14.42		3461	11.1
3460	18.63		3460	8.98		3460	5.76			3460	3.67		3460	26.54			3460	13.04		3460	24.62		3460	7.44		3460	11.97		3460	9.08		3460	12.59		3460	9.5		3460	13.42		3460	14.85		3460	14.44		3460	11.13
3459	18.66		3459	8.99		3459	5.78			3459	3.67		3459	26.49			3459	13.07		3459	24.63		3459	7.44		3459	11.98		3459	9.09		3459	12.57		3459	9.51		3459	13.45		3459	14.86		3459	14.44		3459	11.16
3458	18.68		3458	8.99		3458	5.79			3458	3.67		3458	26.49			3458	13.09		3458	24.61		3458	7.44		3458	11.99		3458	9.1		3458	12.54		3458	9.5		3458	13.45		3458	14.86		3458	14.44		3458	11.19
3457	18.69		3457	8.99		3457	5.8			3457	3.67		3457	26.56			3457	13.12		3457	24.55		3457	7.44		3457	12		3457	9.11		3457	12.53		3457	9.48		3457	13.43		3457	14.87		3457	14.43		3457	11.21
3456	18.71		3456	8.99		3456	5.81			3456	3.68		3456	26.67			3456	13.15		3456	24.5		3456	7.46		3456	12.02		3456	9.12		3456	12.52		3456	9.47		3456	13.41		3456	14.87		3456	14.41		3456	11.22
3455	18.73		3455	8.99		3455	5.82			3455	3.68		3455	26.81			3455	13.19		3455	24.49		3455	7.47		3455	12.06		3455	9.13		3455	12.53		3455	9.46		3455	13.39		3455	14.89		3455	14.39		3455	11.21
3454	18.75		3454	9.01		3454	5.82			3454	3.68		3454	26.95			3454	13.22		3454	24.51		3454	7.48		3454	12.12		3454	9.14		3454	12.54		3454	9.45		3454	13.41		3454	14.9		3454	14.38		3454	11.21
3453	18.75		3453	9.03		3453	5.82			3453	3.68		3453	27.07			3453	13.25		3453	24.57		3453	7.49		3453	12.19		3453	9.15		3453	12.55		3453	9.45		3453	13.45		3453	14.93		3453	14.39		3453	11.21
3452	18.73		3452	9.04		3452	5.82			3452	3.68		3452	27.14			3452	13.26		3452	24.62		3452	7.49		3452	12.25		3452	9.16		3452	12.55		3452	9.45		3452	13.51		3452	14.96		3452	14.4		3452	11.21
3451	18.72		3451	9.05		3451	5.82			3451	3.68		3451	27.17			3451	13.26		3451	24.64		3451	7.49		3451	12.28		3451	9.18		3451	12.57		3451	9.46		3451	13.57		3451	15		3451	14.42		3451	11.23
3450	18.73		3450	9.06		3450	5.82			3450	3.67		3450	27.16			3450	13.26		3450	24.64		3450	7.48		3450	12.29		3450	9.2		3450	12.59		3450	9.47		3450	13.61		3450	15.03		3450	14.45		3450	11.24
3449	18.75		3449	9.05		3449	5.82			3449	3.66		3449	27.14			3449	13.27		3449	24.63		3449	7.48		3449	12.29		3449	9.22		3449	12.62		3449	9.5		3449	13.64		3449	15.04		3449	14.48		3449	11.26
3448	18.77		3448	9.05		3448	5.82			3448	3.66		3448	27.12			3448	13.29		3448	24.62		3448	7.48		3448	12.28		3448	9.24		3448	12.65		3448	9.53		3448	13.64		3448	15.02		3448	14.52		3448	11.28
3447	18.79		3447	9.06		3447	5.82			3447	3.67		3447	27.12			3447	13.3		3447	24.62		3447	7.49		3447	12.27		3447	9.25		3447	12.66		3447	9.57		3447	13.63		3447	15.01		3447	14.58		3447	11.3
3446	18.8		3446	9.07		3446	5.82			3446	3.67		3446	27.16			3446	13.3		3446	24.64		3446	7.5		3446	12.26		3446	9.25		3446	12.66		3446	9.6		3446	13.61		3446	15		3446	14.64		3446	11.32
3445	18.81		3445	9.08		3445	5.82			3445	3.68		3445	27.23			3445	13.3		3445	24.67		3445	7.51		3445	12.26		3445	9.24		3445	12.65		3445	9.62		3445	13.59		3445	15.01		3445	14.69		3445	11.32
3444	18.84		3444	9.08		3444	5.82			3444	3.69		3444	27.3			3444	13.3		3444	24.7		3444	7.5		3444	12.27		3444	9.23		3444	12.64		3444	9.63		3444	13.56		3444	15.03		3444	14.71		3444	11.32
3443	18.88		3443	9.09		3443	5.82			3443	3.69		3443	27.34			3443	13.31		3443	24.71		3443	7.5		3443	12.29		3443	9.21		3443	12.64		3443	9.64		3443	13.55		3443	15.04		3443	14.71		3443	11.3
3442	18.94		3442	9.1		3442	5.83			3442	3.7		3442	27.35			3442	13.33		3442	24.69		3442	7.49		3442	12.32		3442	9.2		3442	12.63		3442	9.64		3442	13.54		3442	15.03		3442	14.71		3442	11.28
3441	18.98		3441	9.11		3441	5.84			3441	3.7		3441	27.33			3441	13.35		3441	24.65		3441	7.5		3441	12.33		3441	9.2		3441	12.64		3441	9.63		3441	13.55		3441	15.02		3441	14.72		3441	11.26
3440	19.01		3440	9.13		3440	5.85			3440	3.71		3440	27.32			3440	13.37		3440	24.64		3440	7.51		3440	12.33		3440	9.18		3440	12.65		3440	9.62		3440	13.58		3440	15.02		3440	14.73		3440	11.26
3439	19.01		3439	9.15		3439	5.86			3439	3.71		3439	27.34			3439	13.39		3439	24.69		3439	7.53		3439	12.31		3439	9.17		3439	12.68		3439	9.6		3439	13.61		3439	15.03		3439	14.73		3439	11.27
3438	19.01		3438	9.16		3438	5.87			3438	3.71		3438	27.4			3438	13.4		3438	24.81		3438	7.55		3438	12.3		3438	9.16		3438	12.7		3438	9.58		3438	13.65		3438	15.04		3438	14.71		3438	11.31
3437	19.02		3437	9.18		3437	5.87			3437	3.71		3437	27.46			3437	13.41		3437	24.97		3437	7.55		3437	12.3		3437	9.16		3437	12.71		3437	9.57		3437	13.69		3437	15.06		3437	14.68		3437	11.34
3436	19.07		3436	9.19		3436	5.88			3436	3.71		3436	27.5			3436	13.4		3436	25.13		3436	7.55		3436	12.33		3436	9.18		3436	12.73		3436	9.57		3436	13.71		3436	15.08		3436	14.66		3436	11.37
3435	19.12		3435	9.19		3435	5.88			3435	3.71		3435	27.52			3435	13.4		3435	25.25		3435	7.54		3435	12.36		3435	9.21		3435	12.74		3435	9.58		3435	13.73		3435	15.13		3435	14.65		3435	11.39
3434	19.16		3434	9.19		3434	5.88			3434	3.71		3434	27.5			3434	13.39		3434	25.32		3434	7.53		3434	12.38		3434	9.23		3434	12.74		3434	9.59		3434	13.75		3434	15.18		3434	14.67		3434	11.4
3433	19.17		3433	9.18		3433	5.89			3433	3.71		3433	27.47			3433	13.39		3433	25.34		3433	7.52		3433	12.38		3433	9.25		3433	12.75		3433	9.6		3433	13.77		3433	15.23		3433	14.7		3433	11.41
3432	19.15		3432	9.18		3432	5.89			3432	3.71		3432	27.42			3432	13.39		3432	25.31		3432	7.51		3432	12.36		3432	9.26		3432	12.76		3432	9.6		3432	13.79		3432	15.26		3432	14.73		3432	11.42
3431	19.11		3431	9.18		3431	5.88			3431	3.71		3431	27.38			3431	13.4		3431	25.26		3431	7.51		3431	12.33		3431	9.27		3431	12.77		3431	9.6		3431	13.79		3431	15.26		3431	14.74		3431	11.43
3430	19.07		3430	9.18		3430	5.88			3430	3.71		3430	27.36			3430	13.41		3430	25.19		3430	7.5		3430	12.32		3430	9.26		3430	12.79		3430	9.59		3430	13.78		3430	15.23		3430	14.75		3430	11.44
3429	19.05		3429	9.2		3429	5.88			3429	3.72		3429	27.36			3429	13.42		3429	25.14		3429	7.5		3429	12.32		3429	9.24		3429	12.81		3429	9.58		3429	13.77		3429	15.2		3429	14.74		3429	11.44
3428	19.05		3428	9.21		3428	5.89			3428	3.72		3428	27.38			3428	13.42		3428	25.13		3428	7.49		3428	12.33		3428	9.22		3428	12.84		3428	9.56		3428	13.76		3428	15.18		3428	14.73		3428	11.44
3427	19.07		3427	9.23		3427	5.89			3427	3.72		3427	27.41			3427	13.42		3427	25.15		3427	7.49		3427	12.35		3427	9.21		3427	12.86		3427	9.55		3427	13.75		3427	15.19		3427	14.72		3427	11.44
3426	19.1		3426	9.25		3426	5.9			3426	3.72		3426	27.43			3426	13.42		3426	25.19		3426	7.5		3426	12.37		3426	9.22		3426	12.87		3426	9.55		3426	13.73		3426	15.22		3426	14.72		3426	11.42
3425	19.12		3425	9.25		3425	5.91			3425	3.72		3425	27.43			3425	13.45		3425	25.24		3425	7.51		3425	12.4		3425	9.25		3425	12.87		3425	9.55		3425	13.71		3425	15.26		3425	14.72		3425	11.41
3424	19.12		3424	9.25		3424	5.9			3424	3.72		3424	27.45			3424	13.49		3424	25.26		3424	7.54		3424	12.43		3424	9.28		3424	12.87		3424	9.55		3424	13.68		3424	15.31		3424	14.74		3424	11.41
3423	19.11		3423	9.25		3423	5.9			3423	3.71		3423	27.48			3423	13.53		3423	25.27		3423	7.56		3423	12.46		3423	9.32		3423	12.86		3423	9.55		3423	13.68		3423	15.33		3423	14.76		3423	11.42
3422	19.09		3422	9.25		3422	5.89			3422	3.71		3422	27.55			3422	13.56		3422	25.27		3422	7.58		3422	12.47		3422	9.34		3422	12.85		3422	9.55		3422	13.71		3422	15.33		3422	14.79		3422	11.45
3421	19.07		3421	9.26		3421	5.89			3421	3.72		3421	27.62			3421	13.58		3421	25.27		3421	7.59		3421	12.46		3421	9.34		3421	12.83		3421	9.55		3421	13.75		3421	15.3		3421	14.82		3421	11.48
3420	19.05		3420	9.27		3420	5.9			3420	3.72		3420	27.69			3420	13.58		3420	25.27		3420	7.59		3420	12.43		3420	9.33		3420	12.82		3420	9.56		3420	13.81		3420	15.28		3420	14.84		3420	11.5
3419	19.04		3419	9.28		3419	5.91			3419	3.73		3419	27.77			3419	13.57		3419	25.27		3419	7.59		3419	12.4		3419	9.31		3419	12.8		3419	9.56		3419	13.86		3419	15.26		3419	14.86		3419	11.51
3418	19.04		3418	9.28		3418	5.92			3418	3.73		3418	27.83			3418	13.56		3418	25.26		3418	7.59		3418	12.39		3418	9.3		3418	12.78		3418	9.56		3418	13.9		3418	15.25		3418	14.87		3418	11.5
3417	19.05		3417	9.28		3417	5.93			3417	3.73		3417	27.87			3417	13.55		3417	25.25		3417	7.59		3417	12.39		3417	9.3		3417	12.77		3417	9.56		3417	13.93		3417	15.24		3417	14.86		3417	11.5
3416	19.08		3416	9.27		3416	5.94			3416	3.73		3416	27.88			3416	13.55		3416	25.24		3416	7.59		3416	12.41		3416	9.31		3416	12.78		3416	9.56		3416	13.95		3416	15.23		3416	14.84		3416	11.51
3415	19.12		3415	9.27		3415	5.94			3415	3.73		3415	27.84			3415	13.53		3415	25.23		3415	7.58		3415	12.42		3415	9.33		3415	12.81		3415	9.55		3415	13.94		3415	15.22		3415	14.82		3415	11.51
3414	19.15		3414	9.27		3414	5.94			3414	3.73		3414	27.75			3414	13.51		3414	25.24		3414	7.57		3414	12.44		3414	9.36		3414	12.84		3414	9.55		3414	13.92		3414	15.23		3414	14.82		3414	11.52
3413	19.14		3413	9.27		3413	5.93			3413	3.73		3413	27.64			3413	13.48		3413	25.26		3413	7.57		3413	12.44		3413	9.37		3413	12.87		3413	9.56		3413	13.89		3413	15.25		3413	14.83		3413	11.51
3412	19.12		3412	9.28		3412	5.93			3412	3.73		3412	27.53			3412	13.46		3412	25.3		3412	7.57		3412	12.45		3412	9.37		3412	12.89		3412	9.56		3412	13.87		3412	15.29		3412	14.85		3412	11.5
3411	19.1		3411	9.28		3411	5.93			3411	3.73		3411	27.46			3411	13.45		3411	25.34		3411	7.58		3411	12.45		3411	9.36		3411	12.88		3411	9.55		3411	13.88		3411	15.31		3411	14.88		3411	11.49
3410	19.09		3410	9.28		3410	5.94			3410	3.72		3410	27.43			3410	13.46		3410	25.39		3410	7.59		3410	12.46		3410	9.35		3410	12.87		3410	9.55		3410	13.9		3410	15.32		3410	14.9		3410	11.5
3409	19.12		3409	9.28		3409	5.94			3409	3.72		3409	27.43			3409	13.48		3409	25.42		3409	7.6		3409	12.47		3409	9.34		3409	12.86		3409	9.55		3409	13.92		3409	15.31		3409	14.93		3409	11.52
3408	19.15		3408	9.29		3408	5.94			3408	3.72		3408	27.45			3408	13.5		3408	25.41		3408	7.6		3408	12.49		3408	9.33		3408	12.86		3408	9.56		3408	13.95		3408	15.3		3408	14.94		3408	11.54
3407	19.18		3407	9.3		3407	5.94			3407	3.73		3407	27.44			3407	13.51		3407	25.38		3407	7.59		3407	12.5		3407	9.33		3407	12.86		3407	9.58		3407	13.97		3407	15.3		3407	14.95		3407	11.55
3406	19.2		3406	9.3		3406	5.94			3406	3.73		3406	27.42			3406	13.53		3406	25.33		3406	7.58		3406	12.5		3406	9.32		3406	12.87		3406	9.6		3406	13.99		3406	15.3		3406	14.95		3406	11.54
3405	19.2		3405	9.3		3405	5.94			3405	3.73		3405	27.39			3405	13.54		3405	25.29		3405	7.56		3405	12.49		3405	9.31		3405	12.88		3405	9.62		3405	13.99		3405	15.31		3405	14.95		3405	11.53
3404	19.2		3404	9.29		3404	5.94			3404	3.74		3404	27.37			3404	13.55		3404	25.24		3404	7.55		3404	12.46		3404	9.3		3404	12.87		3404	9.64		3404	13.98		3404	15.31		3404	14.95		3404	11.51
3403	19.21		3403	9.29		3403	5.94			3403	3.74		3403	27.36			3403	13.55		3403	25.21		3403	7.53		3403	12.43		3403	9.3		3403	12.86		3403	9.64		3403	13.95		3403	15.3		3403	14.95		3403	11.5
3402	19.23		3402	9.29		3402	5.93			3402	3.74		3402	27.33			3402	13.56		3402	25.19		3402	7.52		3402	12.41		3402	9.3		3402	12.86		3402	9.63		3402	13.92		3402	15.28		3402	14.95		3402	11.49
3401	19.26		3401	9.29		3401	5.93			3401	3.73		3401	27.29			3401	13.57		3401	25.22		3401	7.52		3401	12.39		3401	9.32		3401	12.87		3401	9.61		3401	13.89		3401	15.27		3401	14.94		3401	11.49
3400	19.3		3400	9.28		3400	5.92			3400	3.73		3400	27.25			3400	13.58		3400	25.27		3400	7.53		3400	12.39		3400	9.34		3400	12.88		3400	9.59		3400	13.86		3400	15.28		3400	14.93		3400	11.49
3399	19.34		3399	9.27		3399	5.92			3399	3.73		3399	27.23			3399	13.58		3399	25.34		3399	7.54		3399	12.39		3399	9.35		3399	12.89		3399	9.58		3399	13.85		3399	15.29		3399	14.93		3399	11.49
3398	19.37		3398	9.27		3398	5.91			3398	3.73		3398	27.25			3398	13.59		3398	25.4		3398	7.55		3398	12.41		3398	9.35		3398	12.89		3398	9.58		3398	13.84		3398	15.3		3398	14.92		3398	11.49
3397	19.38		3397	9.27		3397	5.92			3397	3.73		3397	27.29			3397	13.59		3397	25.41		3397	7.56		3397	12.43		3397	9.34		3397	12.88		3397	9.59		3397	13.84		3397	15.3		3397	14.92		3397	11.5
3396	19.36		3396	9.28		3396	5.92			3396	3.72		3396	27.33			3396	13.58		3396	25.4		3396	7.56		3396	12.46		3396	9.33		3396	12.88		3396	9.6		3396	13.85		3396	15.28		3396	14.91		3396	11.51
3395	19.31		3395	9.28		3395	5.93			3395	3.72		3395	27.37			3395	13.57		3395	25.37		3395	7.55		3395	12.47		3395	9.32		3395	12.87		3395	9.62		3395	13.85		3395	15.27		3395	14.88		3395	11.52
3394	19.23		3394	9.28		3394	5.94			3394	3.72		3394	27.4			3394	13.54		3394	25.36		3394	7.55		3394	12.47		3394	9.31		3394	12.86		3394	9.63		3394	13.85		3394	15.26		3394	14.83		3394	11.51
3393	19.14		3393	9.28		3393	5.94			3393	3.72		3393	27.4			3393	13.51		3393	25.35		3393	7.55		3393	12.46		3393	9.3		3393	12.86		3393	9.63		3393	13.85		3393	15.27		3393	14.8		3393	11.49
3392	19.06		3392	9.26		3392	5.95			3392	3.72		3392	27.37			3392	13.48		3392	25.33		3392	7.55		3392	12.44		3392	9.31		3392	12.85		3392	9.62		3392	13.84		3392	15.29		3392	14.78		3392	11.47
3391	19		3391	9.25		3391	5.95			3391	3.73		3391	27.31			3391	13.45		3391	25.31		3391	7.55		3391	12.43		3391	9.33		3391	12.84		3391	9.6		3391	13.84		3391	15.32		3391	14.78		3391	11.45
3390	18.96		3390	9.23		3390	5.96			3390	3.73		3390	27.23			3390	13.42		3390	25.26		3390	7.55		3390	12.45		3390	9.34		3390	12.81		3390	9.58		3390	13.84		3390	15.32		3390	14.77		3390	11.44
3389	18.94		3389	9.23		3389	5.96			3389	3.73		3389	27.18			3389	13.4		3389	25.2		3389	7.54		3389	12.48		3389	9.35		3389	12.78		3389	9.56		3389	13.84		3389	15.31		3389	14.76		3389	11.45
3388	18.95		3388	9.23		3388	5.95			3388	3.73		3388	27.2			3388	13.39		3388	25.12		3388	7.53		3388	12.51		3388	9.36		3388	12.76		3388	9.56		3388	13.83		3388	15.28		3388	14.74		3388	11.46
3387	18.98		3387	9.24		3387	5.95			3387	3.73		3387	27.3			3387	13.38		3387	25.04		3387	7.52		3387	12.54		3387	9.37		3387	12.75		3387	9.56		3387	13.82		3387	15.24		3387	14.71		3387	11.48
3386	19.01		3386	9.25		3386	5.94			3386	3.73		3386	27.42			3386	13.39		3386	24.98		3386	7.52		3386	12.54		3386	9.36		3386	12.76		3386	9.56		3386	13.81		3386	15.21		3386	14.7		3386	11.49
3385	19.03		3385	9.25		3385	5.93			3385	3.73		3385	27.53			3385	13.41		3385	24.95		3385	7.53		3385	12.52		3385	9.35		3385	12.78		3385	9.56		3385	13.79		3385	15.18		3385	14.69		3385	11.5
3384	19.04		3384	9.26		3384	5.92			3384	3.73		3384	27.57			3384	13.43		3384	24.97		3384	7.53		3384	12.48		3384	9.33		3384	12.8		3384	9.55		3384	13.77		3384	15.17		3384	14.68		3384	11.49
3383	19.03		3383	9.26		3383	5.92			3383	3.73		3383	27.54			3383	13.46		3383	25.02		3383	7.54		3383	12.45		3383	9.3		3383	12.81		3383	9.54		3383	13.75		3383	15.17		3383	14.67		3383	11.48
3382	19.02		3382	9.26		3382	5.92			3382	3.73		3382	27.43			3382	13.48		3382	25.06		3382	7.54		3382	12.43		3382	9.28		3382	12.79		3382	9.52		3382	13.76		3382	15.15		3382	14.66		3382	11.47
3381	19.02		3381	9.25		3381	5.92			3381	3.73		3381	27.3			3381	13.49		3381	25.04		3381	7.53		3381	12.44		3381	9.27		3381	12.77		3381	9.51		3381	13.77		3381	15.12		3381	14.66		3381	11.45
3380	19.05		3380	9.25		3380	5.92			3380	3.73		3380	27.17			3380	13.49		3380	24.97		3380	7.51		3380	12.46		3380	9.26		3380	12.74		3380	9.51		3380	13.8		3380	15.09		3380	14.67		3380	11.42
3379	19.09		3379	9.23		3379	5.91			3379	3.73		3379	27.08			3379	13.48		3379	24.88		3379	7.49		3379	12.47		3379	9.26		3379	12.7		3379	9.52		3379	13.84		3379	15.07		3379	14.69		3379	11.4
3378	19.14		3378	9.22		3378	5.9			3378	3.72		3378	27.04			3378	13.47		3378	24.82		3378	7.48		3378	12.47		3378	9.26		3378	12.68		3378	9.53		3378	13.86		3378	15.06		3378	14.71		3378	11.38
3377	19.16		3377	9.21		3377	5.9			3377	3.72		3377	27.04			3377	13.44		3377	24.8		3377	7.47		3377	12.44		3377	9.24		3377	12.67		3377	9.53		3377	13.85		3377	15.08		3377	14.72		3377	11.36
3376	19.13		3376	9.2		3376	5.89			3376	3.72		3376	27.08			3376	13.41		3376	24.8		3376	7.48		3376	12.39		3376	9.23		3376	12.68		3376	9.53		3376	13.82		3376	15.11		3376	14.72		3376	11.35
3375	19.07		3375	9.19		3375	5.89			3375	3.72		3375	27.1			3375	13.38		3375	24.79		3375	7.49		3375	12.34		3375	9.22		3375	12.7		3375	9.53		3375	13.77		3375	15.14		3375	14.7		3375	11.34
3374	18.99		3374	9.18		3374	5.89			3374	3.72		3374	27.11			3374	13.36		3374	24.76		3374	7.49		3374	12.29		3374	9.21		3374	12.74		3374	9.53		3374	13.72		3374	15.17		3374	14.67		3374	11.34
3373	18.92		3373	9.17		3373	5.89			3373	3.72		3373	27.08			3373	13.34		3373	24.72		3373	7.49		3373	12.27		3373	9.21		3373	12.77		3373	9.53		3373	13.68		3373	15.2		3373	14.65		3373	11.34
3372	18.85		3372	9.15		3372	5.89			3372	3.72		3372	27.05			3372	13.34		3372	24.69		3372	7.48		3372	12.26		3372	9.21		3372	12.79		3372	9.54		3372	13.65		3372	15.23		3372	14.62		3372	11.33
3371	18.8		3371	9.13		3371	5.89			3371	3.72		3371	27.03			3371	13.34		3371	24.69		3371	7.47		3371	12.27		3371	9.21		3371	12.77		3371	9.53		3371	13.65		3371	15.25		3371	14.59		3371	11.32
3370	18.77		3370	9.12		3370	5.89			3370	3.71		3370	27.03			3370	13.34		3370	24.72		3370	7.45		3370	12.29		3370	9.2		3370	12.73		3370	9.52		3370	13.66		3370	15.24		3370	14.57		3370	11.31
3369	18.75		3369	9.11		3369	5.88			3369	3.71		3369	27.06			3369	13.33		3369	24.78		3369	7.44		3369	12.31		3369	9.19		3369	12.67		3369	9.5		3369	13.67		3369	15.2		3369	14.54		3369	11.3
3368	18.74		3368	9.1		3368	5.87			3368	3.71		3368	27.09			3368	13.31		3368	24.84		3368	7.44		3368	12.33		3368	9.19		3368	12.61		3368	9.49		3368	13.67		3368	15.15		3368	14.52		3368	11.29
3367	18.74		3367	9.09		3367	5.86			3367	3.7		3367	27.08			3367	13.28		3367	24.87		3367	7.43		3367	12.33		3367	9.18		3367	12.56		3367	9.47		3367	13.66		3367	15.1		3367	14.49		3367	11.28
3366	18.73		3366	9.08		3366	5.85			3366	3.7		3366	27.03			3366	13.26		3366	24.88		3366	7.44		3366	12.31		3366	9.18		3366	12.52		3366	9.46		3366	13.64		3366	15.06		3366	14.47		3366	11.26
3365	18.71		3365	9.07		3365	5.85			3365	3.7		3365	26.94			3365	13.24		3365	24.87		3365	7.44		3365	12.27		3365	9.18		3365	12.5		3365	9.45		3365	13.61		3365	15.02		3365	14.45		3365	11.25
3364	18.69		3364	9.07		3364	5.85			3364	3.7		3364	26.85			3364	13.22		3364	24.83		3364	7.44		3364	12.23		3364	9.18		3364	12.51		3364	9.43		3364	13.59		3364	15		3364	14.46		3364	11.25
3363	18.66		3363	9.09		3363	5.85			3363	3.7		3363	26.8			3363	13.22		3363	24.79		3363	7.44		3363	12.19		3363	9.18		3363	12.53		3363	9.43		3363	13.57		3363	14.99		3363	14.47		3363	11.25
3362	18.64		3362	9.11		3362	5.85			3362	3.7		3362	26.78			3362	13.22		3362	24.73		3362	7.44		3362	12.18		3362	9.18		3362	12.56		3362	9.43		3362	13.56		3362	14.97		3362	14.48		3362	11.25
3361	18.6		3361	9.11		3361	5.85			3361	3.7		3361	26.78			3361	13.23		3361	24.67		3361	7.43		3361	12.18		3361	9.19		3361	12.58		3361	9.44		3361	13.57		3361	14.96		3361	14.47		3361	11.25
3360	18.56		3360	9.11		3360	5.84			3360	3.7		3360	26.78			3360	13.23		3360	24.61		3360	7.42		3360	12.19		3360	9.19		3360	12.59		3360	9.44		3360	13.6		3360	14.94		3360	14.44		3360	11.25
3359	18.51		3359	9.09		3359	5.84			3359	3.7		3359	26.76			3359	13.23		3359	24.54		3359	7.42		3359	12.21		3359	9.19		3359	12.57		3359	9.44		3359	13.62		3359	14.93		3359	14.4		3359	11.24
3358	18.47		3358	9.06		3358	5.83			3358	3.7		3358	26.69			3358	13.23		3358	24.46		3358	7.42		3358	12.21		3358	9.18		3358	12.53		3358	9.43		3358	13.65		3358	14.92		3358	14.38		3358	11.23
3357	18.45		3357	9.04		3357	5.82			3357	3.7		3357	26.6			3357	13.23		3357	24.38		3357	7.42		3357	12.2		3357	9.16		3357	12.49		3357	9.41		3357	13.66		3357	14.93		3357	14.37		3357	11.21
3356	18.45		3356	9.02		3356	5.82			3356	3.69		3356	26.49			3356	13.23		3356	24.32		3356	7.43		3356	12.19		3356	9.14		3356	12.47		3356	9.4		3356	13.65		3356	14.95		3356	14.38		3356	11.21
3355	18.45		3355	9.01		3355	5.82			3355	3.69		3355	26.41			3355	13.23		3355	24.28		3355	7.43		3355	12.16		3355	9.12		3355	12.46		3355	9.39		3355	13.62		3355	14.97		3355	14.38		3355	11.21
3354	18.45		3354	9		3354	5.81			3354	3.69		3354	26.35			3354	13.21		3354	24.26		3354	7.43		3354	12.13		3354	9.12		3354	12.47		3354	9.37		3354	13.59		3354	14.98		3354	14.38		3354	11.22
3353	18.44		3353	8.98		3353	5.81			3353	3.68		3353	26.31			3353	13.19		3353	24.25		3353	7.42		3353	12.09		3353	9.12		3353	12.47		3353	9.36		3353	13.55		3353	14.98		3353	14.35		3353	11.21
3352	18.42		3352	8.96		3352	5.8			3352	3.68		3352	26.27			3352	13.16		3352	24.24		3352	7.42		3352	12.05		3352	9.12		3352	12.47		3352	9.35		3352	13.51		3352	14.98		3352	14.31		3352	11.2
3351	18.4		3351	8.94		3351	5.8			3351	3.68		3351	26.19			3351	13.12		3351	24.22		3351	7.42		3351	12.03		3351	9.11		3351	12.46		3351	9.34		3351	13.48		3351	14.98		3351	14.25		3351	11.17
3350	18.39		3350	8.93		3350	5.79			3350	3.68		3350	26.08			3350	13.09		3350	24.2		3350	7.42		3350	12.02		3350	9.11		3350	12.45		3350	9.33		3350	13.47		3350	14.96		3350	14.21		3350	11.14
3349	18.38		3349	8.92		3349	5.78			3349	3.67		3349	25.98			3349	13.07		3349	24.17		3349	7.42		3349	12.03		3349	9.1		3349	12.45		3349	9.33		3349	13.46		3349	14.95		3349	14.19		3349	11.11
3348	18.36		3348	8.92		3348	5.78			3348	3.67		3348	25.92			3348	13.04		3348	24.13		3348	7.4		3348	12.05		3348	9.1		3348	12.44		3348	9.33		3348	13.44		3348	14.92		3348	14.19		3348	11.08
3347	18.34		3347	8.92		3347	5.77			3347	3.67		3347	25.9			3347	13.02		3347	24.08		3347	7.39		3347	12.07		3347	9.09		3347	12.42		3347	9.34		3347	13.41		3347	14.88		3347	14.21		3347	11.05
3346	18.32		3346	8.92		3346	5.77			3346	3.67		3346	25.9			3346	12.99		3346	24.03		3346	7.37		3346	12.08		3346	9.09		3346	12.4		3346	9.35		3346	13.37		3346	14.85		3346	14.23		3346	11.03
3345	18.29		3345	8.92		3345	5.77			3345	3.67		3345	25.89			3345	12.96		3345	23.98		3345	7.36		3345	12.07		3345	9.08		3345	12.39		3345	9.36		3345	13.33		3345	14.82		3345	14.23		3345	11.02
3344	18.27		3344	8.91		3344	5.77			3344	3.67		3344	25.86			3344	12.94		3344	23.93		3344	7.35		3344	12.04		3344	9.06		3344	12.38		3344	9.38		3344	13.31		3344	14.8		3344	14.21		3344	11.01
3343	18.26		3343	8.9		3343	5.77			3343	3.67		3343	25.81			3343	12.92		3343	23.88		3343	7.34		3343	12		3343	9.04		3343	12.38		3343	9.38		3343	13.3		3343	14.77		3343	14.18		3343	11.01
3342	18.24		3342	8.89		3342	5.77			3342	3.67		3342	25.79			3342	12.91		3342	23.83		3342	7.34		3342	11.96		3342	9.01		3342	12.37		3342	9.37		3342	13.3		3342	14.75		3342	14.14		3342	11.01
3341	18.22		3341	8.87		3341	5.76			3341	3.66		3341	25.8			3341	12.9		3341	23.78		3341	7.34		3341	11.94		3341	8.97		3341	12.36		3341	9.35		3341	13.3		3341	14.73		3341	14.11		3341	11.02
3340	18.2		3340	8.86		3340	5.76			3340	3.66		3340	25.81			3340	12.9		3340	23.76		3340	7.33		3340	11.91		3340	8.94		3340	12.34		3340	9.32		3340	13.3		3340	14.72		3340	14.09		3340	11.02
3339	18.17		3339	8.86		3339	5.75			3339	3.65		3339	25.81			3339	12.89		3339	23.77		3339	7.33		3339	11.89		3339	8.92		3339	12.32		3339	9.29		3339	13.29		3339	14.72		3339	14.06		3339	11.02
3338	18.14		3338	8.85		3338	5.74			3338	3.65		3338	25.79			3338	12.88		3338	23.79		3338	7.32		3338	11.88		3338	8.9		3338	12.31		3338	9.27		3338	13.28		3338	14.72		3338	14.03		3338	11.01
3337	18.09		3337	8.84		3337	5.73			3337	3.65		3337	25.75			3337	12.86		3337	23.82		3337	7.32		3337	11.86		3337	8.89		3337	12.31		3337	9.26		3337	13.25		3337	14.71		3337	13.99		3337	11
3336	18.03		3336	8.83		3336	5.72			3336	3.65		3336	25.7			3336	12.84		3336	23.81		3336	7.31		3336	11.85		3336	8.9		3336	12.3		3336	9.27		3336	13.22		3336	14.68		3336	13.95		3336	10.98
3335	17.95		3335	8.82		3335	5.72			3335	3.65		3335	25.63			3335	12.8		3335	23.76		3335	7.31		3335	11.83		3335	8.91		3335	12.29		3335	9.28		3335	13.19		3335	14.64		3335	13.93		3335	10.95
3334	17.89		3334	8.81		3334	5.72			3334	3.65		3334	25.56			3334	12.77		3334	23.68		3334	7.31		3334	11.81		3334	8.93		3334	12.26		3334	9.28		3334	13.17		3334	14.6		3334	13.93		3334	10.92
3333	17.86		3333	8.81		3333	5.72			3333	3.65		3333	25.5			3333	12.75		3333	23.59		3333	7.3		3333	11.8		3333	8.95		3333	12.23		3333	9.26		3333	13.18		3333	14.58		3333	13.93		3333	10.9
3332	17.85		3332	8.8		3332	5.72			3332	3.65		3332	25.47			3332	12.74		3332	23.52		3332	7.29		3332	11.78		3332	8.97		3332	12.19		3332	9.24		3332	13.19		3332	14.58		3332	13.94		3332	10.89
3331	17.84		3331	8.79		3331	5.71			3331	3.65		3331	25.47			3331	12.73		3331	23.49		3331	7.28		3331	11.77		3331	8.97		3331	12.16		3331	9.2		3331	13.2		3331	14.58		3331	13.93		3331	10.88
3330	17.83		3330	8.77		3330	5.71			3330	3.65		3330	25.48			3330	12.72		3330	23.47		3330	7.26		3330	11.77		3330	8.96		3330	12.13		3330	9.16		3330	13.19		3330	14.57		3330	13.9		3330	10.87
3329	17.81		3329	8.75		3329	5.7			3329	3.64		3329	25.47			3329	12.71		3329	23.44		3329	7.25		3329	11.77		3329	8.92		3329	12.12		3329	9.13		3329	13.17		3329	14.54		3329	13.85		3329	10.86
3328	17.79		3328	8.73		3328	5.7			3328	3.64		3328	25.44			3328	12.69		3328	23.39		3328	7.24		3328	11.78		3328	8.87		3328	12.12		3328	9.11		3328	13.15		3328	14.49		3328	13.8		3328	10.83
3327	17.78		3327	8.71		3327	5.7			3327	3.64		3327	25.39			3327	12.67		3327	23.33		3327	7.24		3327	11.78		3327	8.83		3327	12.12		3327	9.09		3327	13.11		3327	14.45		3327	13.76		3327	10.79
3326	17.78		3326	8.7		3326	5.7			3326	3.63		3326	25.34			3326	12.65		3326	23.28		3326	7.24		3326	11.76		3326	8.8		3326	12.12		3326	9.1		3326	13.09		3326	14.44		3326	13.73		3326	10.76
3325	17.79		3325	8.69		3325	5.69			3325	3.63		3325	25.3			3325	12.63		3325	23.24		3325	7.24		3325	11.72		3325	8.79		3325	12.11		3325	9.11		3325	13.07		3325	14.45		3325	13.72		3325	10.73
3324	17.79		3324	8.68		3324	5.68			3324	3.62		3324	25.28			3324	12.6		3324	23.22		3324	7.25		3324	11.67		3324	8.79		3324	12.09		3324	9.14		3324	13.07		3324	14.49		3324	13.72		3324	10.72
3323	17.79		3323	8.68		3323	5.66			3323	3.62		3323	25.26			3323	12.58		3323	23.22		3323	7.25		3323	11.64		3323	8.8		3323	12.07		3323	9.16		3323	13.07		3323	14.53		3323	13.74		3323	10.71
3322	17.77		3322	8.68		3322	5.65			3322	3.62		3322	25.22			3322	12.56		3322	23.22		3322	7.25		3322	11.61		3322	8.81		3322	12.05		3322	9.18		3322	13.06		3322	14.53		3322	13.77		3322	10.7
3321	17.73		3321	8.68		3321	5.64			3321	3.61		3321	25.17			3321	12.55		3321	23.22		3321	7.25		3321	11.61		3321	8.81		3321	12.03		3321	9.18		3321	13.04		3321	14.5		3321	13.8		3321	10.7
3320	17.67		3320	8.67		3320	5.64			3320	3.61		3320	25.12			3320	12.54		3320	23.19		3320	7.24		3320	11.61		3320	8.8		3320	12		3320	9.17		3320	13.01		3320	14.45		3320	13.82		3320	10.7
3319	17.6		3319	8.66		3319	5.64			3319	3.61		3319	25.07			3319	12.53		3319	23.15		3319	7.23		3319	11.61		3319	8.78		3319	11.96		3319	9.15		3319	12.97		3319	14.4		3319	13.81		3319	10.7
3318	17.54		3318	8.64		3318	5.63			3318	3.61		3318	25.02			3318	12.51		3318	23.11		3318	7.22		3318	11.62		3318	8.76		3318	11.93		3318	9.14		3318	12.93		3318	14.36		3318	13.78		3318	10.69
3317	17.49		3317	8.62		3317	5.63			3317	3.6		3317	24.96			3317	12.5		3317	23.06		3317	7.22		3317	11.62		3317	8.75		3317	11.91		3317	9.12		3317	12.89		3317	14.34		3317	13.73		3317	10.69
3316	17.46		3316	8.6		3316	5.63			3316	3.6		3316	24.91			3316	12.49		3316	23.01		3316	7.22		3316	11.61		3316	8.74		3316	11.9		3316	9.1		3316	12.87		3316	14.33		3316	13.68		3316	10.68
3315	17.44		3315	8.59		3315	5.62			3315	3.6		3315	24.86			3315	12.48		3315	22.97		3315	7.22		3315	11.59		3315	8.73		3315	11.89		3315	9.08		3315	12.87		3315	14.32		3315	13.63		3315	10.67
3314	17.42		3314	8.59		3314	5.61			3314	3.6		3314	24.82			3314	12.47		3314	22.94		3314	7.22		3314	11.55		3314	8.72		3314	11.88		3314	9.07		3314	12.87		3314	14.31		3314	13.6		3314	10.64
3313	17.39		3313	8.58		3313	5.6			3313	3.6		3313	24.8			3313	12.46		3313	22.92		3313	7.21		3313	11.51		3313	8.71		3313	11.88		3313	9.06		3313	12.87		3313	14.29		3313	13.57		3313	10.61
3312	17.38		3312	8.57		3312	5.59			3312	3.6		3312	24.8			3312	12.44		3312	22.91		3312	7.21		3312	11.49		3312	8.7		3312	11.87		3312	9.04		3312	12.86		3312	14.26		3312	13.54		3312	10.59
3311	17.38		3311	8.55		3311	5.59			3311	3.59		3311	24.79			3311	12.42		3311	22.89		3311	7.2		3311	11.47		3311	8.69		3311	11.85		3311	9.02		3311	12.84		3311	14.24		3311	13.52		3311	10.57
3310	17.4		3310	8.54		3310	5.58			3310	3.59		3310	24.78			3310	12.39		3310	22.87		3310	7.19		3310	11.45		3310	8.68		3310	11.84		3310	9		3310	12.81		3310	14.22		3310	13.51		3310	10.55
3309	17.41		3309	8.53		3309	5.57			3309	3.59		3309	24.76			3309	12.36		3309	22.85		3309	7.19		3309	11.44		3309	8.68		3309	11.82		3309	8.97		3309	12.78		3309	14.22		3309	13.49		3309	10.54
3308	17.4		3308	8.53		3308	5.57			3308	3.59		3308	24.74			3308	12.34		3308	22.84		3308	7.18		3308	11.44		3308	8.67		3308	11.8		3308	8.96		3308	12.76		3308	14.24		3308	13.48		3308	10.53
3307	17.35		3307	8.52		3307	5.56			3307	3.59		3307	24.74			3307	12.32		3307	22.84		3307	7.18		3307	11.44		3307	8.66		3307	11.77		3307	8.95		3307	12.74		3307	14.25		3307	13.46		3307	10.52
3306	17.28		3306	8.51		3306	5.56			3306	3.59		3306	24.76			3306	12.31		3306	22.85		3306	7.18		3306	11.44		3306	8.65		3306	11.75		3306	8.96		3306	12.74		3306	14.25		3306	13.45		3306	10.51
3305	17.23		3305	8.5		3305	5.56			3305	3.59		3305	24.77			3305	12.3		3305	22.86		3305	7.18		3305	11.44		3305	8.62		3305	11.73		3305	8.97		3305	12.74		3305	14.24		3305	13.44		3305	10.5
3304	17.2		3304	8.49		3304	5.56			3304	3.58		3304	24.76			3304	12.28		3304	22.85		3304	7.17		3304	11.43		3304	8.61		3304	11.72		3304	8.99		3304	12.75		3304	14.2		3304	13.44		3304	10.49
3303	17.19		3303	8.47		3303	5.56			3303	3.58		3303	24.73			3303	12.26		3303	22.83		3303	7.17		3303	11.41		3303	8.6		3303	11.71		3303	8.99		3303	12.75		3303	14.16		3303	13.43		3303	10.48
3302	17.2		3302	8.46		3302	5.56			3302	3.58		3302	24.66			3302	12.24		3302	22.78		3302	7.17		3302	11.4		3302	8.61		3302	11.72		3302	8.99		3302	12.76		3302	14.11		3302	13.42		3302	10.48
3301	17.22		3301	8.45		3301	5.56			3301	3.58		3301	24.58			3301	12.23		3301	22.7		3301	7.16		3301	11.39		3301	8.63		3301	11.72		3301	8.98		3301	12.76		3301	14.07		3301	13.4		3301	10.47
3300	17.22		3300	8.44		3300	5.55			3300	3.57		3300	24.48			3300	12.22		3300	22.6		3300	7.16		3300	11.39		3300	8.65		3300	11.72		3300	8.97		3300	12.76		3300	14.05		3300	13.38		3300	10.47
3299	17.23		3299	8.43		3299	5.56			3299	3.57		3299	24.38			3299	12.21		3299	22.5		3299	7.16		3299	11.39		3299	8.67		3299	11.72		3299	8.95		3299	12.76		3299	14.04		3299	13.34		3299	10.46
3298	17.24		3298	8.43		3298	5.56			3298	3.57		3298	24.29			3298	12.19		3298	22.43		3298	7.16		3298	11.38		3298	8.67		3298	11.72		3298	8.95		3298	12.75		3298	14.05		3298	13.31		3298	10.45
3297	17.24		3297	8.43		3297	5.56			3297	3.57		3297	24.21			3297	12.17		3297	22.4		3297	7.17		3297	11.37		3297	8.65		3297	11.72		3297	8.94		3297	12.73		3297	14.07		3297	13.27		3297	10.44
3296	17.21		3296	8.42		3296	5.56			3296	3.57		3296	24.17			3296	12.15		3296	22.41		3296	7.18		3296	11.35		3296	8.62		3296	11.73		3296	8.95		3296	12.7		3296	14.08		3296	13.24		3296	10.44
3295	17.17		3295	8.42		3295	5.55			3295	3.56		3295	24.18			3295	12.14		3295	22.45		3295	7.18		3295	11.34		3295	8.58		3295	11.73		3295	8.94		3295	12.66		3295	14.08		3295	13.22		3295	10.45
3294	17.13		3294	8.41		3294	5.54			3294	3.56		3294	24.21			3294	12.12		3294	22.51		3294	7.18		3294	11.34		3294	8.55		3294	11.72		3294	8.94		3294	12.63		3294	14.06		3294	13.22		3294	10.45
3293	17.1		3293	8.4		3293	5.53			3293	3.56		3293	24.27			3293	12.1		3293	22.57		3293	7.17		3293	11.36		3293	8.52		3293	11.7		3293	8.93		3293	12.6		3293	14.04		3293	13.23		3293	10.44
3292	17.1		3292	8.4		3292	5.52			3292	3.56		3292	24.32			3292	12.08		3292	22.62		3292	7.15		3292	11.38		3292	8.5		3292	11.68		3292	8.93		3292	12.59		3292	14.02		3292	13.25		3292	10.43
3291	17.1		3291	8.4		3291	5.52			3291	3.56		3291	24.34			3291	12.07		3291	22.65		3291	7.14		3291	11.39		3291	8.49		3291	11.66		3291	8.92		3291	12.6		3291	14		3291	13.27		3291	10.42
3290	17.09		3290	8.39		3290	5.51			3290	3.55		3290	24.31			3290	12.08		3290	22.66		3290	7.14		3290	11.38		3290	8.49		3290	11.64		3290	8.92		3290	12.63		3290	13.99		3290	13.27		3290	10.4
3289	17.05		3289	8.39		3289	5.51			3289	3.55		3289	24.25			3289	12.1		3289	22.63		3289	7.14		3289	11.34		3289	8.5		3289	11.64		3289	8.91		3289	12.65		3289	13.98		3289	13.26		3289	10.38
3288	17.01		3288	8.38		3288	5.51			3288	3.55		3288	24.16			3288	12.12		3288	22.58		3288	7.15		3288	11.3		3288	8.51		3288	11.63		3288	8.9		3288	12.66		3288	13.99		3288	13.24		3288	10.35
3287	16.97		3287	8.37		3287	5.51			3287	3.55		3287	24.06			3287	12.13		3287	22.51		3287	7.15		3287	11.26		3287	8.52		3287	11.62		3287	8.89		3287	12.65		3287	14		3287	13.22		3287	10.32
3286	16.95		3286	8.37		3286	5.51			3286	3.55		3286	23.97			3286	12.14		3286	22.45		3286	7.14		3286	11.24		3286	8.52		3286	11.6		3286	8.87		3286	12.62		3286	14.01		3286	13.19		3286	10.29
3285	16.93		3285	8.36		3285	5.51			3285	3.55		3285	23.91			3285	12.13		3285	22.39		3285	7.13		3285	11.24		3285	8.52		3285	11.58		3285	8.86		3285	12.6		3285	14.01		3285	13.18		3285	10.26
3284	16.91		3284	8.35		3284	5.51			3284	3.55		3284	23.87			3284	12.11		3284	22.36		3284	7.12		3284	11.24		3284	8.51		3284	11.56		3284	8.86		3284	12.57		3284	14.02		3284	13.18		3284	10.25
3283	16.88		3283	8.34		3283	5.51			3283	3.55		3283	23.86			3283	12.09		3283	22.35		3283	7.11		3283	11.24		3283	8.51		3283	11.55		3283	8.86		3283	12.55		3283	14.02		3283	13.18		3283	10.25
3282	16.85		3282	8.34		3282	5.51			3282	3.55		3282	23.86			3282	12.08		3282	22.33		3282	7.11		3282	11.23		3282	8.5		3282	11.54		3282	8.86		3282	12.53		3282	14.03		3282	13.18		3282	10.26
3281	16.83		3281	8.33		3281	5.51			3281	3.55		3281	23.85			3281	12.07		3281	22.3		3281	7.1		3281	11.22		3281	8.5		3281	11.53		3281	8.87		3281	12.51		3281	14.04		3281	13.17		3281	10.27
3280	16.83		3280	8.32		3280	5.51			3280	3.54		3280	23.84			3280	12.06		3280	22.25		3280	7.1		3280	11.22		3280	8.49		3280	11.52		3280	8.87		3280	12.5		3280	14.05		3280	13.16		3280	10.27
3279	16.83		3279	8.31		3279	5.5			3279	3.54		3279	23.83			3279	12.06		3279	22.2		3279	7.09		3279	11.23		3279	8.48		3279	11.5		3279	8.86		3279	12.49		3279	14.03		3279	13.14		3279	10.27
3278	16.84		3278	8.31		3278	5.48			3278	3.54		3278	23.82			3278	12.06		3278	22.16		3278	7.09		3278	11.24		3278	8.48		3278	11.48		3278	8.85		3278	12.48		3278	14		3278	13.12		3278	10.26
3277	16.85		3277	8.31		3277	5.47			3277	3.53		3277	23.84			3277	12.05		3277	22.14		3277	7.08		3277	11.25		3277	8.47		3277	11.47		3277	8.83		3277	12.47		3277	13.96		3277	13.12		3277	10.25
3276	16.86		3276	8.31		3276	5.46			3276	3.53		3276	23.85			3276	12.05		3276	22.13		3276	7.08		3276	11.24		3276	8.47		3276	11.48		3276	8.83		3276	12.46		3276	13.93		3276	13.12		3276	10.25
3275	16.87		3275	8.3		3275	5.45			3275	3.53		3275	23.86			3275	12.04		3275	22.11		3275	7.07		3275	11.23		3275	8.47		3275	11.5		3275	8.84		3275	12.43		3275	13.9		3275	13.12		3275	10.24
3274	16.87		3274	8.3		3274	5.45			3274	3.53		3274	23.85			3274	12.02		3274	22.08		3274	7.06		3274	11.2		3274	8.48		3274	11.52		3274	8.85		3274	12.4		3274	13.89		3274	13.11		3274	10.22
3273	16.85		3273	8.29		3273	5.45			3273	3.53		3273	23.81			3273	12		3273	22.04		3273	7.05		3273	11.18		3273	8.49		3273	11.54		3273	8.85		3273	12.39		3273	13.9		3273	13.09		3273	10.2
3272	16.81		3272	8.28		3272	5.45			3272	3.53		3272	23.74			3272	11.99		3272	22.02		3272	7.04		3272	11.16		3272	8.49		3272	11.54		3272	8.86		3272	12.39		3272	13.91		3272	13.05		3272	10.19
3271	16.76		3271	8.28		3271	5.45			3271	3.53		3271	23.68			3271	11.99		3271	22.03		3271	7.05		3271	11.15		3271	8.49		3271	11.52		3271	8.86		3271	12.4		3271	13.91		3271	13.01		3271	10.18
3270	16.72		3270	8.27		3270	5.45			3270	3.53		3270	23.63			3270	11.99		3270	22.05		3270	7.05		3270	11.13		3270	8.47		3270	11.49		3270	8.86		3270	12.42		3270	13.91		3270	12.98		3270	10.19
3269	16.69		3269	8.26		3269	5.44			3269	3.53		3269	23.62			3269	11.98		3269	22.06		3269	7.06		3269	11.13		3269	8.44		3269	11.46		3269	8.86		3269	12.42		3269	13.9		3269	12.97		3269	10.2
3268	16.69		3268	8.25		3268	5.44			3268	3.52		3268	23.65			3268	11.97		3268	22.05		3268	7.07		3268	11.12		3268	8.41		3268	11.44		3268	8.86		3268	12.42		3268	13.89		3268	12.97		3268	10.2
3267	16.68		3267	8.24		3267	5.44			3267	3.52		3267	23.68			3267	11.95		3267	22.01		3267	7.07		3267	11.11		3267	8.39		3267	11.42		3267	8.86		3267	12.4		3267	13.88		3267	12.99		3267	10.2
3266	16.66		3266	8.23		3266	5.44			3266	3.52		3266	23.69			3266	11.94		3266	21.96		3266	7.06		3266	11.09		3266	8.38		3266	11.41		3266	8.85		3266	12.39		3266	13.86		3266	13		3266	10.18
3265	16.64		3265	8.22		3265	5.44			3265	3.53		3265	23.66			3265	11.92		3265	21.9		3265	7.06		3265	11.08		3265	8.39		3265	11.41		3265	8.84		3265	12.37		3265	13.84		3265	13		3265	10.16
3264	16.62		3264	8.23		3264	5.44			3264	3.53		3264	23.61			3264	11.9		3264	21.84		3264	7.05		3264	11.06		3264	8.41		3264	11.41		3264	8.83		3264	12.35		3264	13.83		3264	12.98		3264	10.14
3263	16.62		3263	8.23		3263	5.43			3263	3.52		3263	23.53			3263	11.87		3263	21.8		3263	7.04		3263	11.05		3263	8.43		3263	11.41		3263	8.81		3263	12.34		3263	13.81		3263	12.95		3263	10.13
3262	16.62		3262	8.23		3262	5.43			3262	3.52		3262	23.46			3262	11.85		3262	21.77		3262	7.03		3262	11.04		3262	8.44		3262	11.41		3262	8.8		3262	12.32		3262	13.8		3262	12.91		3262	10.13
3261	16.62		3261	8.22		3261	5.42			3261	3.52		3261	23.41			3261	11.83		3261	21.76		3261	7.02		3261	11.03		3261	8.45		3261	11.39		3261	8.78		3261	12.32		3261	13.79		3261	12.88		3261	10.14
3260	16.62		3260	8.21		3260	5.42			3260	3.51		3260	23.37			3260	11.82		3260	21.77		3260	7.01		3260	11.01		3260	8.44		3260	11.38		3260	8.76		3260	12.31		3260	13.76		3260	12.86		3260	10.14
3259	16.6		3259	8.2		3259	5.41			3259	3.51		3259	23.36			3259	11.82		3259	21.76		3259	7		3259	11		3259	8.42		3259	11.38		3259	8.75		3259	12.31		3259	13.73		3259	12.85		3259	10.14
3258	16.57		3258	8.19		3258	5.41			3258	3.51		3258	23.34			3258	11.82		3258	21.74		3258	7		3258	10.97		3258	8.39		3258	11.38		3258	8.75		3258	12.31		3258	13.7		3258	12.84		3258	10.12
3257	16.54		3257	8.18		3257	5.41			3257	3.51		3257	23.31			3257	11.81		3257	21.71		3257	7		3257	10.96		3257	8.35		3257	11.39		3257	8.76		3257	12.31		3257	13.69		3257	12.84		3257	10.11
3256	16.51		3256	8.18		3256	5.4			3256	3.51		3256	23.26			3256	11.79		3256	21.68		3256	7		3256	10.96		3256	8.33		3256	11.4		3256	8.76		3256	12.31		3256	13.69		3256	12.85		3256	10.09
3255	16.5		3255	8.17		3255	5.4			3255	3.51		3255	23.21			3255	11.78		3255	21.66		3255	7.01		3255	10.96		3255	8.32		3255	11.4		3255	8.77		3255	12.31		3255	13.7		3255	12.86		3255	10.08
3254	16.5		3254	8.15		3254	5.4			3254	3.51		3254	23.17			3254	11.77		3254	21.65		3254	7.01		3254	10.97		3254	8.33		3254	11.38		3254	8.76		3254	12.3		3254	13.71		3254	12.87		3254	10.07
3253	16.49		3253	8.14		3253	5.4			3253	3.51		3253	23.14			3253	11.78		3253	21.64		3253	7.01		3253	10.97		3253	8.35		3253	11.36		3253	8.74		3253	12.28		3253	13.71		3253	12.86		3253	10.05
3252	16.47		3252	8.13		3252	5.4			3252	3.51		3252	23.12			3252	11.79		3252	21.61		3252	7.02		3252	10.97		3252	8.36		3252	11.34		3252	8.72		3252	12.25		3252	13.69		3252	12.83		3252	10.03
3251	16.45		3251	8.13		3251	5.39			3251	3.5		3251	23.1			3251	11.79		3251	21.56		3251	7.02		3251	10.97		3251	8.36		3251	11.32		3251	8.7		3251	12.22		3251	13.67		3251	12.8		3251	10.02
3250	16.43		3250	8.13		3250	5.39			3250	3.5		3250	23.09			3250	11.77		3250	21.5		3250	7.02		3250	10.98		3250	8.36		3250	11.31		3250	8.68		3250	12.2		3250	13.66		3250	12.78		3250	10.01
3249	16.42		3249	8.13		3249	5.38			3249	3.5		3249	23.09			3249	11.74		3249	21.44		3249	7.01		3249	10.98		3249	8.34		3249	11.31		3249	8.68		3249	12.19		3249	13.66		3249	12.77		3249	10.01
3248	16.4		3248	8.13		3248	5.38			3248	3.49		3248	23.1			3248	11.72		3248	21.39		3248	6.99		3248	10.99		3248	8.33		3248	11.3		3248	8.7		3248	12.19		3248	13.66		3248	12.76		3248	10.01
3247	16.37		3247	8.13		3247	5.37			3247	3.49		3247	23.09			3247	11.71		3247	21.35		3247	6.98		3247	10.98		3247	8.31		3247	11.28		3247	8.72		3247	12.17		3247	13.67		3247	12.76		3247	10
3246	16.35		3246	8.12		3246	5.37			3246	3.49		3246	23.05			3246	11.71		3246	21.31		3246	6.96		3246	10.96		3246	8.3		3246	11.24		3246	8.73		3246	12.14		3246	13.67		3246	12.75		3246	10
3245	16.32		3245	8.11		3245	5.36			3245	3.49		3245	23			3245	11.72		3245	21.31		3245	6.95		3245	10.92		3245	8.29		3245	11.2		3245	8.74		3245	12.12		3245	13.67		3245	12.72		3245	9.99
3244	16.29		3244	8.1		3244	5.35			3244	3.49		3244	22.95			3244	11.72		3244	21.33		3244	6.94		3244	10.88		3244	8.28		3244	11.16		3244	8.73		3244	12.1		3244	13.65		3244	12.68		3244	9.98
3243	16.25		3243	8.08		3243	5.34			3243	3.49		3243	22.92			3243	11.72		3243	21.37		3243	6.92		3243	10.85		3243	8.28		3243	11.14		3243	8.71		3243	12.1		3243	13.62		3243	12.63		3243	9.96
3242	16.21		3242	8.07		3242	5.33			3242	3.49		3242	22.91			3242	11.7		3242	21.4		3242	6.91		3242	10.82		3242	8.27		3242	11.13		3242	8.68		3242	12.11		3242	13.58		3242	12.58		3242	9.93
3241	16.18		3241	8.06		3241	5.33			3241	3.48		3241	22.91			3241	11.67		3241	21.42		3241	6.91		3241	10.8		3241	8.26		3241	11.14		3241	8.65		3241	12.12		3241	13.54		3241	12.54		3241	9.9
3240	16.17		3240	8.04		3240	5.33			3240	3.48		3240	22.91			3240	11.65		3240	21.39		3240	6.9		3240	10.79		3240	8.25		3240	11.14		3240	8.63		3240	12.12		3240	13.5		3240	12.5		3240	9.88
3239	16.18		3239	8.02		3239	5.33			3239	3.48		3239	22.89			3239	11.64		3239	21.33		3239	6.9		3239	10.79		3239	8.24		3239	11.14		3239	8.62		3239	12.1		3239	13.46		3239	12.49		3239	9.87
3238	16.19		3238	8		3238	5.33			3238	3.47		3238	22.84			3238	11.62		3238	21.24		3238	6.9		3238	10.79		3238	8.23		3238	11.12		3238	8.6		3238	12.07		3238	13.44		3238	12.48		3238	9.87
3237	16.18		3237	7.99		3237	5.33			3237	3.47		3237	22.78			3237	11.6		3237	21.14		3237	6.9		3237	10.79		3237	8.23		3237	11.1		3237	8.6		3237	12.02		3237	13.44		3237	12.47		3237	9.87
3236	16.16		3236	7.98		3236	5.33			3236	3.47		3236	22.7			3236	11.57		3236	21.05		3236	6.9		3236	10.8		3236	8.22		3236	11.08		3236	8.59		3236	11.98		3236	13.45		3236	12.46		3236	9.87
3235	16.12		3235	7.97		3235	5.32			3235	3.47		3235	22.61			3235	11.54		3235	20.97		3235	6.89		3235	10.8		3235	8.22		3235	11.05		3235	8.58		3235	11.94		3235	13.47		3235	12.45		3235	9.85
3234	16.07		3234	7.96		3234	5.32			3234	3.47		3234	22.53			3234	11.51		3234	20.94		3234	6.89		3234	10.79		3234	8.21		3234	11.03		3234	8.58		3234	11.9		3234	13.49		3234	12.45		3234	9.84
3233	16.02		3233	7.96		3233	5.31			3233	3.46		3233	22.48			3233	11.48		3233	20.93		3233	6.88		3233	10.78		3233	8.2		3233	11		3233	8.57		3233	11.88		3233	13.49		3233	12.46		3233	9.83
3232	15.98		3232	7.95		3232	5.31			3232	3.46		3232	22.44			3232	11.47		3232	20.94		3232	6.87		3232	10.76		3232	8.19		3232	10.98		3232	8.56		3232	11.87		3232	13.47		3232	12.47		3232	9.83
3231	15.95		3231	7.94		3231	5.3			3231	3.46		3231	22.41			3231	11.46		3231	20.95		3231	6.86		3231	10.74		3231	8.17		3231	10.97		3231	8.56		3231	11.86		3231	13.43		3231	12.47		3231	9.84
3230	15.93		3230	7.93		3230	5.3			3230	3.46		3230	22.37			3230	11.45		3230	20.95		3230	6.85		3230	10.71		3230	8.15		3230	10.97		3230	8.55		3230	11.86		3230	13.39		3230	12.45		3230	9.84
3229	15.91		3229	7.92		3229	5.29			3229	3.45		3229	22.34			3229	11.43		3229	20.95		3229	6.84		3229	10.7		3229	8.13		3229	10.97		3229	8.55		3229	11.87		3229	13.36		3229	12.41		3229	9.83
3228	15.88		3228	7.91		3228	5.28			3228	3.45		3228	22.32			3228	11.41		3228	20.94		3228	6.83		3228	10.68		3228	8.12		3228	10.98		3228	8.56		3228	11.86		3228	13.33		3228	12.36		3228	9.81
3227	15.85		3227	7.9		3227	5.27			3227	3.45		3227	22.31			3227	11.4		3227	20.93		3227	6.83		3227	10.67		3227	8.1		3227	10.98		3227	8.57		3227	11.85		3227	13.3		3227	12.32		3227	9.78
3226	15.81		3226	7.9		3226	5.26			3226	3.44		3226	22.32			3226	11.38		3226	20.91		3226	6.83		3226	10.65		3226	8.09		3226	10.97		3226	8.58		3226	11.83		3226	13.27		3226	12.31		3226	9.74
3225	15.78		3225	7.9		3225	5.25			3225	3.44		3225	22.32			3225	11.36		3225	20.87		3225	6.83		3225	10.62		3225	8.09		3225	10.94		3225	8.57		3225	11.81		3225	13.24		3225	12.32		3225	9.7
3224	15.75		3224	7.9		3224	5.24			3224	3.44		3224	22.31			3224	11.34		3224	20.81		3224	6.83		3224	10.59		3224	8.09		3224	10.92		3224	8.56		3224	11.79		3224	13.21		3224	12.33		3224	9.67
3223	15.71		3223	7.89		3223	5.23			3223	3.44		3223	22.29			3223	11.32		3223	20.73		3223	6.83		3223	10.55		3223	8.08		3223	10.89		3223	8.53		3223	11.77		3223	13.18		3223	12.33		3223	9.65
3222	15.67		3222	7.87		3222	5.22			3222	3.43		3222	22.26			3222	11.29		3222	20.66		3222	6.83		3222	10.53		3222	8.08		3222	10.87		3222	8.51		3222	11.75		3222	13.15		3222	12.31		3222	9.64
3221	15.62		3221	7.85		3221	5.21			3221	3.43		3221	22.21			3221	11.26		3221	20.59		3221	6.83		3221	10.52		3221	8.07		3221	10.85		3221	8.49		3221	11.73		3221	13.11		3221	12.27		3221	9.62
3220	15.58		3220	7.83		3220	5.2			3220	3.43		3220	22.14			3220	11.23		3220	20.53		3220	6.81		3220	10.51		3220	8.05		3220	10.82		3220	8.48		3220	11.7		3220	13.09		3220	12.23		3220	9.62
3219	15.56		3219	7.81		3219	5.19			3219	3.42		3219	22.04			3219	11.21		3219	20.48		3219	6.8		3219	10.51		3219	8.03		3219	10.79		3219	8.47		3219	11.67		3219	13.08		3219	12.19		3219	9.61
3218	15.55		3218	7.79		3218	5.18			3218	3.42		3218	21.92			3218	11.19		3218	20.44		3218	6.78		3218	10.5		3218	8.01		3218	10.76		3218	8.45		3218	11.65		3218	13.09		3218	12.15		3218	9.6
3217	15.54		3217	7.77		3217	5.17			3217	3.41		3217	21.79			3217	11.17		3217	20.42		3217	6.77		3217	10.48		3217	7.99		3217	10.73		3217	8.43		3217	11.64		3217	13.1		3217	12.12		3217	9.58
3216	15.51		3216	7.76		3216	5.17			3216	3.41		3216	21.68			3216	11.15		3216	20.41		3216	6.76		3216	10.46		3216	7.97		3216	10.71		3216	8.41		3216	11.64		3216	13.1		3216	12.09		3216	9.55
3215	15.47		3215	7.75		3215	5.16			3215	3.41		3215	21.6			3215	11.13		3215	20.38		3215	6.76		3215	10.42		3215	7.96		3215	10.69		3215	8.39		3215	11.64		3215	13.08		3215	12.06		3215	9.52
3214	15.43		3214	7.74		3214	5.16			3214	3.41		3214	21.55			3214	11.11		3214	20.34		3214	6.75		3214	10.37		3214	7.94		3214	10.67		3214	8.38		3214	11.62		3214	13.05		3214	12.01		3214	9.49
3213	15.39		3213	7.73		3213	5.15			3213	3.4		3213	21.54			3213	11.09		3213	20.28		3213	6.73		3213	10.32		3213	7.93		3213	10.64		3213	8.37		3213	11.58		3213	13.01		3213	11.97		3213	9.47
3212	15.35		3212	7.72		3212	5.14			3212	3.4		3212	21.54			3212	11.06		3212	20.21		3212	6.72		3212	10.28		3212	7.91		3212	10.62		3212	8.36		3212	11.53		3212	12.98		3212	11.93		3212	9.45
3211	15.33		3211	7.7		3211	5.13			3211	3.39		3211	21.55			3211	11.03		3211	20.14		3211	6.71		3211	10.24		3211	7.89		3211	10.59		3211	8.34		3211	11.46		3211	12.95		3211	11.9		3211	9.43
3210	15.3		3210	7.67		3210	5.11			3210	3.39		3210	21.54			3210	10.99		3210	20.09		3210	6.71		3210	10.23		3210	7.88		3210	10.58		3210	8.32		3210	11.42		3210	12.94		3210	11.89		3210	9.41
3209	15.27		3209	7.65		3209	5.1			3209	3.39		3209	21.49			3209	10.96		3209	20.04		3209	6.7		3209	10.21		3209	7.86		3209	10.56		3209	8.29		3209	11.39		3209	12.93		3209	11.87		3209	9.38
3208	15.23		3208	7.63		3208	5.09			3208	3.38		3208	21.4			3208	10.94		3208	19.98		3208	6.7		3208	10.19		3208	7.85		3208	10.54		3208	8.26		3208	11.37		3208	12.92		3208	11.85		3208	9.34
3207	15.19		3207	7.61		3207	5.08			3207	3.38		3207	21.3			3207	10.92		3207	19.94		3207	6.69		3207	10.16		3207	7.83		3207	10.52		3207	8.24		3207	11.36		3207	12.9		3207	11.82		3207	9.31
3206	15.16		3206	7.59		3206	5.08			3206	3.37		3206	21.2			3206	10.91		3206	19.9		3206	6.68		3206	10.12		3206	7.81		3206	10.48		3206	8.23		3206	11.33		3206	12.87		3206	11.79		3206	9.28
3205	15.12		3205	7.57		3205	5.08			3205	3.37		3205	21.12			3205	10.9		3205	19.89		3205	6.67		3205	10.09		3205	7.79		3205	10.45		3205	8.24		3205	11.3		3205	12.84		3205	11.75		3205	9.26
3204	15.08		3204	7.55		3204	5.07			3204	3.36		3204	21.05			3204	10.88		3204	19.87		3204	6.66		3204	10.05		3204	7.79		3204	10.41		3204	8.25		3204	11.26		3204	12.81		3204	11.71		3204	9.23
3203	15.03		3203	7.53		3203	5.06			3203	3.36		3203	21.01			3203	10.86		3203	19.83		3203	6.66		3203	10.03		3203	7.78		3203	10.38		3203	8.26		3203	11.22		3203	12.78		3203	11.66		3203	9.2
3202	14.99		3202	7.51		3202	5.05			3202	3.36		3202	20.98			3202	10.84		3202	19.75		3202	6.65		3202	10.01		3202	7.78		3202	10.35		3202	8.26		3202	11.19		3202	12.75		3202	11.6		3202	9.18
3201	14.94		3201	7.5		3201	5.04			3201	3.35		3201	20.95			3201	10.81		3201	19.66		3201	6.64		3201	9.98		3201	7.77		3201	10.33		3201	8.25		3201	11.16		3201	12.73		3201	11.56		3201	9.15
3200	14.88		3200	7.48		3200	5.03			3200	3.35		3200	20.9			3200	10.78		3200	19.57		3200	6.63		3200	9.96		3200	7.76		3200	10.3		3200	8.23		3200	11.13		3200	12.71		3200	11.52		3200	9.13
3199	14.83		3199	7.46		3199	5.02			3199	3.34		3199	20.82			3199	10.74		3199	19.51		3199	6.62		3199	9.94		3199	7.75		3199	10.28		3199	8.21		3199	11.12		3199	12.69		3199	11.5		3199	9.1
3198	14.78		3198	7.44		3198	5.01			3198	3.34		3198	20.72			3198	10.71		3198	19.47		3198	6.61		3198	9.93		3198	7.73		3198	10.26		3198	8.19		3198	11.11		3198	12.66		3198	11.49		3198	9.08
3197	14.73		3197	7.43		3197	5			3197	3.33		3197	20.63			3197	10.67		3197	19.45		3197	6.6		3197	9.92		3197	7.71		3197	10.25		3197	8.17		3197	11.1		3197	12.63		3197	11.48		3197	9.05
3196	14.71		3196	7.41		3196	4.99			3196	3.33		3196	20.55			3196	10.64		3196	19.44		3196	6.59		3196	9.91		3196	7.69		3196	10.25		3196	8.15		3196	11.07		3196	12.6		3196	11.47		3196	9.02
3195	14.69		3195	7.39		3195	4.98			3195	3.33		3195	20.49			3195	10.6		3195	19.41		3195	6.59		3195	9.89		3195	7.66		3195	10.26		3195	8.14		3195	11.04		3195	12.58		3195	11.46		3195	8.99
3194	14.67		3194	7.37		3194	4.96			3194	3.32		3194	20.46			3194	10.57		3194	19.37		3194	6.59		3194	9.86		3194	7.64		3194	10.26		3194	8.13		3194	11.01		3194	12.56		3194	11.44		3194	8.96
3193	14.64		3193	7.35		3193	4.95			3193	3.32		3193	20.43			3193	10.54		3193	19.32		3193	6.59		3193	9.83		3193	7.61		3193	10.25		3193	8.13		3193	10.98		3193	12.53		3193	11.42		3193	8.94
3192	14.6		3192	7.33		3192	4.94			3192	3.32		3192	20.4			3192	10.52		3192	19.26		3192	6.59		3192	9.79		3192	7.6		3192	10.22		3192	8.12		3192	10.95		3192	12.5		3192	11.39		3192	8.92
3191	14.57		3191	7.32		3191	4.93			3191	3.31		3191	20.34			3191	10.5		3191	19.18		3191	6.58		3191	9.76		3191	7.59		3191	10.17		3191	8.11		3191	10.93		3191	12.46		3191	11.36		3191	8.9
3190	14.54		3190	7.31		3190	4.92			3190	3.31		3190	20.27			3190	10.48		3190	19.1		3190	6.55		3190	9.74		3190	7.58		3190	10.13		3190	8.1		3190	10.9		3190	12.42		3190	11.34		3190	8.89
3189	14.5		3189	7.3		3189	4.91			3189	3.3		3189	20.19			3189	10.46		3189	19.03		3189	6.53		3189	9.72		3189	7.56		3189	10.08		3189	8.09		3189	10.87		3189	12.38		3189	11.31		3189	8.87
3188	14.45		3188	7.28		3188	4.91			3188	3.3		3188	20.11			3188	10.44		3188	18.97		3188	6.51		3188	9.71		3188	7.54		3188	10.05		3188	8.07		3188	10.83		3188	12.34		3188	11.29		3188	8.86
3187	14.39		3187	7.27		3187	4.9			3187	3.29		3187	20.06			3187	10.42		3187	18.92		3187	6.49		3187	9.7		3187	7.51		3187	10.04		3187	8.05		3187	10.79		3187	12.31		3187	11.25		3187	8.85
3186	14.34		3186	7.25		3186	4.89			3186	3.29		3186	20.04			3186	10.4		3186	18.89		3186	6.49		3186	9.69		3186	7.48		3186	10.02		3186	8.04		3186	10.75		3186	12.28		3186	11.21		3186	8.83
3185	14.31		3185	7.24		3185	4.89			3185	3.28		3185	20.04			3185	10.38		3185	18.86		3185	6.48		3185	9.68		3185	7.46		3185	10		3185	8.02		3185	10.71		3185	12.26		3185	11.17		3185	8.81
3184	14.28		3184	7.22		3184	4.88			3184	3.28		3184	20.03			3184	10.36		3184	18.86		3184	6.48		3184	9.67		3184	7.44		3184	9.98		3184	8		3184	10.68		3184	12.23		3184	11.12		3184	8.78
3183	14.26		3183	7.21		3183	4.87			3183	3.28		3183	20.01			3183	10.34		3183	18.87		3183	6.47		3183	9.66		3183	7.43		3183	9.94		3183	7.98		3183	10.66		3183	12.19		3183	11.07		3183	8.75
3182	14.22		3182	7.19		3182	4.86			3182	3.27		3182	19.95			3182	10.32		3182	18.88		3182	6.46		3182	9.64		3182	7.42		3182	9.91		3182	7.96		3182	10.64		3182	12.15		3182	11.03		3182	8.71
3181	14.17		3181	7.16		3181	4.85			3181	3.27		3181	19.86			3181	10.3		3181	18.87		3181	6.45		3181	9.61		3181	7.41		3181	9.88		3181	7.95		3181	10.62		3181	12.12		3181	10.99		3181	8.68
3180	14.12		3180	7.14		3180	4.84			3180	3.26		3180	19.77			3180	10.27		3180	18.83		3180	6.44		3180	9.56		3180	7.4		3180	9.87		3180	7.93		3180	10.61		3180	12.09		3180	10.97		3180	8.65
3179	14.08		3179	7.11		3179	4.83			3179	3.26		3179	19.68			3179	10.23		3179	18.78		3179	6.43		3179	9.51		3179	7.39		3179	9.85		3179	7.92		3179	10.6		3179	12.07		3179	10.94		3179	8.63
3178	14.05		3178	7.09		3178	4.83			3178	3.25		3178	19.59			3178	10.2		3178	18.71		3178	6.43		3178	9.46		3178	7.38		3178	9.83		3178	7.9		3178	10.58		3178	12.05		3178	10.92		3178	8.62
3177	14.02		3177	7.07		3177	4.81			3177	3.25		3177	19.51			3177	10.15		3177	18.65		3177	6.42		3177	9.41		3177	7.36		3177	9.8		3177	7.88		3177	10.56		3177	12.01		3177	10.9		3177	8.61
3176	13.99		3176	7.05		3176	4.8			3176	3.24		3176	19.43			3176	10.12		3176	18.56		3176	6.41		3176	9.38		3176	7.34		3176	9.77		3176	7.86		3176	10.54		3176	11.98		3176	10.87		3176	8.6
3175	13.96		3175	7.03		3175	4.79			3175	3.24		3175	19.35			3175	10.08		3175	18.46		3175	6.4		3175	9.36		3175	7.31		3175	9.74		3175	7.84		3175	10.51		3175	11.95		3175	10.83		3175	8.57
3174	13.93		3174	7.02		3174	4.77			3174	3.24		3174	19.28			3174	10.06		3174	18.36		3174	6.39		3174	9.34		3174	7.29		3174	9.71		3174	7.83		3174	10.48		3174	11.92		3174	10.8		3174	8.54
3173	13.9		3173	7.01		3173	4.76			3173	3.23		3173	19.22			3173	10.04		3173	18.25		3173	6.38		3173	9.32		3173	7.27		3173	9.69		3173	7.83		3173	10.44		3173	11.9		3173	10.78		3173	8.5
3172	13.87		3172	7		3172	4.74			3172	3.23		3172	19.16			3172	10.01		3172	18.17		3172	6.37		3172	9.3		3172	7.25		3172	9.66		3172	7.82		3172	10.41		3172	11.87		3172	10.76		3172	8.46
3171	13.83		3171	6.98		3171	4.73			3171	3.22		3171	19.11			3171	10		3171	18.1		3171	6.36		3171	9.27		3171	7.23		3171	9.62		3171	7.8		3171	10.37		3171	11.84		3171	10.74		3171	8.43
3170	13.8		3170	6.97		3170	4.72			3170	3.22		3170	19.06			3170	9.98		3170	18.04		3170	6.35		3170	9.25		3170	7.22		3170	9.59		3170	7.79		3170	10.33		3170	11.81		3170	10.7		3170	8.4
3169	13.76		3169	6.95		3169	4.71			3169	3.21		3169	19.02			3169	9.95		3169	17.98		3169	6.34		3169	9.23		3169	7.2		3169	9.55		3169	7.77		3169	10.29		3169	11.79		3169	10.66		3169	8.38
3168	13.72		3168	6.94		3168	4.7			3168	3.21		3168	18.99			3168	9.93		3168	17.93		3168	6.33		3168	9.23		3168	7.19		3168	9.53		3168	7.75		3168	10.26		3168	11.77		3168	10.62		3168	8.37
3167	13.66		3167	6.92		3167	4.69			3167	3.2		3167	18.97			3167	9.9		3167	17.89		3167	6.32		3167	9.22		3167	7.17		3167	9.5		3167	7.73		3167	10.23		3167	11.75		3167	10.57		3167	8.36
3166	13.6		3166	6.91		3166	4.68			3166	3.2		3166	18.96			3166	9.87		3166	17.86		3166	6.31		3166	9.21		3166	7.17		3166	9.48		3166	7.71		3166	10.2		3166	11.72		3166	10.54		3166	8.35
3165	13.53		3165	6.89		3165	4.68			3165	3.19		3165	18.95			3165	9.84		3165	17.82		3165	6.3		3165	9.19		3165	7.16		3165	9.46		3165	7.7		3165	10.17		3165	11.69		3165	10.51		3165	8.34
3164	13.46		3164	6.87		3164	4.67			3164	3.19		3164	18.94			3164	9.81		3164	17.79		3164	6.29		3164	9.16		3164	7.15		3164	9.44		3164	7.68		3164	10.14		3164	11.66		3164	10.48		3164	8.31
3163	13.4		3163	6.84		3163	4.67			3163	3.18		3163	18.9			3163	9.79		3163	17.76		3163	6.27		3163	9.13		3163	7.13		3163	9.4		3163	7.67		3163	10.12		3163	11.62		3163	10.45		3163	8.28
3162	13.36		3162	6.82		3162	4.65			3162	3.18		3162	18.83			3162	9.77		3162	17.72		3162	6.25		3162	9.09		3162	7.11		3162	9.35		3162	7.65		3162	10.09		3162	11.59		3162	10.42		3162	8.25
3161	13.34		3161	6.79		3161	4.64			3161	3.17		3161	18.73			3161	9.74		3161	17.66		3161	6.24		3161	9.06		3161	7.08		3161	9.31		3161	7.64		3161	10.05		3161	11.56		3161	10.38		3161	8.21
3160	13.32		3160	6.76		3160	4.62			3160	3.16		3160	18.63			3160	9.71		3160	17.59		3160	6.22		3160	9.03		3160	7.05		3160	9.26		3160	7.62		3160	10.01		3160	11.54		3160	10.35		3160	8.18
3159	13.29		3159	6.74		3159	4.61			3159	3.16		3159	18.55			3159	9.67		3159	17.52		3159	6.21		3159	8.99		3159	7.02		3159	9.23		3159	7.61		3159	9.97		3159	11.51		3159	10.32		3159	8.15
3158	13.25		3158	6.72		3158	4.6			3158	3.15		3158	18.48			3158	9.64		3158	17.46		3158	6.19		3158	8.96		3158	6.99		3158	9.2		3158	7.6		3158	9.95		3158	11.49		3158	10.29		3158	8.12
3157	13.2		3157	6.7		3157	4.58			3157	3.15		3157	18.42			3157	9.61		3157	17.41		3157	6.17		3157	8.93		3157	6.97		3157	9.18		3157	7.58		3157	9.94		3157	11.46		3157	10.26		3157	8.1
3156	13.15		3156	6.68		3156	4.57			3156	3.14		3156	18.36			3156	9.58		3156	17.36		3156	6.15		3156	8.9		3156	6.95		3156	9.16		3156	7.57		3156	9.94		3156	11.42		3156	10.23		3156	8.08
3155	13.11		3155	6.66		3155	4.56			3155	3.14		3155	18.3			3155	9.56		3155	17.3		3155	6.14		3155	8.87		3155	6.94		3155	9.13		3155	7.55		3155	9.94		3155	11.37		3155	10.2		3155	8.05
3154	13.06		3154	6.63		3154	4.55			3154	3.13		3154	18.23			3154	9.54		3154	17.24		3154	6.13		3154	8.85		3154	6.92		3154	9.11		3154	7.52		3154	9.92		3154	11.33		3154	10.17		3154	8.01
3153	13.01		3153	6.61		3153	4.54			3153	3.13		3153	18.17			3153	9.51		3153	17.16		3153	6.13		3153	8.82		3153	6.9		3153	9.09		3153	7.5		3153	9.89		3153	11.3		3153	10.15		3153	7.98
3152	12.96		3152	6.59		3152	4.53			3152	3.13		3152	18.12			3152	9.49		3152	17.1		3152	6.12		3152	8.79		3152	6.88		3152	9.07		3152	7.48		3152	9.84		3152	11.28		3152	10.13		3152	7.96
3151	12.91		3151	6.58		3151	4.52			3151	3.12		3151	18.08			3151	9.46		3151	17.04		3151	6.11		3151	8.77		3151	6.87		3151	9.05		3151	7.46		3151	9.79		3151	11.27		3151	10.1		3151	7.94
3150	12.87		3150	6.57		3150	4.51			3150	3.12		3150	18.04			3150	9.42		3150	16.99		3150	6.1		3150	8.76		3150	6.86		3150	9.02		3150	7.45		3150	9.74		3150	11.25		3150	10.06		3150	7.93
3149	12.83		3149	6.56		3149	4.5			3149	3.11		3149	18			3149	9.38		3149	16.94		3149	6.09		3149	8.74		3149	6.84		3149	8.99		3149	7.44		3149	9.7		3149	11.23		3149	10.01		3149	7.92
3148	12.8		3148	6.55		3148	4.49			3148	3.11		3148	17.94			3148	9.34		3148	16.9		3148	6.08		3148	8.72		3148	6.82		3148	8.97		3148	7.44		3148	9.67		3148	11.19		3148	9.97		3148	7.9
3147	12.77		3147	6.54		3147	4.48			3147	3.1		3147	17.88			3147	9.31		3147	16.86		3147	6.06		3147	8.69		3147	6.81		3147	8.95		3147	7.44		3147	9.65		3147	11.15		3147	9.93		3147	7.88
3146	12.73		3146	6.52		3146	4.47			3146	3.1		3146	17.81			3146	9.28		3146	16.81		3146	6.05		3146	8.66		3146	6.79		3146	8.92		3146	7.43		3146	9.62		3146	11.12		3146	9.9		3146	7.85
3145	12.69		3145	6.5		3145	4.46			3145	3.09		3145	17.73			3145	9.27		3145	16.77		3145	6.04		3145	8.62		3145	6.78		3145	8.89		3145	7.41		3145	9.59		3145	11.1		3145	9.88		3145	7.82
3144	12.65		3144	6.48		3144	4.45			3144	3.08		3144	17.64			3144	9.25		3144	16.73		3144	6.03		3144	8.6		3144	6.76		3144	8.86		3144	7.39		3144	9.56		3144	11.09		3144	9.86		3144	7.79
3143	12.61		3143	6.46		3143	4.44			3143	3.08		3143	17.55			3143	9.24		3143	16.7		3143	6.03		3143	8.58		3143	6.75		3143	8.83		3143	7.37		3143	9.53		3143	11.08		3143	9.84		3143	7.76
3142	12.56		3142	6.44		3142	4.43			3142	3.07		3142	17.47			3142	9.22		3142	16.66		3142	6.02		3142	8.56		3142	6.74		3142	8.8		3142	7.35		3142	9.51		3142	11.05		3142	9.82		3142	7.73
3141	12.52		3141	6.42		3141	4.42			3141	3.07		3141	17.41			3141	9.2		3141	16.63		3141	6.01		3141	8.54		3141	6.72		3141	8.77		3141	7.32		3141	9.5		3141	11		3141	9.8		3141	7.71
3140	12.49		3140	6.4		3140	4.41			3140	3.06		3140	17.38			3140	9.17		3140	16.59		3140	6.01		3140	8.52		3140	6.7		3140	8.74		3140	7.31		3140	9.48		3140	10.94		3140	9.78		3140	7.69
3139	12.46		3139	6.38		3139	4.4			3139	3.06		3139	17.35			3139	9.14		3139	16.54		3139	6		3139	8.5		3139	6.68		3139	8.72		3139	7.3		3139	9.46		3139	10.89		3139	9.75		3139	7.68
3138	12.44		3138	6.36		3138	4.39			3138	3.06		3138	17.32			3138	9.11		3138	16.48		3138	5.98		3138	8.48		3138	6.66		3138	8.69		3138	7.29		3138	9.45		3138	10.87		3138	9.73		3138	7.65
3137	12.41		3137	6.35		3137	4.38			3137	3.05		3137	17.27			3137	9.09		3137	16.39		3137	5.97		3137	8.45		3137	6.64		3137	8.67		3137	7.28		3137	9.42		3137	10.86		3137	9.7		3137	7.63
3136	12.38		3136	6.34		3136	4.37			3136	3.05		3136	17.21			3136	9.07		3136	16.31		3136	5.96		3136	8.43		3136	6.63		3136	8.66		3136	7.28		3136	9.4		3136	10.86		3136	9.68		3136	7.6
3135	12.34		3135	6.32		3135	4.36			3135	3.04		3135	17.14			3135	9.05		3135	16.24		3135	5.96		3135	8.4		3135	6.62		3135	8.64		3135	7.27		3135	9.36		3135	10.85		3135	9.66		3135	7.57
3134	12.3		3134	6.31		3134	4.35			3134	3.04		3134	17.07			3134	9.03		3134	16.2		3134	5.95		3134	8.37		3134	6.61		3134	8.62		3134	7.26		3134	9.31		3134	10.83		3134	9.63		3134	7.54
3133	12.26		3133	6.3		3133	4.34			3133	3.03		3133	17			3133	9.01		3133	16.18		3133	5.94		3133	8.35		3133	6.6		3133	8.6		3133	7.25		3133	9.27		3133	10.79		3133	9.61		3133	7.51
3132	12.22		3132	6.28		3132	4.33			3132	3.03		3132	16.94			3132	8.98		3132	16.16		3132	5.93		3132	8.32		3132	6.58		3132	8.58		3132	7.23		3132	9.23		3132	10.75		3132	9.58		3132	7.48
3131	12.19		3131	6.27		3131	4.32			3131	3.02		3131	16.89			3131	8.95		3131	16.14		3131	5.92		3131	8.3		3131	6.56		3131	8.55		3131	7.22		3131	9.21		3131	10.72		3131	9.54		3131	7.46
3130	12.15		3130	6.25		3130	4.31			3130	3.02		3130	16.84			3130	8.92		3130	16.09		3130	5.91		3130	8.28		3130	6.54		3130	8.53		3130	7.2		3130	9.19		3130	10.7		3130	9.5		3130	7.45
3129	12.12		3129	6.23		3129	4.31			3129	3.01		3129	16.8			3129	8.89		3129	16.03		3129	5.9		3129	8.25		3129	6.51		3129	8.51		3129	7.18		3129	9.17		3129	10.68		3129	9.46		3129	7.43
3128	12.09		3128	6.21		3128	4.3			3128	3.01		3128	16.76			3128	8.87		3128	15.95		3128	5.89		3128	8.22		3128	6.49		3128	8.49		3128	7.16		3128	9.14		3128	10.65		3128	9.42		3128	7.41
3127	12.05		3127	6.2		3127	4.29			3127	3		3127	16.71			3127	8.84		3127	15.88		3127	5.88		3127	8.19		3127	6.46		3127	8.47		3127	7.14		3127	9.12		3127	10.62		3127	9.39		3127	7.4
3126	12.02		3126	6.18		3126	4.27			3126	3		3126	16.65			3126	8.82		3126	15.81		3126	5.87		3126	8.16		3126	6.44		3126	8.45		3126	7.12		3126	9.1		3126	10.59		3126	9.36		3126	7.38
3125	12		3125	6.17		3125	4.26			3125	2.99		3125	16.58			3125	8.79		3125	15.75		3125	5.86		3125	8.13		3125	6.42		3125	8.42		3125	7.11		3125	9.08		3125	10.56		3125	9.34		3125	7.36
3124	11.97		3124	6.15		3124	4.24			3124	2.99		3124	16.51			3124	8.76		3124	15.7		3124	5.84		3124	8.11		3124	6.4		3124	8.39		3124	7.09		3124	9.06		3124	10.54		3124	9.32		3124	7.34
3123	11.95		3123	6.14		3123	4.23			3123	2.98		3123	16.44			3123	8.73		3123	15.66		3123	5.82		3123	8.1		3123	6.38		3123	8.37		3123	7.08		3123	9.04		3123	10.52		3123	9.3		3123	7.32
3122	11.92		3122	6.12		3122	4.22			3122	2.98		3122	16.37			3122	8.7		3122	15.63		3122	5.81		3122	8.09		3122	6.37		3122	8.36		3122	7.07		3122	9.02		3122	10.5		3122	9.28		3122	7.29
3121	11.89		3121	6.11		3121	4.22			3121	2.97		3121	16.31			3121	8.67		3121	15.59		3121	5.79		3121	8.07		3121	6.36		3121	8.34		3121	7.06		3121	8.99		3121	10.47		3121	9.25		3121	7.27
3120	11.85		3120	6.09		3120	4.21			3120	2.96		3120	16.26			3120	8.65		3120	15.56		3120	5.77		3120	8.04		3120	6.35		3120	8.32		3120	7.05		3120	8.96		3120	10.44		3120	9.23		3120	7.24
3119	11.8		3119	6.07		3119	4.19			3119	2.96		3119	16.22			3119	8.63		3119	15.52		3119	5.76		3119	8.01		3119	6.35		3119	8.3		3119	7.05		3119	8.93		3119	10.41		3119	9.2		3119	7.22
3118	11.76		3118	6.06		3118	4.18			3118	2.95		3118	16.19			3118	8.61		3118	15.49		3118	5.75		3118	7.98		3118	6.34		3118	8.27		3118	7.04		3118	8.9		3118	10.38		3118	9.17		3118	7.21
3117	11.72		3117	6.04		3117	4.17			3117	2.95		3117	16.16			3117	8.58		3117	15.45		3117	5.74		3117	7.96		3117	6.32		3117	8.24		3117	7.02		3117	8.88		3117	10.34		3117	9.14		3117	7.2
3116	11.68		3116	6.03		3116	4.16			3116	2.95		3116	16.15			3116	8.56		3116	15.4		3116	5.72		3116	7.94		3116	6.3		3116	8.23		3116	7.01		3116	8.85		3116	10.31		3116	9.11		3116	7.18
3115	11.65		3115	6.02		3115	4.14			3115	2.94		3115	16.12			3115	8.54		3115	15.35		3115	5.71		3115	7.92		3115	6.29		3115	8.21		3115	6.98		3115	8.82		3115	10.26		3115	9.08		3115	7.17
3114	11.62		3114	6		3114	4.14			3114	2.94		3114	16.09			3114	8.51		3114	15.29		3114	5.7		3114	7.89		3114	6.27		3114	8.2		3114	6.96		3114	8.8		3114	10.22		3114	9.05		3114	7.15
3113	11.58		3113	5.98		3113	4.13			3113	2.93		3113	16.05			3113	8.49		3113	15.23		3113	5.69		3113	7.87		3113	6.25		3113	8.17		3113	6.94		3113	8.77		3113	10.17		3113	9.01		3113	7.12
3112	11.53		3112	5.96		3112	4.12			3112	2.93		3112	15.99			3112	8.47		3112	15.17		3112	5.68		3112	7.85		3112	6.24		3112	8.14		3112	6.92		3112	8.75		3112	10.14		3112	8.99		3112	7.1
3111	11.48		3111	5.94		3111	4.11			3111	2.92		3111	15.91			3111	8.44		3111	15.12		3111	5.67		3111	7.82		3111	6.22		3111	8.11		3111	6.9		3111	8.72		3111	10.11		3111	8.97		3111	7.07
3110	11.44		3110	5.92		3110	4.1			3110	2.92		3110	15.83			3110	8.42		3110	15.06		3110	5.66		3110	7.8		3110	6.2		3110	8.08		3110	6.88		3110	8.7		3110	10.09		3110	8.95		3110	7.04
3109	11.4		3109	5.91		3109	4.09			3109	2.91		3109	15.76			3109	8.4		3109	15.01		3109	5.66		3109	7.78		3109	6.19		3109	8.06		3109	6.87		3109	8.67		3109	10.08		3109	8.93		3109	7.02
3108	11.37		3108	5.9		3108	4.09			3108	2.91		3108	15.7			3108	8.39		3108	14.96		3108	5.66		3108	7.76		3108	6.17		3108	8.04		3108	6.85		3108	8.64		3108	10.07		3108	8.9		3108	6.99
3107	11.33		3107	5.88		3107	4.08			3107	2.9		3107	15.65			3107	8.37		3107	14.92		3107	5.66		3107	7.74		3107	6.15		3107	8.02		3107	6.83		3107	8.61		3107	10.06		3107	8.86		3107	6.97
3106	11.3		3106	5.87		3106	4.07			3106	2.9		3106	15.61			3106	8.34		3106	14.9		3106	5.66		3106	7.72		3106	6.13		3106	8		3106	6.82		3106	8.59		3106	10.04		3106	8.81		3106	6.95
3105	11.26		3105	5.85		3105	4.06			3105	2.89		3105	15.56			3105	8.31		3105	14.89		3105	5.65		3105	7.7		3105	6.1		3105	7.97		3105	6.81		3105	8.56		3105	10.02		3105	8.77		3105	6.93
3104	11.23		3104	5.83		3104	4.05			3104	2.89		3104	15.51			3104	8.28		3104	14.87		3104	5.63		3104	7.67		3104	6.08		3104	7.94		3104	6.79		3104	8.55		3104	10.01		3104	8.74		3104	6.91
3103	11.2		3103	5.82		3103	4.04			3103	2.88		3103	15.46			3103	8.26		3103	14.83		3103	5.6		3103	7.65		3103	6.06		3103	7.91		3103	6.77		3103	8.53		3103	9.99		3103	8.71		3103	6.9
3102	11.17		3102	5.81		3102	4.02			3102	2.88		3102	15.41			3102	8.23		3102	14.76		3102	5.59		3102	7.62		3102	6.05		3102	7.88		3102	6.75		3102	8.52		3102	9.97		3102	8.69		3102	6.89
3101	11.14		3101	5.79		3101	4.01			3101	2.87		3101	15.38			3101	8.21		3101	14.68		3101	5.57		3101	7.6		3101	6.04		3101	7.85		3101	6.73		3101	8.5		3101	9.94		3101	8.67		3101	6.87
3100	11.11		3100	5.78		3100	4.01			3100	2.87		3100	15.35			3100	8.2		3100	14.61		3100	5.57		3100	7.59		3100	6.03		3100	7.82		3100	6.72		3100	8.48		3100	9.9		3100	8.66		3100	6.86
3099	11.08		3099	5.76		3099	4			3099	2.86		3099	15.33			3099	8.18		3099	14.55		3099	5.57		3099	7.57		3099	6.02		3099	7.8		3099	6.71		3099	8.46		3099	9.87		3099	8.63		3099	6.84
3098	11.05		3098	5.75		3098	3.99			3098	2.85		3098	15.3			3098	8.17		3098	14.52		3098	5.56		3098	7.56		3098	6.01		3098	7.78		3098	6.71		3098	8.43		3098	9.84		3098	8.61		3098	6.83
3097	11.03		3097	5.74		3097	3.98			3097	2.85		3097	15.27			3097	8.15		3097	14.49		3097	5.55		3097	7.54		3097	6		3097	7.76		3097	6.72		3097	8.4		3097	9.82		3097	8.59		3097	6.81
3096	11.01		3096	5.73		3096	3.97			3096	2.84		3096	15.23			3096	8.13		3096	14.46		3096	5.53		3096	7.52		3096	5.99		3096	7.75		3096	6.72		3096	8.37		3096	9.79		3096	8.56		3096	6.8
3095	10.98		3095	5.71		3095	3.96			3095	2.84		3095	15.19			3095	8.11		3095	14.43		3095	5.51		3095	7.49		3095	5.97		3095	7.73		3095	6.71		3095	8.35		3095	9.77		3095	8.54		3095	6.78
3094	10.94		3094	5.7		3094	3.95			3094	2.83		3094	15.16			3094	8.09		3094	14.4		3094	5.49		3094	7.46		3094	5.96		3094	7.71		3094	6.7		3094	8.32		3094	9.74		3094	8.52		3094	6.76
3093	10.9		3093	5.69		3093	3.94			3093	2.83		3093	15.12			3093	8.06		3093	14.37		3093	5.48		3093	7.43		3093	5.95		3093	7.69		3093	6.68		3093	8.3		3093	9.72		3093	8.49		3093	6.74
3092	10.87		3092	5.67		3092	3.93			3092	2.83		3092	15.07			3092	8.03		3092	14.36		3092	5.47		3092	7.4		3092	5.94		3092	7.66		3092	6.65		3092	8.27		3092	9.69		3092	8.46		3092	6.71
3091	10.85		3091	5.65		3091	3.92			3091	2.82		3091	15.02			3091	8		3091	14.35		3091	5.47		3091	7.37		3091	5.93		3091	7.64		3091	6.63		3091	8.24		3091	9.67		3091	8.43		3091	6.68
3090	10.83		3090	5.63		3090	3.91			3090	2.82		3090	14.97			3090	7.97		3090	14.33		3090	5.46		3090	7.35		3090	5.92		3090	7.61		3090	6.6		3090	8.22		3090	9.65		3090	8.41		3090	6.65
3089	10.81		3089	5.62		3089	3.9			3089	2.81		3089	14.92			3089	7.95		3089	14.29		3089	5.45		3089	7.34		3089	5.91		3089	7.58		3089	6.58		3089	8.2		3089	9.62		3089	8.38		3089	6.62
3088	10.78		3088	5.6		3088	3.89			3088	2.81		3088	14.88			3088	7.94		3088	14.24		3088	5.44		3088	7.33		3088	5.89		3088	7.55		3088	6.56		3088	8.18		3088	9.59		3088	8.35		3088	6.6
3087	10.75		3087	5.59		3087	3.88			3087	2.8		3087	14.83			3087	7.92		3087	14.18		3087	5.43		3087	7.32		3087	5.87		3087	7.54		3087	6.55		3087	8.16		3087	9.56		3087	8.32		3087	6.59
3086	10.72		3086	5.58		3086	3.87			3086	2.8		3086	14.78			3086	7.9		3086	14.12		3086	5.42		3086	7.3		3086	5.85		3086	7.52		3086	6.53		3086	8.14		3086	9.54		3086	8.3		3086	6.58
3085	10.69		3085	5.56		3085	3.86			3085	2.79		3085	14.72			3085	7.87		3085	14.06		3085	5.42		3085	7.29		3085	5.83		3085	7.51		3085	6.51		3085	8.12		3085	9.51		3085	8.28		3085	6.56
3084	10.66		3084	5.55		3084	3.85			3084	2.78		3084	14.67			3084	7.85		3084	14.01		3084	5.41		3084	7.27		3084	5.81		3084	7.5		3084	6.5		3084	8.1		3084	9.49		3084	8.26		3084	6.55
3083	10.64		3083	5.54		3083	3.85			3083	2.78		3083	14.61			3083	7.83		3083	13.97		3083	5.4		3083	7.26		3083	5.79		3083	7.48		3083	6.48		3083	8.07		3083	9.48		3083	8.23		3083	6.53
3082	10.61		3082	5.53		3082	3.85			3082	2.77		3082	14.57			3082	7.82		3082	13.92		3082	5.39		3082	7.24		3082	5.77		3082	7.46		3082	6.47		3082	8.05		3082	9.47		3082	8.2		3082	6.5
3081	10.58		3081	5.51		3081	3.84			3081	2.77		3081	14.52			3081	7.8		3081	13.88		3081	5.39		3081	7.22		3081	5.75		3081	7.45		3081	6.46		3081	8.03		3081	9.46		3081	8.17		3081	6.47
3080	10.55		3080	5.49		3080	3.83			3080	2.76		3080	14.47			3080	7.79		3080	13.83		3080	5.38		3080	7.2		3080	5.73		3080	7.43		3080	6.45		3080	8		3080	9.45		3080	8.14		3080	6.44
3079	10.51		3079	5.48		3079	3.82			3079	2.76		3079	14.42			3079	7.77		3079	13.78		3079	5.37		3079	7.18		3079	5.72		3079	7.41		3079	6.43		3079	7.98		3079	9.42		3079	8.11		3079	6.41
3078	10.46		3078	5.46		3078	3.81			3078	2.75		3078	14.37			3078	7.75		3078	13.73		3078	5.37		3078	7.15		3078	5.7		3078	7.39		3078	6.42		3078	7.95		3078	9.39		3078	8.09		3078	6.38
3077	10.42		3077	5.45		3077	3.8			3077	2.75		3077	14.33			3077	7.72		3077	13.69		3077	5.37		3077	7.12		3077	5.69		3077	7.37		3077	6.4		3077	7.92		3077	9.36		3077	8.08		3077	6.36
3076	10.38		3076	5.44		3076	3.79			3076	2.74		3076	14.3			3076	7.69		3076	13.66		3076	5.36		3076	7.1		3076	5.68		3076	7.35		3076	6.39		3076	7.89		3076	9.33		3076	8.07		3076	6.34
3075	10.34		3075	5.43		3075	3.78			3075	2.74		3075	14.26			3075	7.66		3075	13.63		3075	5.34		3075	7.07		3075	5.66		3075	7.33		3075	6.38		3075	7.87		3075	9.31		3075	8.06		3075	6.33
3074	10.31		3074	5.42		3074	3.77			3074	2.73		3074	14.21			3074	7.64		3074	13.6		3074	5.32		3074	7.04		3074	5.65		3074	7.3		3074	6.38		3074	7.84		3074	9.29		3074	8.03		3074	6.31
3073	10.28		3073	5.4		3073	3.76			3073	2.73		3073	14.16			3073	7.61		3073	13.56		3073	5.31		3073	7.02		3073	5.63		3073	7.27		3073	6.38		3073	7.83		3073	9.27		3073	8		3073	6.3
3072	10.25		3072	5.39		3072	3.75			3072	2.73		3072	14.11			3072	7.59		3072	13.52		3072	5.29		3072	7		3072	5.61		3072	7.24		3072	6.36		3072	7.81		3072	9.25		3072	7.97		3072	6.29
3071	10.22		3071	5.37		3071	3.74			3071	2.72		3071	14.07			3071	7.57		3071	13.47		3071	5.29		3071	6.99		3071	5.6		3071	7.21		3071	6.35		3071	7.79		3071	9.23		3071	7.94		3071	6.28
3070	10.18		3070	5.35		3070	3.73			3070	2.72		3070	14.03			3070	7.55		3070	13.41		3070	5.28		3070	6.97		3070	5.58		3070	7.19		3070	6.32		3070	7.77		3070	9.22		3070	7.92		3070	6.27
3069	10.15		3069	5.34		3069	3.72			3069	2.71		3069	14			3069	7.53		3069	13.35		3069	5.28		3069	6.96		3069	5.56		3069	7.17		3069	6.31		3069	7.75		3069	9.2		3069	7.91		3069	6.26
3068	10.13		3068	5.32		3068	3.71			3068	2.71		3068	13.97			3068	7.52		3068	13.3		3068	5.27		3068	6.94		3068	5.55		3068	7.15		3068	6.3		3068	7.73		3068	9.19		3068	7.89		3068	6.24
3067	10.1		3067	5.31		3067	3.7			3067	2.7		3067	13.94			3067	7.51		3067	13.25		3067	5.25		3067	6.91		3067	5.53		3067	7.14		3067	6.29		3067	7.71		3067	9.16		3067	7.88		3067	6.22
3066	10.08		3066	5.3		3066	3.69			3066	2.7		3066	13.91			3066	7.5		3066	13.22		3066	5.24		3066	6.89		3066	5.52		3066	7.12		3066	6.28		3066	7.68		3066	9.13		3066	7.86		3066	6.2
3065	10.06		3065	5.29		3065	3.68			3065	2.69		3065	13.88			3065	7.48		3065	13.19		3065	5.22		3065	6.86		3065	5.51		3065	7.11		3065	6.26		3065	7.65		3065	9.1		3065	7.84		3065	6.18
3064	10.04		3064	5.28		3064	3.67			3064	2.69		3064	13.84			3064	7.46		3064	13.16		3064	5.2		3064	6.83		3064	5.5		3064	7.09		3064	6.25		3064	7.62		3064	9.06		3064	7.83		3064	6.16
3063	10.01		3063	5.27		3063	3.66			3063	2.68		3063	13.78			3063	7.44		3063	13.13		3063	5.19		3063	6.81		3063	5.49		3063	7.07		3063	6.23		3063	7.59		3063	9.03		3063	7.8		3063	6.13
3062	9.98		3062	5.26		3062	3.65			3062	2.68		3062	13.72			3062	7.41		3062	13.1		3062	5.18		3062	6.8		3062	5.48		3062	7.04		3062	6.21		3062	7.57		3062	9		3062	7.78		3062	6.11
3061	9.95		3061	5.25		3061	3.64			3061	2.67		3061	13.66			3061	7.38		3061	13.06		3061	5.17		3061	6.78		3061	5.46		3061	7.01		3061	6.19		3061	7.56		3061	8.97		3061	7.75		3061	6.09
3060	9.92		3060	5.23		3060	3.63			3060	2.67		3060	13.62			3060	7.35		3060	13.03		3060	5.17		3060	6.77		3060	5.44		3060	6.98		3060	6.18		3060	7.55		3060	8.95		3060	7.72		3060	6.08
3059	9.89		3059	5.22		3059	3.63			3059	2.66		3059	13.6			3059	7.33		3059	13		3059	5.16		3059	6.75		3059	5.43		3059	6.96		3059	6.17		3059	7.54		3059	8.93		3059	7.68		3059	6.07
3058	9.87		3058	5.21		3058	3.62			3058	2.66		3058	13.59			3058	7.31		3058	12.98		3058	5.16		3058	6.74		3058	5.41		3058	6.95		3058	6.16		3058	7.53		3058	8.92		3058	7.66		3058	6.06
3057	9.85		3057	5.2		3057	3.61			3057	2.65		3057	13.58			3057	7.3		3057	12.95		3057	5.15		3057	6.73		3057	5.4		3057	6.95		3057	6.15		3057	7.51		3057	8.9		3057	7.64		3057	6.04
3056	9.83		3056	5.19		3056	3.6			3056	2.65		3056	13.55			3056	7.28		3056	12.92		3056	5.15		3056	6.72		3056	5.4		3056	6.95		3056	6.13		3056	7.49		3056	8.88		3056	7.62		3056	6.03
3055	9.81		3055	5.18		3055	3.59			3055	2.64		3055	13.49			3055	7.26		3055	12.88		3055	5.14		3055	6.7		3055	5.39		3055	6.93		3055	6.12		3055	7.47		3055	8.86		3055	7.6		3055	6.01
3054	9.78		3054	5.17		3054	3.58			3054	2.64		3054	13.41			3054	7.24		3054	12.86		3054	5.13		3054	6.68		3054	5.37		3054	6.9		3054	6.1		3054	7.44		3054	8.84		3054	7.58		3054	5.99
3053	9.75		3053	5.15		3053	3.57			3053	2.63		3053	13.33			3053	7.22		3053	12.83		3053	5.13		3053	6.65		3053	5.36		3053	6.87		3053	6.09		3053	7.42		3053	8.81		3053	7.56		3053	5.97
3052	9.71		3052	5.14		3052	3.57			3052	2.63		3052	13.27			3052	7.2		3052	12.81		3052	5.11		3052	6.62		3052	5.34		3052	6.84		3052	6.08		3052	7.4		3052	8.79		3052	7.54		3052	5.95
3051	9.67		3051	5.13		3051	3.56			3051	2.62		3051	13.23			3051	7.19		3051	12.78		3051	5.1		3051	6.6		3051	5.32		3051	6.81		3051	6.06		3051	7.38		3051	8.77		3051	7.51		3051	5.94
3050	9.63		3050	5.11		3050	3.55			3050	2.62		3050	13.21			3050	7.17		3050	12.74		3050	5.09		3050	6.58		3050	5.31		3050	6.8		3050	6.05		3050	7.36		3050	8.75		3050	7.5		3050	5.92
3049	9.59		3049	5.1		3049	3.54			3049	2.62		3049	13.18			3049	7.16		3049	12.68		3049	5.07		3049	6.58		3049	5.3		3049	6.79		3049	6.05		3049	7.34		3049	8.74		3049	7.48		3049	5.91
3048	9.56		3048	5.09		3048	3.53			3048	2.61		3048	13.15			3048	7.14		3048	12.63		3048	5.06		3048	6.56		3048	5.29		3048	6.78		3048	6.04		3048	7.32		3048	8.72		3048	7.46		3048	5.89
3047	9.53		3047	5.07		3047	3.52			3047	2.6		3047	13.1			3047	7.11		3047	12.57		3047	5.05		3047	6.55		3047	5.28		3047	6.77		3047	6.03		3047	7.3		3047	8.7		3047	7.45		3047	5.87
3046	9.5		3046	5.06		3046	3.51			3046	2.6		3046	13.05			3046	7.09		3046	12.51		3046	5.04		3046	6.53		3046	5.26		3046	6.75		3046	6.02		3046	7.28		3046	8.68		3046	7.43		3046	5.85
3045	9.48		3045	5.05		3045	3.5			3045	2.59		3045	13			3045	7.08		3045	12.46		3045	5.03		3045	6.51		3045	5.25		3045	6.72		3045	6		3045	7.26		3045	8.67		3045	7.41		3045	5.83
3044	9.46		3044	5.03		3044	3.49			3044	2.59		3044	12.97			3044	7.07		3044	12.41		3044	5.02		3044	6.49		3044	5.24		3044	6.7		3044	5.99		3044	7.24		3044	8.66		3044	7.39		3044	5.81
3043	9.44		3043	5.03		3043	3.48			3043	2.59		3043	12.94			3043	7.06		3043	12.37		3043	5.02		3043	6.48		3043	5.23		3043	6.68		3043	5.97		3043	7.22		3043	8.64		3043	7.37		3043	5.8
3042	9.42		3042	5.02		3042	3.48			3042	2.58		3042	12.91			3042	7.04		3042	12.33		3042	5.01		3042	6.47		3042	5.22		3042	6.67		3042	5.95		3042	7.21		3042	8.62		3042	7.35		3042	5.79
3041	9.4		3041	5.01		3041	3.47			3041	2.58		3041	12.88			3041	7.02		3041	12.3		3041	5		3041	6.46		3041	5.2		3041	6.66		3041	5.93		3041	7.19		3041	8.58		3041	7.33		3041	5.78
3040	9.39		3040	5		3040	3.46			3040	2.58		3040	12.86			3040	7.01		3040	12.29		3040	4.99		3040	6.45		3040	5.19		3040	6.65		3040	5.92		3040	7.18		3040	8.55		3040	7.31		3040	5.77
3039	9.37		3039	4.99		3039	3.46			3039	2.57		3039	12.83			3039	6.99		3039	12.28		3039	4.98		3039	6.43		3039	5.17		3039	6.64		3039	5.9		3039	7.16		3039	8.52		3039	7.29		3039	5.76
3038	9.35		3038	4.99		3038	3.45			3038	2.57		3038	12.82			3038	6.98		3038	12.27		3038	4.98		3038	6.41		3038	5.16		3038	6.62		3038	5.89		3038	7.14		3038	8.5		3038	7.27		3038	5.75
3037	9.33		3037	4.98		3037	3.44			3037	2.56		3037	12.79			3037	6.97		3037	12.25		3037	4.97		3037	6.39		3037	5.15		3037	6.61		3037	5.87		3037	7.13		3037	8.49		3037	7.25		3037	5.73
3036	9.3		3036	4.98		3036	3.43			3036	2.56		3036	12.76			3036	6.95		3036	12.22		3036	4.96		3036	6.37		3036	5.13		3036	6.59		3036	5.86		3036	7.11		3036	8.48		3036	7.23		3036	5.72
3035	9.27		3035	4.97		3035	3.42			3035	2.55		3035	12.72			3035	6.94		3035	12.18		3035	4.95		3035	6.36		3035	5.12		3035	6.57		3035	5.85		3035	7.09		3035	8.48		3035	7.21		3035	5.7
3034	9.25		3034	4.96		3034	3.42			3034	2.55		3034	12.68			3034	6.92		3034	12.15		3034	4.94		3034	6.35		3034	5.11		3034	6.55		3034	5.84		3034	7.08		3034	8.46		3034	7.19		3034	5.69
3033	9.22		3033	4.96		3033	3.41			3033	2.55		3033	12.64			3033	6.9		3033	12.12		3033	4.93		3033	6.34		3033	5.1		3033	6.53		3033	5.83		3033	7.06		3033	8.45		3033	7.17		3033	5.68
3032	9.2		3032	4.95		3032	3.4			3032	2.54		3032	12.6			3032	6.89		3032	12.1		3032	4.93		3032	6.32		3032	5.08		3032	6.51		3032	5.82		3032	7.04		3032	8.43		3032	7.15		3032	5.67
3031	9.18		3031	4.94		3031	3.39			3031	2.54		3031	12.56			3031	6.88		3031	12.07		3031	4.92		3031	6.31		3031	5.07		3031	6.49		3031	5.81		3031	7.02		3031	8.41		3031	7.13		3031	5.65
3030	9.17		3030	4.93		3030	3.38			3030	2.54		3030	12.53			3030	6.86		3030	12.04		3030	4.91		3030	6.3		3030	5.05		3030	6.48		3030	5.8		3030	7		3030	8.4		3030	7.12		3030	5.64
3029	9.15		3029	4.91		3029	3.38			3029	2.53		3029	12.51			3029	6.85		3029	11.99		3029	4.91		3029	6.28		3029	5.04		3029	6.46		3029	5.78		3029	6.97		3029	8.39		3029	7.11		3029	5.62
3028	9.14		3028	4.9		3028	3.37			3028	2.53		3028	12.48			3028	6.83		3028	11.95		3028	4.9		3028	6.27		3028	5.03		3028	6.45		3028	5.77		3028	6.96		3028	8.37		3028	7.1		3028	5.6
3027	9.13		3027	4.89		3027	3.36			3027	2.53		3027	12.46			3027	6.82		3027	11.91		3027	4.89		3027	6.26		3027	5.02		3027	6.44		3027	5.76		3027	6.94		3027	8.35		3027	7.08		3027	5.59
3026	9.12		3026	4.89		3026	3.36			3026	2.52		3026	12.44			3026	6.8		3026	11.88		3026	4.88		3026	6.25		3026	5.02		3026	6.42		3026	5.75		3026	6.92		3026	8.32		3026	7.07		3026	5.58
3025	9.1		3025	4.88		3025	3.35			3025	2.52		3025	12.41			3025	6.78		3025	11.85		3025	4.87		3025	6.23		3025	5.01		3025	6.41		3025	5.74		3025	6.91		3025	8.29		3025	7.06		3025	5.57
3024	9.09		3024	4.87		3024	3.35			3024	2.51		3024	12.39			3024	6.77		3024	11.82		3024	4.86		3024	6.22		3024	5.01		3024	6.4		3024	5.73		3024	6.9		3024	8.26		3024	7.04		3024	5.56
3023	9.07		3023	4.86		3023	3.34			3023	2.51		3023	12.37			3023	6.76		3023	11.79		3023	4.86		3023	6.21		3023	5		3023	6.39		3023	5.71		3023	6.9		3023	8.25		3023	7.03		3023	5.55
3022	9.06		3022	4.85		3022	3.34			3022	2.51		3022	12.36			3022	6.76		3022	11.77		3022	4.86		3022	6.19		3022	4.99		3022	6.38		3022	5.7		3022	6.89		3022	8.23		3022	7.02		3022	5.54
3021	9.04		3021	4.84		3021	3.33			3021	2.51		3021	12.35			3021	6.75		3021	11.75		3021	4.86		3021	6.18		3021	4.97		3021	6.37		3021	5.68		3021	6.88		3021	8.22		3021	7.01		3021	5.53
3020	9.03		3020	4.84		3020	3.32			3020	2.5		3020	12.35			3020	6.75		3020	11.73		3020	4.87		3020	6.17		3020	4.95		3020	6.36		3020	5.67		3020	6.87		3020	8.22		3020	7		3020	5.52
3019	9.01		3019	4.83		3019	3.31			3019	2.5		3019	12.35			3019	6.75		3019	11.71		3019	4.87		3019	6.17		3019	4.94		3019	6.35		3019	5.66		3019	6.86		3019	8.21		3019	6.98		3019	5.52
3018	9		3018	4.82		3018	3.31			3018	2.5		3018	12.35			3018	6.74		3018	11.69		3018	4.87		3018	6.16		3018	4.93		3018	6.33		3018	5.66		3018	6.85		3018	8.2		3018	6.96		3018	5.51
3017	8.99		3017	4.81		3017	3.3			3017	2.5		3017	12.34			3017	6.74		3017	11.68		3017	4.87		3017	6.15		3017	4.92		3017	6.32		3017	5.66		3017	6.84		3017	8.19		3017	6.94		3017	5.51
3016	8.98		3016	4.8		3016	3.3			3016	2.49		3016	12.32			3016	6.73		3016	11.67		3016	4.86		3016	6.14		3016	4.92		3016	6.31		3016	5.65		3016	6.83		3016	8.18		3016	6.93		3016	5.51
3015	8.97		3015	4.8		3015	3.29			3015	2.49		3015	12.29			3015	6.71		3015	11.66		3015	4.85		3015	6.14		3015	4.92		3015	6.3		3015	5.64		3015	6.81		3015	8.16		3015	6.92		3015	5.5
3014	8.96		3014	4.8		3014	3.29			3014	2.49		3014	12.26			3014	6.7		3014	11.64		3014	4.85		3014	6.13		3014	4.91		3014	6.29		3014	5.63		3014	6.8		3014	8.15		3014	6.92		3014	5.48
3013	8.96		3013	4.8		3013	3.28			3013	2.49		3013	12.23			3013	6.68		3013	11.61		3013	4.84		3013	6.12		3013	4.9		3013	6.29		3013	5.62		3013	6.8		3013	8.14		3013	6.91		3013	5.47
3012	8.95		3012	4.8		3012	3.28			3012	2.48		3012	12.2			3012	6.67		3012	11.59		3012	4.83		3012	6.11		3012	4.89		3012	6.29		3012	5.61		3012	6.8		3012	8.14		3012	6.91		3012	5.46
3011	8.94		3011	4.8		3011	3.29			3011	2.48		3011	12.18			3011	6.67		3011	11.57		3011	4.82		3011	6.1		3011	4.89		3011	6.3		3011	5.6		3011	6.8		3011	8.14		3011	6.91		3011	5.45
3010	8.94		3010	4.81		3010	3.29			3010	2.48		3010	12.17			3010	6.67		3010	11.57		3010	4.82		3010	6.09		3010	4.89		3010	6.3		3010	5.59		3010	6.8		3010	8.14		3010	6.9		3010	5.45
3009	8.93		3009	4.81		3009	3.29			3009	2.49		3009	12.16			3009	6.67		3009	11.56		3009	4.82		3009	6.09		3009	4.89		3009	6.3		3009	5.58		3009	6.79		3009	8.14		3009	6.9		3009	5.45
3008	8.92		3008	4.82		3008	3.28			3008	2.49		3008	12.17			3008	6.67		3008	11.56		3008	4.83		3008	6.09		3008	4.9		3008	6.3		3008	5.58		3008	6.79		3008	8.14		3008	6.9		3008	5.46
3007	8.91		3007	4.82		3007	3.28			3007	2.49		3007	12.18			3007	6.67		3007	11.55		3007	4.83		3007	6.09		3007	4.9		3007	6.3		3007	5.57		3007	6.8		3007	8.14		3007	6.91		3007	5.47
3006	8.9		3006	4.82		3006	3.29			3006	2.49		3006	12.19			3006	6.68		3006	11.55		3006	4.84		3006	6.1		3006	4.9		3006	6.3		3006	5.57		3006	6.81		3006	8.14		3006	6.91		3006	5.48
3005	8.91		3005	4.83		3005	3.29			3005	2.49		3005	12.21			3005	6.7		3005	11.56		3005	4.84		3005	6.11		3005	4.9		3005	6.31		3005	5.56		3005	6.82		3005	8.15		3005	6.93		3005	5.49
3004	8.93		3004	4.84		3004	3.3			3004	2.5		3004	12.24			3004	6.72		3004	11.58		3004	4.85		3004	6.12		3004	4.9		3004	6.31		3004	5.56		3004	6.84		3004	8.17		3004	6.94		3004	5.5
3003	8.97		3003	4.86		3003	3.31			3003	2.5		3003	12.27			3003	6.74		3003	11.61		3003	4.86		3003	6.14		3003	4.9		3003	6.33		3003	5.55		3003	6.87		3003	8.21		3003	6.96		3003	5.52
3002	9.01		3002	4.87		3002	3.32			3002	2.51		3002	12.33			3002	6.77		3002	11.65		3002	4.87		3002	6.17		3002	4.91		3002	6.35		3002	5.55		3002	6.89		3002	8.25		3002	6.99		3002	5.54
3001	9.07		3001	4.89		3001	3.33			3001	2.52		3001	12.4			3001	6.8		3001	11.69		3001	4.89		3001	6.2		3001	4.93		3001	6.38		3001	5.55		3001	6.92		3001	8.3		3001	7.03		3001	5.57
3000	9.13		3000	4.92		3000	3.35			3000	2.53		3000	12.49			3000	6.84		3000	11.73		3000	4.92		3000	6.25		3000	4.95		3000	6.41		3000	5.55		3000	6.96		3000	8.36		3000	7.07		3000	5.6
2999	9.19		2999	4.95		2999	3.37			2999	2.55		2999	12.6			2999	6.9		2999	11.78		2999	4.95		2999	6.31		2999	4.98		2999	6.46		2999	5.56		2999	7.01		2999	8.42		2999	7.13		2999	5.64
2998	9.27		2998	4.99		2998	3.4			2998	2.56		2998	12.72			2998	6.96		2998	11.84		2998	4.98		2998	6.37		2998	5.01		2998	6.52		2998	5.57		2998	7.08		2998	8.5		2998	7.19		2998	5.7
2997	9.36		2997	5.04		2997	3.43			2997	2.58		2997	12.85			2997	7.03		2997	11.93		2997	5.02		2997	6.43		2997	5.05		2997	6.58		2997	5.58		2997	7.16		2997	8.59		2997	7.26		2997	5.76
2996	9.47		2996	5.1		2996	3.46			2996	2.6		2996	13			2996	7.1		2996	12.02		2996	5.06		2996	6.5		2996	5.09		2996	6.66		2996	5.6		2996	7.25		2996	8.69		2996	7.34		2996	5.84
2995	9.6		2995	5.17		2995	3.5			2995	2.62		2995	13.17			2995	7.19		2995	12.13		2995	5.1		2995	6.58		2995	5.14		2995	6.75		2995	5.62		2995	7.36		2995	8.79		2995	7.43		2995	5.93
2994	9.73		2994	5.26		2994	3.53			2994	2.64		2994	13.36			2994	7.27		2994	12.23		2994	5.15		2994	6.67		2994	5.19		2994	6.83		2994	5.64		2994	7.47		2994	8.9		2994	7.52		2994	6.02
2993	9.87		2993	5.36		2993	3.57			2993	2.66		2993	13.55			2993	7.36		2993	12.34		2993	5.2		2993	6.75		2993	5.25		2993	6.91		2993	5.68		2993	7.58		2993	9.01		2993	7.61		2993	6.11
2992	10.01		2992	5.46		2992	3.6			2992	2.68		2992	13.74			2992	7.45		2992	12.44		2992	5.25		2992	6.84		2992	5.32		2992	6.99		2992	5.71		2992	7.69		2992	9.12		2992	7.71		2992	6.21
2991	10.13		2991	5.58		2991	3.64			2991	2.7		2991	13.92			2991	7.53		2991	12.54		2991	5.29		2991	6.93		2991	5.39		2991	7.07		2991	5.75		2991	7.79		2991	9.22		2991	7.8		2991	6.3
2990	10.24		2990	5.69		2990	3.66			2990	2.72		2990	14.07			2990	7.61		2990	12.62		2990	5.33		2990	7		2990	5.46		2990	7.15		2990	5.78		2990	7.89		2990	9.32		2990	7.87		2990	6.38
2989	10.32		2989	5.8		2989	3.69			2989	2.73		2989	14.18			2989	7.67		2989	12.7		2989	5.36		2989	7.06		2989	5.52		2989	7.21		2989	5.81		2989	7.97		2989	9.4		2989	7.94		2989	6.45
2988	10.38		2988	5.9		2988	3.7			2988	2.74		2988	14.26			2988	7.71		2988	12.76		2988	5.38		2988	7.11		2988	5.57		2988	7.26		2988	5.84		2988	8.04		2988	9.46		2988	7.98		2988	6.51
2987	10.42		2987	5.98		2987	3.71			2987	2.75		2987	14.31			2987	7.74		2987	12.8		2987	5.39		2987	7.14		2987	5.6		2987	7.29		2987	5.86		2987	8.09		2987	9.51		2987	8.02		2987	6.55
2986	10.43		2986	6.04		2986	3.72			2986	2.75		2986	14.33			2986	7.75		2986	12.82		2986	5.39		2986	7.16		2986	5.62		2986	7.31		2986	5.87		2986	8.11		2986	9.54		2986	8.03		2986	6.58
2985	10.43		2985	6.07		2985	3.72			2985	2.75		2985	14.32			2985	7.75		2985	12.81		2985	5.39		2985	7.17		2985	5.62		2985	7.3		2985	5.88		2985	8.12		2985	9.54		2985	8.03		2985	6.59
2984	10.41		2984	6.09		2984	3.72			2984	2.75		2984	14.29			2984	7.73		2984	12.78		2984	5.39		2984	7.16		2984	5.61		2984	7.29		2984	5.88		2984	8.11		2984	9.52		2984	8.02		2984	6.59
2983	10.37		2983	6.09		2983	3.71			2983	2.74		2983	14.23			2983	7.69		2983	12.73		2983	5.38		2983	7.15		2983	5.59		2983	7.27		2983	5.88		2983	8.09		2983	9.49		2983	7.99		2983	6.58
2982	10.32		2982	6.08		2982	3.69			2982	2.73		2982	14.16			2982	7.65		2982	12.66		2982	5.36		2982	7.11		2982	5.57		2982	7.24		2982	5.87		2982	8.05		2982	9.46		2982	7.95		2982	6.55
2981	10.27		2981	6.05		2981	3.67			2981	2.73		2981	14.08			2981	7.6		2981	12.59		2981	5.35		2981	7.07		2981	5.54		2981	7.2		2981	5.85		2981	7.99		2981	9.42		2981	7.9		2981	6.51
2980	10.21		2980	6.01		2980	3.65			2980	2.71		2980	13.98			2980	7.55		2980	12.51		2980	5.33		2980	7.02		2980	5.51		2980	7.17		2980	5.83		2980	7.94		2980	9.37		2980	7.85		2980	6.47
2979	10.15		2979	5.96		2979	3.63			2979	2.7		2979	13.87			2979	7.5		2979	12.44		2979	5.3		2979	6.97		2979	5.48		2979	7.14		2979	5.81		2979	7.88		2979	9.33		2979	7.8		2979	6.42
2978	10.08		2978	5.92		2978	3.61			2978	2.69		2978	13.76			2978	7.45		2978	12.37		2978	5.28		2978	6.91		2978	5.45		2978	7.1		2978	5.78		2978	7.82		2978	9.27		2978	7.76		2978	6.37
2977	10.01		2977	5.87		2977	3.59			2977	2.68		2977	13.65			2977	7.41		2977	12.31		2977	5.25		2977	6.86		2977	5.43		2977	7.06		2977	5.75		2977	7.77		2977	9.21		2977	7.71		2977	6.33
2976	9.93		2976	5.83		2976	3.57			2976	2.67		2976	13.55			2976	7.37		2976	12.24		2976	5.23		2976	6.82		2976	5.4		2976	7.02		2976	5.72		2976	7.72		2976	9.16		2976	7.66		2976	6.29
2975	9.86		2975	5.79		2975	3.55			2975	2.65		2975	13.47			2975	7.33		2975	12.17		2975	5.21		2975	6.78		2975	5.37		2975	6.97		2975	5.69		2975	7.67		2975	9.1		2975	7.61		2975	6.24
2974	9.79		2974	5.74		2974	3.53			2974	2.64		2974	13.41			2974	7.29		2974	12.09		2974	5.19		2974	6.75		2974	5.34		2974	6.92		2974	5.66		2974	7.63		2974	9.05		2974	7.57		2974	6.2
2973	9.73		2973	5.7		2973	3.51			2973	2.63		2973	13.34			2973	7.25		2973	12.02		2973	5.17		2973	6.72		2973	5.31		2973	6.87		2973	5.63		2973	7.58		2973	9		2973	7.54		2973	6.16
2972	9.68		2972	5.65		2972	3.5			2972	2.63		2972	13.27			2972	7.22		2972	11.96		2972	5.15		2972	6.68		2972	5.27		2972	6.82		2972	5.61		2972	7.54		2972	8.95		2972	7.51		2972	6.12
2971	9.63		2971	5.61		2971	3.48			2971	2.62		2971	13.2			2971	7.19		2971	11.89		2971	5.13		2971	6.65		2971	5.24		2971	6.77		2971	5.59		2971	7.51		2971	8.9		2971	7.48		2971	6.09
2970	9.6		2970	5.58		2970	3.47			2970	2.61		2970	13.12			2970	7.15		2970	11.83		2970	5.11		2970	6.62		2970	5.21		2970	6.74		2970	5.57		2970	7.47		2970	8.86		2970	7.45		2970	6.06
2969	9.56		2969	5.55		2969	3.46			2969	2.6		2969	13.05			2969	7.13		2969	11.78		2969	5.09		2969	6.59		2969	5.19		2969	6.71		2969	5.55		2969	7.44		2969	8.83		2969	7.42		2969	6.04
2968	9.53		2968	5.52		2968	3.46			2968	2.6		2968	12.99			2968	7.1		2968	11.74		2968	5.08		2968	6.56		2968	5.17		2968	6.69		2968	5.53		2968	7.41		2968	8.8		2968	7.39		2968	6.01
2967	9.49		2967	5.5		2967	3.45			2967	2.59		2967	12.95			2967	7.07		2967	11.7		2967	5.07		2967	6.54		2967	5.16		2967	6.67		2967	5.51		2967	7.39		2967	8.78		2967	7.36		2967	5.99
2966	9.46		2966	5.48		2966	3.44			2966	2.59		2966	12.92			2966	7.05		2966	11.66		2966	5.06		2966	6.51		2966	5.15		2966	6.65		2966	5.49		2966	7.37		2966	8.76		2966	7.33		2966	5.97
2965	9.43		2965	5.47		2965	3.42			2965	2.58		2965	12.88			2965	7.04		2965	11.61		2965	5.05		2965	6.49		2965	5.13		2965	6.63		2965	5.47		2965	7.35		2965	8.73		2965	7.31		2965	5.95
2964	9.41		2964	5.45		2964	3.41			2964	2.57		2964	12.84			2964	7.02		2964	11.57		2964	5.03		2964	6.46		2964	5.12		2964	6.61		2964	5.45		2964	7.33		2964	8.7		2964	7.28		2964	5.93
2963	9.39		2963	5.44		2963	3.41			2963	2.57		2963	12.8			2963	7		2963	11.53		2963	5.01		2963	6.43		2963	5.1		2963	6.59		2963	5.44		2963	7.31		2963	8.67		2963	7.26		2963	5.92
2962	9.37		2962	5.42		2962	3.4			2962	2.56		2962	12.76			2962	6.97		2962	11.49		2962	5		2962	6.41		2962	5.08		2962	6.57		2962	5.43		2962	7.29		2962	8.64		2962	7.24		2962	5.9
2961	9.35		2961	5.4		2961	3.39			2961	2.56		2961	12.72			2961	6.95		2961	11.46		2961	4.99		2961	6.39		2961	5.06		2961	6.55		2961	5.41		2961	7.26		2961	8.61		2961	7.21		2961	5.89
2960	9.33		2960	5.39		2960	3.38			2960	2.55		2960	12.67			2960	6.92		2960	11.41		2960	4.99		2960	6.36		2960	5.04		2960	6.53		2960	5.4		2960	7.24		2960	8.58		2960	7.19		2960	5.87
2959	9.3		2959	5.37		2959	3.37			2959	2.54		2959	12.62			2959	6.89		2959	11.37		2959	4.98		2959	6.34		2959	5.02		2959	6.5		2959	5.38		2959	7.21		2959	8.56		2959	7.16		2959	5.85
2958	9.27		2958	5.36		2958	3.36			2958	2.54		2958	12.55			2958	6.87		2958	11.32		2958	4.97		2958	6.32		2958	5		2958	6.48		2958	5.36		2958	7.18		2958	8.53		2958	7.13		2958	5.83
2957	9.24		2957	5.35		2957	3.35			2957	2.53		2957	12.49			2957	6.84		2957	11.27		2957	4.96		2957	6.3		2957	4.99		2957	6.45		2957	5.34		2957	7.15		2957	8.5		2957	7.11		2957	5.81
2956	9.21		2956	5.33		2956	3.34			2956	2.53		2956	12.43			2956	6.82		2956	11.22		2956	4.95		2956	6.28		2956	4.97		2956	6.43		2956	5.32		2956	7.12		2956	8.47		2956	7.08		2956	5.79
2955	9.17		2955	5.31		2955	3.33			2955	2.52		2955	12.38			2955	6.8		2955	11.18		2955	4.93		2955	6.26		2955	4.96		2955	6.41		2955	5.31		2955	7.1		2955	8.45		2955	7.06		2955	5.77
2954	9.13		2954	5.29		2954	3.32			2954	2.51		2954	12.33			2954	6.78		2954	11.14		2954	4.92		2954	6.24		2954	4.94		2954	6.39		2954	5.3		2954	7.07		2954	8.43		2954	7.03		2954	5.75
2953	9.09		2953	5.27		2953	3.31			2953	2.51		2953	12.29			2953	6.76		2953	11.12		2953	4.91		2953	6.22		2953	4.93		2953	6.37		2953	5.28		2953	7.04		2953	8.41		2953	7.01		2953	5.73
2952	9.05		2952	5.25		2952	3.3			2952	2.5		2952	12.25			2952	6.73		2952	11.11		2952	4.9		2952	6.2		2952	4.91		2952	6.34		2952	5.27		2952	7.01		2952	8.38		2952	6.98		2952	5.71
2951	9.02		2951	5.23		2951	3.29			2951	2.5		2951	12.2			2951	6.71		2951	11.09		2951	4.89		2951	6.18		2951	4.9		2951	6.32		2951	5.25		2951	6.98		2951	8.35		2951	6.95		2951	5.68
2950	8.99		2950	5.21		2950	3.28			2950	2.49		2950	12.15			2950	6.69		2950	11.07		2950	4.88		2950	6.15		2950	4.89		2950	6.3		2950	5.24		2950	6.95		2950	8.31		2950	6.92		2950	5.65
2949	8.97		2949	5.19		2949	3.27			2949	2.49		2949	12.1			2949	6.67		2949	11.04		2949	4.86		2949	6.14		2949	4.87		2949	6.27		2949	5.22		2949	6.92		2949	8.28		2949	6.89		2949	5.63
2948	8.95		2948	5.17		2948	3.26			2948	2.48		2948	12.06			2948	6.66		2948	11		2948	4.85		2948	6.12		2948	4.85		2948	6.25		2948	5.2		2948	6.89		2948	8.26		2948	6.87		2948	5.6
2947	8.93		2947	5.15		2947	3.25			2947	2.48		2947	12.03			2947	6.64		2947	10.95		2947	4.83		2947	6.1		2947	4.83		2947	6.22		2947	5.19		2947	6.87		2947	8.25		2947	6.86		2947	5.58
2946	8.9		2946	5.14		2946	3.24			2946	2.47		2946	12.01			2946	6.62		2946	10.89		2946	4.82		2946	6.08		2946	4.81		2946	6.19		2946	5.17		2946	6.85		2946	8.23		2946	6.85		2946	5.56
2945	8.87		2945	5.12		2945	3.23			2945	2.46		2945	11.99			2945	6.6		2945	10.84		2945	4.81		2945	6.05		2945	4.79		2945	6.16		2945	5.16		2945	6.83		2945	8.21		2945	6.83		2945	5.55
2944	8.83		2944	5.11		2944	3.22			2944	2.46		2944	11.96			2944	6.58		2944	10.79		2944	4.8		2944	6.02		2944	4.77		2944	6.14		2944	5.14		2944	6.82		2944	8.19		2944	6.82		2944	5.54
2943	8.8		2943	5.1		2943	3.21			2943	2.45		2943	11.93			2943	6.55		2943	10.75		2943	4.8		2943	6		2943	4.76		2943	6.13		2943	5.13		2943	6.8		2943	8.16		2943	6.8		2943	5.52
2942	8.77		2942	5.09		2942	3.2			2942	2.45		2942	11.89			2942	6.53		2942	10.7		2942	4.79		2942	5.97		2942	4.74		2942	6.12		2942	5.12		2942	6.77		2942	8.14		2942	6.77		2942	5.51
2941	8.74		2941	5.07		2941	3.19			2941	2.44		2941	11.84			2941	6.51		2941	10.66		2941	4.78		2941	5.95		2941	4.73		2941	6.11		2941	5.11		2941	6.75		2941	8.12		2941	6.75		2941	5.49
2940	8.72		2940	5.06		2940	3.18			2940	2.43		2940	11.78			2940	6.49		2940	10.62		2940	4.77		2940	5.94		2940	4.72		2940	6.1		2940	5.1		2940	6.73		2940	8.09		2940	6.72		2940	5.48
2939	8.69		2939	5.04		2939	3.17			2939	2.43		2939	11.72			2939	6.48		2939	10.59		2939	4.76		2939	5.92		2939	4.71		2939	6.08		2939	5.09		2939	6.71		2939	8.06		2939	6.7		2939	5.46
2938	8.66		2938	5.02		2938	3.17			2938	2.42		2938	11.67			2938	6.46		2938	10.55		2938	4.75		2938	5.91		2938	4.7		2938	6.06		2938	5.07		2938	6.7		2938	8.03		2938	6.68		2938	5.44
2937	8.63		2937	5.01		2937	3.16			2937	2.42		2937	11.62			2937	6.44		2937	10.52		2937	4.73		2937	5.89		2937	4.68		2937	6.03		2937	5.05		2937	6.68		2937	7.99		2937	6.65		2937	5.41
2936	8.6		2936	4.99		2936	3.15			2936	2.41		2936	11.58			2936	6.42		2936	10.49		2936	4.72		2936	5.87		2936	4.66		2936	6.01		2936	5.04		2936	6.66		2936	7.97		2936	6.64		2936	5.39
2935	8.58		2935	4.98		2935	3.14			2935	2.41		2935	11.55			2935	6.39		2935	10.47		2935	4.71		2935	5.84		2935	4.64		2935	5.99		2935	5.02		2935	6.64		2935	7.94		2935	6.62		2935	5.38
2934	8.55		2934	4.97		2934	3.14			2934	2.4		2934	11.52			2934	6.37		2934	10.45		2934	4.69		2934	5.82		2934	4.63		2934	5.97		2934	5.01		2934	6.61		2934	7.92		2934	6.6		2934	5.36
2933	8.53		2933	4.96		2933	3.13			2933	2.4		2933	11.48			2933	6.34		2933	10.43		2933	4.68		2933	5.8		2933	4.61		2933	5.95		2933	5		2933	6.59		2933	7.91		2933	6.58		2933	5.34
2932	8.51		2932	4.95		2932	3.12			2932	2.39		2932	11.45			2932	6.32		2932	10.41		2932	4.67		2932	5.78		2932	4.6		2932	5.93		2932	4.98		2932	6.56		2932	7.89		2932	6.56		2932	5.33
2931	8.48		2931	4.94		2931	3.11			2931	2.38		2931	11.4			2931	6.3		2931	10.38		2931	4.66		2931	5.76		2931	4.59		2931	5.91		2931	4.96		2931	6.53		2931	7.88		2931	6.54		2931	5.31
2930	8.46		2930	4.92		2930	3.1			2930	2.38		2930	11.36			2930	6.29		2930	10.35		2930	4.65		2930	5.74		2930	4.58		2930	5.88		2930	4.94		2930	6.5		2930	7.86		2930	6.52		2930	5.29
2929	8.43		2929	4.91		2929	3.09			2929	2.37		2929	11.32			2929	6.27		2929	10.3		2929	4.64		2929	5.73		2929	4.56		2929	5.86		2929	4.92		2929	6.47		2929	7.84		2929	6.5		2929	5.28
2928	8.41		2928	4.9		2928	3.09			2928	2.37		2928	11.29			2928	6.25		2928	10.25		2928	4.62		2928	5.71		2928	4.54		2928	5.83		2928	4.91		2928	6.46		2928	7.82		2928	6.49		2928	5.26
2927	8.38		2927	4.88		2927	3.08			2927	2.36		2927	11.26			2927	6.23		2927	10.2		2927	4.61		2927	5.7		2927	4.53		2927	5.81		2927	4.9		2927	6.44		2927	7.8		2927	6.47		2927	5.25
2926	8.36		2926	4.87		2926	3.07			2926	2.36		2926	11.22			2926	6.21		2926	10.16		2926	4.6		2926	5.68		2926	4.52		2926	5.79		2926	4.89		2926	6.43		2926	7.78		2926	6.46		2926	5.24
2925	8.34		2925	4.86		2925	3.07			2925	2.36		2925	11.19			2925	6.19		2925	10.12		2925	4.59		2925	5.67		2925	4.51		2925	5.78		2925	4.88		2925	6.42		2925	7.76		2925	6.45		2925	5.22
2924	8.33		2924	4.85		2924	3.06			2924	2.35		2924	11.16			2924	6.18		2924	10.1		2924	4.58		2924	5.65		2924	4.51		2924	5.76		2924	4.88		2924	6.4		2924	7.74		2924	6.44		2924	5.21
2923	8.31		2923	4.83		2923	3.05			2923	2.35		2923	11.13			2923	6.16		2923	10.07		2923	4.58		2923	5.63		2923	4.5		2923	5.74		2923	4.87		2923	6.38		2923	7.72		2923	6.42		2923	5.19
2922	8.29		2922	4.82		2922	3.04			2922	2.34		2922	11.1			2922	6.15		2922	10.05		2922	4.57		2922	5.61		2922	4.49		2922	5.72		2922	4.86		2922	6.36		2922	7.7		2922	6.41		2922	5.17
2921	8.27		2921	4.81		2921	3.04			2921	2.34		2921	11.07			2921	6.13		2921	10.02		2921	4.56		2921	5.59		2921	4.48		2921	5.71		2921	4.85		2921	6.34		2921	7.68		2921	6.39		2921	5.15
2920	8.25		2920	4.8		2920	3.03			2920	2.33		2920	11.04			2920	6.12		2920	10		2920	4.55		2920	5.58		2920	4.46		2920	5.7		2920	4.83		2920	6.32		2920	7.67		2920	6.36		2920	5.14
2919	8.22		2919	4.79		2919	3.02			2919	2.33		2919	11			2919	6.1		2919	9.97		2919	4.54		2919	5.56		2919	4.45		2919	5.69		2919	4.81		2919	6.3		2919	7.66		2919	6.34		2919	5.12
2918	8.2		2918	4.78		2918	3.02			2918	2.32		2918	10.97			2918	6.09		2918	9.94		2918	4.54		2918	5.55		2918	4.44		2918	5.68		2918	4.79		2918	6.28		2918	7.65		2918	6.31		2918	5.11
2917	8.18		2917	4.76		2917	3.01			2917	2.32		2917	10.95			2917	6.07		2917	9.91		2917	4.53		2917	5.54		2917	4.43		2917	5.67		2917	4.78		2917	6.26		2917	7.64		2917	6.29		2917	5.1
2916	8.15		2916	4.75		2916	3			2916	2.31		2916	10.92			2916	6.06		2916	9.89		2916	4.52		2916	5.52		2916	4.41		2916	5.65		2916	4.77		2916	6.24		2916	7.62		2916	6.27		2916	5.09
2915	8.13		2915	4.73		2915	3			2915	2.31		2915	10.9			2915	6.05		2915	9.87		2915	4.51		2915	5.51		2915	4.41		2915	5.64		2915	4.76		2915	6.23		2915	7.59		2915	6.25		2915	5.08
2914	8.1		2914	4.72		2914	2.99			2914	2.31		2914	10.87			2914	6.04		2914	9.85		2914	4.5		2914	5.5		2914	4.4		2914	5.62		2914	4.75		2914	6.22		2914	7.56		2914	6.23		2914	5.06
2913	8.08		2913	4.71		2913	2.99			2913	2.3		2913	10.85			2913	6.03		2913	9.84		2913	4.49		2913	5.5		2913	4.39		2913	5.61		2913	4.74		2913	6.21		2913	7.54		2913	6.22		2913	5.05
2912	8.06		2912	4.7		2912	2.98			2912	2.3		2912	10.82			2912	6.02		2912	9.82		2912	4.48		2912	5.49		2912	4.37		2912	5.59		2912	4.72		2912	6.2		2912	7.52		2912	6.21		2912	5.03
2911	8.04		2911	4.7		2911	2.97			2911	2.3		2911	10.8			2911	6.02		2911	9.79		2911	4.48		2911	5.48		2911	4.36		2911	5.58		2911	4.71		2911	6.19		2911	7.5		2911	6.2		2911	5.02
2910	8.03		2910	4.69		2910	2.97			2910	2.3		2910	10.79			2910	6.01		2910	9.76		2910	4.48		2910	5.47		2910	4.35		2910	5.57		2910	4.7		2910	6.17		2910	7.48		2910	6.19		2910	5.01
2909	8.01		2909	4.68		2909	2.96			2909	2.3		2909	10.78			2909	6.01		2909	9.74		2909	4.48		2909	5.46		2909	4.35		2909	5.56		2909	4.69		2909	6.16		2909	7.47		2909	6.17		2909	5
2908	8		2908	4.67		2908	2.95			2908	2.3		2908	10.77			2908	6		2908	9.73		2908	4.47		2908	5.46		2908	4.34		2908	5.55		2908	4.69		2908	6.15		2908	7.45		2908	6.16		2908	4.99
2907	7.99		2907	4.67		2907	2.94			2907	2.29		2907	10.76			2907	6		2907	9.72		2907	4.47		2907	5.45		2907	4.33		2907	5.55		2907	4.68		2907	6.14		2907	7.43		2907	6.15		2907	4.98
2906	7.99		2906	4.66		2906	2.94			2906	2.29		2906	10.75			2906	6		2906	9.72		2906	4.46		2906	5.44		2906	4.32		2906	5.54		2906	4.68		2906	6.13		2906	7.42		2906	6.15		2906	4.97
2905	7.99		2905	4.65		2905	2.93			2905	2.29		2905	10.73			2905	5.99		2905	9.7		2905	4.46		2905	5.44		2905	4.32		2905	5.53		2905	4.66		2905	6.12		2905	7.41		2905	6.14		2905	4.96
2904	7.99		2904	4.64		2904	2.93			2904	2.29		2904	10.71			2904	5.99		2904	9.69		2904	4.45		2904	5.43		2904	4.32		2904	5.52		2904	4.65		2904	6.1		2904	7.4		2904	6.14		2904	4.96
2903	7.99		2903	4.64		2903	2.93			2903	2.29		2903	10.69			2903	5.99		2903	9.68		2903	4.45		2903	5.42		2903	4.32		2903	5.51		2903	4.63		2903	6.09		2903	7.4		2903	6.13		2903	4.96
2902	7.99		2902	4.64		2902	2.93			2902	2.28		2902	10.67			2902	5.98		2902	9.67		2902	4.45		2902	5.41		2902	4.32		2902	5.51		2902	4.62		2902	6.07		2902	7.4		2902	6.13		2902	4.96
2901	7.98		2901	4.64		2901	2.93			2901	2.28		2901	10.66			2901	5.99		2901	9.68		2901	4.46		2901	5.4		2901	4.31		2901	5.5		2901	4.61		2901	6.06		2901	7.4		2901	6.12		2901	4.96
2900	7.98		2900	4.64		2900	2.93			2900	2.28		2900	10.65			2900	5.99		2900	9.68		2900	4.46		2900	5.39		2900	4.31		2900	5.5		2900	4.6		2900	6.05		2900	7.4		2900	6.12		2900	4.96
2899	7.98		2899	4.64		2899	2.93			2899	2.28		2899	10.64			2899	5.99		2899	9.69		2899	4.46		2899	5.39		2899	4.31		2899	5.5		2899	4.59		2899	6.06		2899	7.39		2899	6.12		2899	4.96
2898	7.98		2898	4.64		2898	2.93			2898	2.28		2898	10.64			2898	5.99		2898	9.68		2898	4.46		2898	5.39		2898	4.31		2898	5.5		2898	4.58		2898	6.07		2898	7.38		2898	6.12		2898	4.96
2897	7.98		2897	4.64		2897	2.93			2897	2.28		2897	10.65			2897	6		2897	9.67		2897	4.46		2897	5.4		2897	4.32		2897	5.5		2897	4.58		2897	6.07		2897	7.38		2897	6.12		2897	4.97
2896	7.99		2896	4.64		2896	2.93			2896	2.29		2896	10.67			2896	6		2896	9.66		2896	4.46		2896	5.41		2896	4.32		2896	5.5		2896	4.57		2896	6.09		2896	7.38		2896	6.12		2896	4.97
2895	8.01		2895	4.64		2895	2.94			2895	2.29		2895	10.7			2895	6.02		2895	9.65		2895	4.47		2895	5.43		2895	4.33		2895	5.5		2895	4.57		2895	6.1		2895	7.39		2895	6.12		2895	4.98
2894	8.03		2894	4.64		2894	2.94			2894	2.29		2894	10.73			2894	6.03		2894	9.65		2894	4.48		2894	5.45		2894	4.34		2894	5.51		2894	4.57		2894	6.11		2894	7.41		2894	6.14		2894	5
2893	8.06		2893	4.65		2893	2.95			2893	2.3		2893	10.77			2893	6.06		2893	9.67		2893	4.49		2893	5.47		2893	4.35		2893	5.53		2893	4.56		2893	6.13		2893	7.43		2893	6.16		2893	5.01
2892	8.09		2892	4.67		2892	2.96			2892	2.31		2892	10.82			2892	6.09		2892	9.7		2892	4.51		2892	5.51		2892	4.36		2892	5.55		2892	4.56		2892	6.15		2892	7.46		2892	6.19		2892	5.04
2891	8.13		2891	4.68		2891	2.98			2891	2.32		2891	10.88			2891	6.12		2891	9.75		2891	4.53		2891	5.54		2891	4.37		2891	5.59		2891	4.55		2891	6.18		2891	7.5		2891	6.23		2891	5.06
2890	8.19		2890	4.71		2890	2.99			2890	2.33		2890	10.95			2890	6.17		2890	9.81		2890	4.55		2890	5.58		2890	4.4		2890	5.63		2890	4.55		2890	6.22		2890	7.55		2890	6.28		2890	5.1
2889	8.25		2889	4.74		2889	3.01			2889	2.34		2889	11.04			2889	6.22		2889	9.87		2889	4.58		2889	5.63		2889	4.42		2889	5.67		2889	4.55		2889	6.26		2889	7.61		2889	6.33		2889	5.14
2888	8.32		2888	4.78		2888	3.04			2888	2.36		2888	11.15			2888	6.28		2888	9.94		2888	4.61		2888	5.69		2888	4.46		2888	5.72		2888	4.55		2888	6.32		2888	7.68		2888	6.39		2888	5.19
2887	8.41		2887	4.83		2887	3.06			2887	2.38		2887	11.29			2887	6.35		2887	10.02		2887	4.64		2887	5.75		2887	4.5		2887	5.78		2887	4.57		2887	6.38		2887	7.76		2887	6.46		2887	5.24
2886	8.51		2886	4.9		2886	3.1			2886	2.4		2886	11.43			2886	6.43		2886	10.1		2886	4.68		2886	5.82		2886	4.55		2886	5.83		2886	4.59		2886	6.46		2886	7.85		2886	6.53		2886	5.31
2885	8.61		2885	4.98		2885	3.13			2885	2.42		2885	11.57			2885	6.5		2885	10.19		2885	4.73		2885	5.9		2885	4.61		2885	5.89		2885	4.62		2885	6.55		2885	7.93		2885	6.61		2885	5.39
2884	8.73		2884	5.07		2884	3.16			2884	2.44		2884	11.71			2884	6.58		2884	10.28		2884	4.77		2884	5.97		2884	4.67		2884	5.96		2884	4.65		2884	6.63		2884	8.01		2884	6.69		2884	5.47
2883	8.84		2883	5.16		2883	3.19			2883	2.46		2883	11.84			2883	6.66		2883	10.37		2883	4.81		2883	6.04		2883	4.73		2883	6.03		2883	4.68		2883	6.72		2883	8.1		2883	6.77		2883	5.55
2882	8.95		2882	5.26		2882	3.22			2882	2.48		2882	11.97			2882	6.73		2882	10.44		2882	4.84		2882	6.11		2882	4.79		2882	6.09		2882	4.71		2882	6.79		2882	8.18		2882	6.85		2882	5.63
2881	9.04		2881	5.36		2881	3.25			2881	2.49		2881	12.08			2881	6.8		2881	10.51		2881	4.88		2881	6.18		2881	4.85		2881	6.15		2881	4.74		2881	6.86		2881	8.26		2881	6.91		2881	5.7
2880	9.12		2880	5.46		2880	3.27			2880	2.5		2880	12.17			2880	6.85		2880	10.57		2880	4.91		2880	6.24		2880	4.9		2880	6.2		2880	4.77		2880	6.92		2880	8.34		2880	6.95		2880	5.77
2879	9.17		2879	5.54		2879	3.28			2879	2.51		2879	12.24			2879	6.88		2879	10.61		2879	4.94		2879	6.3		2879	4.95		2879	6.23		2879	4.79		2879	6.97		2879	8.39		2879	6.99		2879	5.82
2878	9.2		2878	5.6		2878	3.29			2878	2.52		2878	12.28			2878	6.9		2878	10.62		2878	4.96		2878	6.34		2878	4.98		2878	6.26		2878	4.8		2878	7		2878	8.43		2878	7		2878	5.86
2877	9.21		2877	5.65		2877	3.3			2877	2.52		2877	12.29			2877	6.91		2877	10.62		2877	4.97		2877	6.36		2877	4.99		2877	6.28		2877	4.82		2877	7.03		2877	8.45		2877	7.01		2877	5.88
2876	9.2		2876	5.68		2876	3.3			2876	2.52		2876	12.28			2876	6.9		2876	10.6		2876	4.98		2876	6.37		2876	5		2876	6.28		2876	4.82		2876	7.03		2876	8.45		2876	7		2876	5.89
2875	9.18		2875	5.69		2875	3.29			2875	2.51		2875	12.24			2875	6.88		2875	10.57		2875	4.97		2875	6.36		2875	4.99		2875	6.27		2875	4.82		2875	7.02		2875	8.44		2875	6.98		2875	5.87
2874	9.15		2874	5.68		2874	3.28			2874	2.51		2874	12.19			2874	6.86		2874	10.53		2874	4.96		2874	6.33		2874	4.98		2874	6.24		2874	4.81		2874	6.99		2874	8.4		2874	6.95		2874	5.85
2873	9.1		2873	5.66		2873	3.26			2873	2.5		2873	12.11			2873	6.83		2873	10.49		2873	4.94		2873	6.3		2873	4.95		2873	6.21		2873	4.8		2873	6.95		2873	8.36		2873	6.92		2873	5.82
2872	9.06		2872	5.63		2872	3.25			2872	2.49		2872	12.02			2872	6.79		2872	10.45		2872	4.91		2872	6.26		2872	4.93		2872	6.17		2872	4.78		2872	6.91		2872	8.3		2872	6.88		2872	5.78
2871	9		2871	5.59		2871	3.23			2871	2.48		2871	11.93			2871	6.74		2871	10.39		2871	4.88		2871	6.21		2871	4.9		2871	6.13		2871	4.75		2871	6.87		2871	8.24		2871	6.84		2871	5.74
2870	8.93		2870	5.54		2870	3.21			2870	2.47		2870	11.83			2870	6.69		2870	10.33		2870	4.85		2870	6.15		2870	4.87		2870	6.09		2870	4.72		2870	6.82		2870	8.19		2870	6.79		2870	5.69
2869	8.86		2869	5.49		2869	3.19			2869	2.45		2869	11.73			2869	6.64		2869	10.25		2869	4.82		2869	6.09		2869	4.84		2869	6.04		2869	4.69		2869	6.77		2869	8.13		2869	6.73		2869	5.64
2868	8.79		2868	5.44		2868	3.17			2868	2.44		2868	11.62			2868	6.59		2868	10.18		2868	4.79		2868	6.03		2868	4.8		2868	5.99		2868	4.67		2868	6.71		2868	8.08		2868	6.67		2868	5.59
2867	8.7		2867	5.38		2867	3.14			2867	2.43		2867	11.5			2867	6.54		2867	10.1		2867	4.76		2867	5.97		2867	4.76		2867	5.93		2867	4.64		2867	6.65		2867	8.02		2867	6.61		2867	5.54
2866	8.62		2866	5.32		2866	3.12			2866	2.41		2866	11.39			2866	6.48		2866	10.02		2866	4.73		2866	5.92		2866	4.72		2866	5.88		2866	4.61		2866	6.58		2866	7.95		2866	6.56		2866	5.48
2865	8.53		2865	5.27		2865	3.09			2865	2.4		2865	11.28			2865	6.42		2865	9.95		2865	4.7		2865	5.86		2865	4.68		2865	5.83		2865	4.59		2865	6.51		2865	7.88		2865	6.5		2865	5.43
2864	8.45		2864	5.21		2864	3.06			2864	2.38		2864	11.17			2864	6.36		2864	9.87		2864	4.68		2864	5.81		2864	4.64		2864	5.78		2864	4.57		2864	6.45		2864	7.8		2864	6.44		2864	5.37
2863	8.37		2863	5.15		2863	3.04			2863	2.36		2863	11.06			2863	6.3		2863	9.79		2863	4.65		2863	5.75		2863	4.59		2863	5.73		2863	4.55		2863	6.39		2863	7.73		2863	6.38		2863	5.32
2862	8.3		2862	5.09		2862	3.01			2862	2.35		2862	10.96			2862	6.24		2862	9.71		2862	4.62		2862	5.69		2862	4.55		2862	5.68		2862	4.53		2862	6.32		2862	7.66		2862	6.33		2862	5.26
2861	8.22		2861	5.04		2861	2.98			2861	2.33		2861	10.86			2861	6.17		2861	9.63		2861	4.59		2861	5.63		2861	4.5		2861	5.63		2861	4.5		2861	6.26		2861	7.59		2861	6.27		2861	5.2
2860	8.15		2860	4.98		2860	2.96			2860	2.32		2860	10.76			2860	6.11		2860	9.55		2860	4.56		2860	5.57		2860	4.46		2860	5.58		2860	4.47		2860	6.19		2860	7.53		2860	6.21		2860	5.15
2859	8.07		2859	4.93		2859	2.93			2859	2.3		2859	10.66			2859	6.05		2859	9.47		2859	4.53		2859	5.52		2859	4.43		2859	5.53		2859	4.44		2859	6.13		2859	7.47		2859	6.15		2859	5.1
2858	7.99		2858	4.89		2858	2.91			2858	2.29		2858	10.56			2858	5.99		2858	9.39		2858	4.5		2858	5.46		2858	4.39		2858	5.48		2858	4.41		2858	6.06		2858	7.41		2858	6.09		2858	5.05
2857	7.92		2857	4.84		2857	2.89			2857	2.27		2857	10.47			2857	5.93		2857	9.31		2857	4.46		2857	5.41		2857	4.35		2857	5.42		2857	4.38		2857	6		2857	7.35		2857	6.04		2857	5
2856	7.84		2856	4.79		2856	2.86			2856	2.26		2856	10.37			2856	5.88		2856	9.22		2856	4.42		2856	5.35		2856	4.31		2856	5.36		2856	4.35		2856	5.94		2856	7.29		2856	5.98		2856	4.95
2855	7.77		2855	4.75		2855	2.84			2855	2.24		2855	10.26			2855	5.83		2855	9.14		2855	4.39		2855	5.3		2855	4.27		2855	5.31		2855	4.33		2855	5.89		2855	7.22		2855	5.93		2855	4.9
2854	7.7		2854	4.7		2854	2.81			2854	2.22		2854	10.15			2854	5.79		2854	9.05		2854	4.36		2854	5.25		2854	4.23		2854	5.26		2854	4.3		2854	5.83		2854	7.16		2854	5.88		2854	4.85
2853	7.63		2853	4.65		2853	2.79			2853	2.21		2853	10.04			2853	5.73		2853	8.98		2853	4.32		2853	5.2		2853	4.19		2853	5.21		2853	4.28		2853	5.77		2853	7.09		2853	5.83		2853	4.79
2852	7.56		2852	4.6		2852	2.76			2852	2.19		2852	9.93			2852	5.68		2852	8.9		2852	4.29		2852	5.15		2852	4.15		2852	5.16		2852	4.26		2852	5.71		2852	7.03		2852	5.77		2852	4.74
2851	7.49		2851	4.56		2851	2.73			2851	2.17		2851	9.81			2851	5.63		2851	8.83		2851	4.25		2851	5.1		2851	4.11		2851	5.11		2851	4.24		2851	5.65		2851	6.96		2851	5.71		2851	4.69
2850	7.41		2850	4.51		2850	2.71			2850	2.16		2850	9.71			2850	5.57		2850	8.75		2850	4.21		2850	5.04		2850	4.07		2850	5.06		2850	4.21		2850	5.59		2850	6.89		2850	5.65		2850	4.64
2849	7.34		2849	4.46		2849	2.68			2849	2.14		2849	9.6			2849	5.51		2849	8.68		2849	4.18		2849	4.98		2849	4.04		2849	5.01		2849	4.18		2849	5.53		2849	6.81		2849	5.58		2849	4.58
2848	7.25		2848	4.41		2848	2.65			2848	2.12		2848	9.51			2848	5.45		2848	8.6		2848	4.14		2848	4.93		2848	4		2848	4.96		2848	4.16		2848	5.46		2848	6.73		2848	5.51		2848	4.53
2847	7.16		2847	4.36		2847	2.62			2847	2.11		2847	9.4			2847	5.39		2847	8.51		2847	4.1		2847	4.87		2847	3.96		2847	4.9		2847	4.13		2847	5.39		2847	6.65		2847	5.44		2847	4.47
2846	7.07		2846	4.3		2846	2.59			2846	2.09		2846	9.3			2846	5.33		2846	8.42		2846	4.07		2846	4.81		2846	3.92		2846	4.85		2846	4.11		2846	5.32		2846	6.56		2846	5.37		2846	4.41
2845	6.98		2845	4.24		2845	2.56			2845	2.07		2845	9.18			2845	5.28		2845	8.33		2845	4.03		2845	4.75		2845	3.87		2845	4.78		2845	4.08		2845	5.25		2845	6.48		2845	5.31		2845	4.35
2844	6.89		2844	4.18		2844	2.53			2844	2.05		2844	9.06			2844	5.21		2844	8.24		2844	3.99		2844	4.69		2844	3.82		2844	4.72		2844	4.05		2844	5.17		2844	6.39		2844	5.24		2844	4.28
2843	6.8		2843	4.11		2843	2.49			2843	2.03		2843	8.92			2843	5.15		2843	8.16		2843	3.95		2843	4.62		2843	3.77		2843	4.65		2843	4.02		2843	5.1		2843	6.31		2843	5.16		2843	4.21
2842	6.71		2842	4.03		2842	2.46			2842	2.01		2842	8.79			2842	5.08		2842	8.07		2842	3.91		2842	4.55		2842	3.72		2842	4.59		2842	3.99		2842	5.02		2842	6.22		2842	5.09		2842	4.14
2841	6.61		2841	3.96		2841	2.43			2841	1.99		2841	8.66			2841	5.02		2841	7.99		2841	3.87		2841	4.49		2841	3.67		2841	4.52		2841	3.96		2841	4.94		2841	6.13		2841	5.01		2841	4.07
2840	6.52		2840	3.88		2840	2.39			2840	1.96		2840	8.53			2840	4.95		2840	7.9		2840	3.83		2840	4.42		2840	3.62		2840	4.46		2840	3.92		2840	4.86		2840	6.04		2840	4.94		2840	3.99
2839	6.42		2839	3.8		2839	2.36			2839	1.94		2839	8.4			2839	4.89		2839	7.82		2839	3.79		2839	4.36		2839	3.56		2839	4.39		2839	3.89		2839	4.78		2839	5.95		2839	4.86		2839	3.92
2838	6.33		2838	3.72		2838	2.33			2838	1.92		2838	8.28			2838	4.82		2838	7.74		2838	3.75		2838	4.29		2838	3.51		2838	4.33		2838	3.85		2838	4.7		2838	5.87		2838	4.79		2838	3.86
2837	6.24		2837	3.64		2837	2.3			2837	1.9		2837	8.16			2837	4.76		2837	7.67		2837	3.71		2837	4.23		2837	3.46		2837	4.27		2837	3.81		2837	4.62		2837	5.79		2837	4.73		2837	3.79
2836	6.16		2836	3.57		2836	2.27			2836	1.88		2836	8.05			2836	4.7		2836	7.59		2836	3.67		2836	4.17		2836	3.42		2836	4.21		2836	3.77		2836	4.55		2836	5.71		2836	4.66		2836	3.73
2835	6.08		2835	3.5		2835	2.24			2835	1.86		2835	7.94			2835	4.64		2835	7.52		2835	3.62		2835	4.11		2835	3.37		2835	4.16		2835	3.74		2835	4.48		2835	5.64		2835	4.6		2835	3.67
2834	6		2834	3.43		2834	2.22			2834	1.84		2834	7.84			2834	4.59		2834	7.44		2834	3.58		2834	4.05		2834	3.33		2834	4.11		2834	3.71		2834	4.42		2834	5.56		2834	4.54		2834	3.62
2833	5.93		2833	3.37		2833	2.19			2833	1.82		2833	7.74			2833	4.54		2833	7.36		2833	3.55		2833	4		2833	3.29		2833	4.06		2833	3.68		2833	4.36		2833	5.49		2833	4.49		2833	3.56
2832	5.87		2832	3.32		2832	2.17			2832	1.81		2832	7.66			2832	4.5		2832	7.29		2832	3.51		2832	3.95		2832	3.26		2832	4.02		2832	3.66		2832	4.3		2832	5.43		2832	4.44		2832	3.51
2831	5.81		2831	3.27		2831	2.14			2831	1.79		2831	7.58			2831	4.46		2831	7.23		2831	3.48		2831	3.91		2831	3.22		2831	3.97		2831	3.63		2831	4.24		2831	5.37		2831	4.39		2831	3.46
2830	5.75		2830	3.23		2830	2.12			2830	1.78		2830	7.5			2830	4.42		2830	7.17		2830	3.45		2830	3.87		2830	3.19		2830	3.93		2830	3.61		2830	4.19		2830	5.32		2830	4.34		2830	3.42
2829	5.7		2829	3.19		2829	2.1			2829	1.76		2829	7.43			2829	4.38		2829	7.12		2829	3.42		2829	3.83		2829	3.16		2829	3.89		2829	3.59		2829	4.15		2829	5.27		2829	4.3		2829	3.38
2828	5.65		2828	3.15		2828	2.09			2828	1.75		2828	7.37			2828	4.34		2828	7.07		2828	3.4		2828	3.79		2828	3.13		2828	3.85		2828	3.56		2828	4.11		2828	5.22		2828	4.26		2828	3.35
2827	5.6		2827	3.12		2827	2.07			2827	1.74		2827	7.3			2827	4.31		2827	7.01		2827	3.37		2827	3.76		2827	3.1		2827	3.82		2827	3.54		2827	4.07		2827	5.18		2827	4.23		2827	3.31
2826	5.55		2826	3.09		2826	2.05			2826	1.72		2826	7.23			2826	4.27		2826	6.96		2826	3.35		2826	3.72		2826	3.07		2826	3.78		2826	3.52		2826	4.03		2826	5.13		2826	4.19		2826	3.28
2825	5.5		2825	3.06		2825	2.03			2825	1.71		2825	7.17			2825	4.24		2825	6.92		2825	3.33		2825	3.69		2825	3.05		2825	3.75		2825	3.51		2825	4		2825	5.09		2825	4.16		2825	3.25
2824	5.46		2824	3.04		2824	2.02			2824	1.7		2824	7.11			2824	4.21		2824	6.87		2824	3.31		2824	3.66		2824	3.03		2824	3.72		2824	3.49		2824	3.97		2824	5.05		2824	4.12		2824	3.22
2823	5.42		2823	3.01		2823	2			2823	1.69		2823	7.05			2823	4.19		2823	6.83		2823	3.29		2823	3.64		2823	3.01		2823	3.69		2823	3.48		2823	3.93		2823	5.02		2823	4.08		2823	3.19
2822	5.38		2822	2.99		2822	1.99			2822	1.68		2822	6.99			2822	4.16		2822	6.8		2822	3.26		2822	3.61		2822	2.99		2822	3.66		2822	3.46		2822	3.9		2822	4.98		2822	4.05		2822	3.16
2821	5.34		2821	2.97		2821	1.98			2821	1.67		2821	6.94			2821	4.14		2821	6.76		2821	3.25		2821	3.59		2821	2.97		2821	3.64		2821	3.45		2821	3.87		2821	4.95		2821	4.02		2821	3.14
2820	5.3		2820	2.95		2820	1.96			2820	1.66		2820	6.89			2820	4.11		2820	6.73		2820	3.23		2820	3.57		2820	2.96		2820	3.61		2820	3.44		2820	3.84		2820	4.92		2820	3.99		2820	3.11
2819	5.27		2819	2.93		2819	1.95			2819	1.65		2819	6.84			2819	4.09		2819	6.7		2819	3.22		2819	3.55		2819	2.94		2819	3.59		2819	3.43		2819	3.81		2819	4.89		2819	3.96		2819	3.09
2818	5.24		2818	2.91		2818	1.94			2818	1.65		2818	6.79			2818	4.06		2818	6.67		2818	3.2		2818	3.53		2818	2.92		2818	3.57		2818	3.41		2818	3.79		2818	4.85		2818	3.94		2818	3.07
2817	5.21		2817	2.9		2817	1.93			2817	1.64		2817	6.75			2817	4.04		2817	6.64		2817	3.19		2817	3.51		2817	2.91		2817	3.55		2817	3.4		2817	3.76		2817	4.82		2817	3.92		2817	3.05
2816	5.19		2816	2.88		2816	1.92			2816	1.63		2816	6.71			2816	4.02		2816	6.61		2816	3.18		2816	3.49		2816	2.89		2816	3.53		2816	3.39		2816	3.74		2816	4.79		2816	3.9		2816	3.03
2815	5.16		2815	2.86		2815	1.91			2815	1.62		2815	6.68			2815	4		2815	6.58		2815	3.16		2815	3.47		2815	2.88		2815	3.51		2815	3.38		2815	3.72		2815	4.77		2815	3.88		2815	3.02
2814	5.13		2814	2.85		2814	1.9			2814	1.61		2814	6.65			2814	3.98		2814	6.55		2814	3.15		2814	3.45		2814	2.87		2814	3.49		2814	3.37		2814	3.7		2814	4.75		2814	3.86		2814	3
2813	5.11		2813	2.84		2813	1.89			2813	1.61		2813	6.62			2813	3.97		2813	6.52		2813	3.14		2813	3.44		2813	2.86		2813	3.48		2813	3.36		2813	3.67		2813	4.72		2813	3.84		2813	2.98
2812	5.09		2812	2.83		2812	1.88			2812	1.6		2812	6.59			2812	3.95		2812	6.5		2812	3.12		2812	3.42		2812	2.84		2812	3.46		2812	3.34		2812	3.65		2812	4.7		2812	3.82		2812	2.97
2811	5.06		2811	2.81		2811	1.87			2811	1.59		2811	6.56			2811	3.93		2811	6.47		2811	3.11		2811	3.4		2811	2.83		2811	3.44		2811	3.33		2811	3.64		2811	4.67		2811	3.8		2811	2.96
2810	5.05		2810	2.8		2810	1.86			2810	1.59		2810	6.53			2810	3.91		2810	6.45		2810	3.1		2810	3.38		2810	2.82		2810	3.42		2810	3.32		2810	3.62		2810	4.65		2810	3.78		2810	2.94
2809	5.03		2809	2.8		2809	1.85			2809	1.58		2809	6.5			2809	3.9		2809	6.42		2809	3.08		2809	3.36		2809	2.8		2809	3.41		2809	3.31		2809	3.61		2809	4.62		2809	3.76		2809	2.93
2808	5.01		2808	2.79		2808	1.84			2808	1.58		2808	6.47			2808	3.89		2808	6.4		2808	3.07		2808	3.35		2808	2.79		2808	3.39		2808	3.3		2808	3.6		2808	4.6		2808	3.75		2808	2.92
2807	4.99		2807	2.78		2807	1.84			2807	1.57		2807	6.44			2807	3.87		2807	6.37		2807	3.06		2807	3.33		2807	2.78		2807	3.38		2807	3.29		2807	3.58		2807	4.58		2807	3.73		2807	2.91
2806	4.97		2806	2.77		2806	1.83			2806	1.57		2806	6.42			2806	3.86		2806	6.35		2806	3.05		2806	3.32		2806	2.78		2806	3.36		2806	3.28		2806	3.57		2806	4.56		2806	3.72		2806	2.89
2805	4.95		2805	2.77		2805	1.82			2805	1.56		2805	6.39			2805	3.85		2805	6.33		2805	3.04		2805	3.32		2805	2.77		2805	3.35		2805	3.27		2805	3.55		2805	4.55		2805	3.71		2805	2.88
2804	4.94		2804	2.76		2804	1.82			2804	1.56		2804	6.37			2804	3.84		2804	6.32		2804	3.03		2804	3.31		2804	2.76		2804	3.34		2804	3.26		2804	3.54		2804	4.53		2804	3.69		2804	2.87
2803	4.92		2803	2.76		2803	1.81			2803	1.56		2803	6.35			2803	3.83		2803	6.3		2803	3.02		2803	3.3		2803	2.76		2803	3.33		2803	3.26		2803	3.53		2803	4.52		2803	3.68		2803	2.87
2802	4.91		2802	2.75		2802	1.8			2802	1.55		2802	6.32			2802	3.82		2802	6.28		2802	3.02		2802	3.29		2802	2.75		2802	3.32		2802	3.25		2802	3.51		2802	4.51		2802	3.66		2802	2.86
2801	4.89		2801	2.75		2801	1.8			2801	1.55		2801	6.29			2801	3.81		2801	6.27		2801	3.01		2801	3.27		2801	2.74		2801	3.31		2801	3.24		2801	3.5		2801	4.5		2801	3.65		2801	2.85
2800	4.87		2800	2.74		2800	1.79			2800	1.54		2800	6.26			2800	3.79		2800	6.25		2800	3		2800	3.26		2800	2.73		2800	3.29		2800	3.24		2800	3.49		2800	4.48		2800	3.63		2800	2.83
2799	4.85		2799	2.73		2799	1.78			2799	1.54		2799	6.24			2799	3.78		2799	6.23		2799	2.99		2799	3.24		2799	2.72		2799	3.28		2799	3.23		2799	3.47		2799	4.46		2799	3.62		2799	2.82
2798	4.83		2798	2.72		2798	1.77			2798	1.53		2798	6.21			2798	3.76		2798	6.2		2798	2.98		2798	3.23		2798	2.71		2798	3.27		2798	3.22		2798	3.45		2798	4.44		2798	3.6		2798	2.81
2797	4.81		2797	2.7		2797	1.77			2797	1.52		2797	6.18			2797	3.75		2797	6.18		2797	2.97		2797	3.21		2797	2.7		2797	3.25		2797	3.21		2797	3.44		2797	4.42		2797	3.59		2797	2.79
2796	4.79		2796	2.69		2796	1.76			2796	1.52		2796	6.15			2796	3.73		2796	6.15		2796	2.96		2796	3.2		2796	2.68		2796	3.24		2796	3.2		2796	3.42		2796	4.4		2796	3.58		2796	2.78
2795	4.76		2795	2.68		2795	1.75			2795	1.51		2795	6.12			2795	3.72		2795	6.12		2795	2.95		2795	3.18		2795	2.67		2795	3.22		2795	3.19		2795	3.4		2795	4.38		2795	3.56		2795	2.76
2794	4.74		2794	2.66		2794	1.74			2794	1.5		2794	6.09			2794	3.7		2794	6.1		2794	2.93		2794	3.17		2794	2.66		2794	3.21		2794	3.18		2794	3.38		2794	4.36		2794	3.55		2794	2.75
2793	4.72		2793	2.65		2793	1.73			2793	1.5		2793	6.06			2793	3.69		2793	6.07		2793	2.92		2793	3.15		2793	2.65		2793	3.2		2793	3.17		2793	3.37		2793	4.34		2793	3.53		2793	2.73
2792	4.71		2792	2.63		2792	1.72			2792	1.49		2792	6.02			2792	3.67		2792	6.04		2792	2.91		2792	3.14		2792	2.64		2792	3.18		2792	3.16		2792	3.35		2792	4.33		2792	3.51		2792	2.72
2791	4.68		2791	2.62		2791	1.72			2791	1.49		2791	5.99			2791	3.66		2791	6.02		2791	2.9		2791	3.12		2791	2.63		2791	3.17		2791	3.15		2791	3.33		2791	4.31		2791	3.49		2791	2.7
2790	4.66		2790	2.6		2790	1.71			2790	1.48		2790	5.97			2790	3.65		2790	6		2790	2.89		2790	3.11		2790	2.62		2790	3.15		2790	3.13		2790	3.32		2790	4.29		2790	3.48		2790	2.69
2789	4.64		2789	2.59		2789	1.7			2789	1.48		2789	5.94			2789	3.64		2789	5.98		2789	2.87		2789	3.09		2789	2.61		2789	3.14		2789	3.12		2789	3.3		2789	4.27		2789	3.46		2789	2.67
2788	4.62		2788	2.58		2788	1.7			2788	1.47		2788	5.92			2788	3.62		2788	5.96		2788	2.86		2788	3.08		2788	2.6		2788	3.13		2788	3.11		2788	3.28		2788	4.25		2788	3.44		2788	2.66
2787	4.6		2787	2.57		2787	1.69			2787	1.47		2787	5.9			2787	3.61		2787	5.95		2787	2.85		2787	3.07		2787	2.59		2787	3.11		2787	3.1		2787	3.26		2787	4.23		2787	3.43		2787	2.65
2786	4.59		2786	2.56		2786	1.68			2786	1.46		2786	5.88			2786	3.6		2786	5.93		2786	2.84		2786	3.06		2786	2.57		2786	3.1		2786	3.09		2786	3.25		2786	4.21		2786	3.42		2786	2.63
2785	4.57		2785	2.54		2785	1.67			2785	1.45		2785	5.85			2785	3.58		2785	5.91		2785	2.83		2785	3.05		2785	2.56		2785	3.09		2785	3.08		2785	3.23		2785	4.19		2785	3.4		2785	2.62
2784	4.56		2784	2.53		2784	1.67			2784	1.45		2784	5.83			2784	3.57		2784	5.89		2784	2.83		2784	3.03		2784	2.55		2784	3.07		2784	3.07		2784	3.22		2784	4.17		2784	3.39		2784	2.61
2783	4.54		2783	2.52		2783	1.66			2783	1.44		2783	5.81			2783	3.56		2783	5.87		2783	2.82		2783	3.02		2783	2.54		2783	3.06		2783	3.06		2783	3.21		2783	4.16		2783	3.38		2783	2.6
2782	4.53		2782	2.51		2782	1.66			2782	1.44		2782	5.78			2782	3.55		2782	5.85		2782	2.81		2782	3.01		2782	2.53		2782	3.05		2782	3.05		2782	3.2		2782	4.14		2782	3.36		2782	2.59
2781	4.52		2781	2.5		2781	1.65			2781	1.44		2781	5.76			2781	3.54		2781	5.83		2781	2.8		2781	3		2781	2.53		2781	3.04		2781	3.04		2781	3.18		2781	4.13		2781	3.35		2781	2.58
2780	4.5		2780	2.49		2780	1.64			2780	1.43		2780	5.74			2780	3.53		2780	5.82		2780	2.8		2780	2.98		2780	2.52		2780	3.02		2780	3.03		2780	3.17		2780	4.12		2780	3.34		2780	2.57
2779	4.48		2779	2.49		2779	1.64			2779	1.43		2779	5.72			2779	3.52		2779	5.8		2779	2.79		2779	2.97		2779	2.51		2779	3.01		2779	3.02		2779	3.16		2779	4.1		2779	3.33		2779	2.56
2778	4.47		2778	2.48		2778	1.63			2778	1.42		2778	5.69			2778	3.51		2778	5.78		2778	2.78		2778	2.96		2778	2.5		2778	3		2778	3.01		2778	3.15		2778	4.09		2778	3.32		2778	2.55
2777	4.45		2777	2.47		2777	1.63			2777	1.42		2777	5.67			2777	3.5		2777	5.77		2777	2.77		2777	2.96		2777	2.5		2777	2.99		2777	3		2777	3.14		2777	4.07		2777	3.3		2777	2.54
2776	4.44		2776	2.46		2776	1.62			2776	1.42		2776	5.66			2776	3.49		2776	5.75		2776	2.76		2776	2.95		2776	2.49		2776	2.98		2776	2.99		2776	3.12		2776	4.06		2776	3.29		2776	2.53
2775	4.42		2775	2.45		2775	1.62			2775	1.41		2775	5.64			2775	3.48		2775	5.73		2775	2.75		2775	2.94		2775	2.48		2775	2.97		2775	2.98		2775	3.11		2775	4.05		2775	3.28		2775	2.52
2774	4.41		2774	2.44		2774	1.61			2774	1.41		2774	5.62			2774	3.47		2774	5.71		2774	2.74		2774	2.93		2774	2.48		2774	2.96		2774	2.98		2774	3.1		2774	4.03		2774	3.27		2774	2.51
2773	4.4		2773	2.43		2773	1.61			2773	1.41		2773	5.61			2773	3.46		2773	5.7		2773	2.74		2773	2.92		2773	2.47		2773	2.95		2773	2.97		2773	3.09		2773	4.02		2773	3.26		2773	2.51
2772	4.39		2772	2.43		2772	1.6			2772	1.4		2772	5.59			2772	3.45		2772	5.68		2772	2.73		2772	2.91		2772	2.46		2772	2.94		2772	2.97		2772	3.08		2772	4.01		2772	3.25		2772	2.5
2771	4.38		2771	2.42		2771	1.6			2771	1.4		2771	5.58			2771	3.44		2771	5.67		2771	2.72		2771	2.9		2771	2.46		2771	2.93		2771	2.96		2771	3.07		2771	3.99		2771	3.24		2771	2.49
2770	4.37		2770	2.41		2770	1.59			2770	1.39		2770	5.56			2770	3.43		2770	5.66		2770	2.71		2770	2.9		2770	2.45		2770	2.93		2770	2.95		2770	3.06		2770	3.98		2770	3.23		2770	2.48
2769	4.36		2769	2.41		2769	1.59			2769	1.39		2769	5.54			2769	3.42		2769	5.64		2769	2.71		2769	2.89		2769	2.44		2769	2.92		2769	2.94		2769	3.05		2769	3.97		2769	3.22		2769	2.48
2768	4.35		2768	2.4		2768	1.58			2768	1.39		2768	5.53			2768	3.41		2768	5.63		2768	2.7		2768	2.88		2768	2.44		2768	2.91		2768	2.93		2768	3.04		2768	3.95		2768	3.21		2768	2.47
2767	4.33		2767	2.39		2767	1.58			2767	1.38		2767	5.51			2767	3.4		2767	5.61		2767	2.7		2767	2.87		2767	2.43		2767	2.91		2767	2.92		2767	3.03		2767	3.94		2767	3.2		2767	2.46
2766	4.32		2766	2.38		2766	1.57			2766	1.38		2766	5.49			2766	3.39		2766	5.6		2766	2.69		2766	2.87		2766	2.42		2766	2.9		2766	2.92		2766	3.02		2766	3.94		2766	3.19		2766	2.45
2765	4.31		2765	2.38		2765	1.57			2765	1.38		2765	5.48			2765	3.38		2765	5.59		2765	2.69		2765	2.86		2765	2.42		2765	2.89		2765	2.91		2765	3.01		2765	3.93		2765	3.18		2765	2.44
2764	4.3		2764	2.37		2764	1.56			2764	1.37		2764	5.46			2764	3.38		2764	5.57		2764	2.68		2764	2.85		2764	2.41		2764	2.88		2764	2.9		2764	3		2764	3.92		2764	3.17		2764	2.43
2763	4.29		2763	2.36		2763	1.56			2763	1.37		2763	5.45			2763	3.37		2763	5.56		2763	2.67		2763	2.84		2763	2.4		2763	2.87		2763	2.89		2763	2.99		2763	3.91		2763	3.17		2763	2.42
2762	4.28		2762	2.36		2762	1.55			2762	1.37		2762	5.44			2762	3.36		2762	5.54		2762	2.66		2762	2.83		2762	2.39		2762	2.86		2762	2.89		2762	2.98		2762	3.89		2762	3.16		2762	2.41
2761	4.27		2761	2.35		2761	1.55			2761	1.36		2761	5.42			2761	3.36		2761	5.53		2761	2.66		2761	2.82		2761	2.39		2761	2.85		2761	2.88		2761	2.97		2761	3.88		2761	3.15		2761	2.41
2760	4.25		2760	2.34		2760	1.55			2760	1.36		2760	5.4			2760	3.35		2760	5.51		2760	2.65		2760	2.82		2760	2.38		2760	2.85		2760	2.87		2760	2.96		2760	3.86		2760	3.13		2760	2.4
2759	4.24		2759	2.34		2759	1.54			2759	1.36		2759	5.38			2759	3.34		2759	5.5		2759	2.65		2759	2.81		2759	2.37		2759	2.84		2759	2.86		2759	2.95		2759	3.85		2759	3.12		2759	2.39
2758	4.23		2758	2.33		2758	1.54			2758	1.35		2758	5.37			2758	3.33		2758	5.49		2758	2.64		2758	2.8		2758	2.37		2758	2.83		2758	2.85		2758	2.94		2758	3.84		2758	3.11		2758	2.38
2757	4.23		2757	2.32		2757	1.53			2757	1.35		2757	5.35			2757	3.33		2757	5.47		2757	2.64		2757	2.8		2757	2.36		2757	2.82		2757	2.84		2757	2.93		2757	3.83		2757	3.1		2757	2.38
2756	4.22		2756	2.32		2756	1.53			2756	1.35		2756	5.34			2756	3.32		2756	5.46		2756	2.63		2756	2.79		2756	2.35		2756	2.81		2756	2.84		2756	2.92		2756	3.82		2756	3.1		2756	2.37
2755	4.21		2755	2.31		2755	1.52			2755	1.34		2755	5.32			2755	3.31		2755	5.45		2755	2.62		2755	2.78		2755	2.35		2755	2.81		2755	2.83		2755	2.91		2755	3.81		2755	3.09		2755	2.37
2754	4.2		2754	2.3		2754	1.52			2754	1.34		2754	5.31			2754	3.3		2754	5.44		2754	2.62		2754	2.78		2754	2.34		2754	2.8		2754	2.83		2754	2.91		2754	3.8		2754	3.08		2754	2.36
2753	4.18		2753	2.3		2753	1.52			2753	1.34		2753	5.3			2753	3.29		2753	5.42		2753	2.61		2753	2.77		2753	2.34		2753	2.79		2753	2.82		2753	2.9		2753	3.79		2753	3.07		2753	2.35
2752	4.17		2752	2.29		2752	1.51			2752	1.33		2752	5.28			2752	3.28		2752	5.41		2752	2.61		2752	2.76		2752	2.33		2752	2.78		2752	2.81		2752	2.89		2752	3.77		2752	3.06		2752	2.34
2751	4.16		2751	2.29		2751	1.51			2751	1.33		2751	5.27			2751	3.27		2751	5.4		2751	2.6		2751	2.76		2751	2.33		2751	2.77		2751	2.81		2751	2.88		2751	3.76		2751	3.05		2751	2.34
2750	4.15		2750	2.28		2750	1.5			2750	1.33		2750	5.25			2750	3.26		2750	5.39		2750	2.59		2750	2.75		2750	2.32		2750	2.77		2750	2.8		2750	2.87		2750	3.75		2750	3.04		2750	2.33
2749	4.15		2749	2.27		2749	1.5			2749	1.33		2749	5.24			2749	3.26		2749	5.38		2749	2.59		2749	2.74		2749	2.32		2749	2.76		2749	2.79		2749	2.87		2749	3.74		2749	3.04		2749	2.32
2748	4.14		2748	2.27		2748	1.49			2748	1.32		2748	5.22			2748	3.25		2748	5.37		2748	2.58		2748	2.73		2748	2.31		2748	2.75		2748	2.78		2748	2.86		2748	3.73		2748	3.03		2748	2.32
2747	4.13		2747	2.26		2747	1.49			2747	1.32		2747	5.21			2747	3.25		2747	5.36		2747	2.58		2747	2.72		2747	2.31		2747	2.74		2747	2.78		2747	2.85		2747	3.72		2747	3.02		2747	2.31
2746	4.12		2746	2.26		2746	1.48			2746	1.32		2746	5.2			2746	3.24		2746	5.35		2746	2.57		2746	2.71		2746	2.3		2746	2.74		2746	2.77		2746	2.84		2746	3.71		2746	3.01		2746	2.3
2745	4.11		2745	2.25		2745	1.48			2745	1.31		2745	5.19			2745	3.23		2745	5.33		2745	2.57		2745	2.7		2745	2.29		2745	2.73		2745	2.76		2745	2.83		2745	3.7		2745	3		2745	2.3
2744	4.1		2744	2.25		2744	1.48			2744	1.31		2744	5.18			2744	3.23		2744	5.32		2744	2.56		2744	2.69		2744	2.28		2744	2.72		2744	2.76		2744	2.82		2744	3.69		2744	3		2744	2.29
2743	4.09		2743	2.24		2743	1.47			2743	1.31		2743	5.17			2743	3.22		2743	5.3		2743	2.56		2743	2.69		2743	2.28		2743	2.71		2743	2.75		2743	2.82		2743	3.68		2743	2.99		2743	2.29
2742	4.08		2742	2.23		2742	1.47			2742	1.3		2742	5.15			2742	3.21		2742	5.29		2742	2.55		2742	2.68		2742	2.27		2742	2.71		2742	2.74		2742	2.81		2742	3.68		2742	2.98		2742	2.28
2741	4.07		2741	2.23		2741	1.47			2741	1.3		2741	5.14			2741	3.21		2741	5.28		2741	2.55		2741	2.68		2741	2.27		2741	2.7		2741	2.73		2741	2.8		2741	3.67		2741	2.97		2741	2.27
2740	4.06		2740	2.22		2740	1.46			2740	1.3		2740	5.13			2740	3.2		2740	5.27		2740	2.54		2740	2.67		2740	2.26		2740	2.69		2740	2.73		2740	2.79		2740	3.66		2740	2.97		2740	2.27
2739	4.05		2739	2.22		2739	1.46			2739	1.29		2739	5.11			2739	3.19		2739	5.26		2739	2.53		2739	2.67		2739	2.26		2739	2.68		2739	2.72		2739	2.78		2739	3.65		2739	2.96		2739	2.26
2738	4.04		2738	2.21		2738	1.45			2738	1.29		2738	5.1			2738	3.18		2738	5.25		2738	2.53		2738	2.66		2738	2.25		2738	2.68		2738	2.71		2738	2.77		2738	3.64		2738	2.95		2738	2.25
2737	4.03		2737	2.21		2737	1.45			2737	1.29		2737	5.08			2737	3.18		2737	5.24		2737	2.52		2737	2.65		2737	2.25		2737	2.67		2737	2.7		2737	2.77		2737	3.63		2737	2.94		2737	2.25
2736	4.02		2736	2.2		2736	1.45			2736	1.29		2736	5.07			2736	3.17		2736	5.22		2736	2.52		2736	2.65		2736	2.25		2736	2.67		2736	2.7		2736	2.76		2736	3.62		2736	2.94		2736	2.24
2735	4.01		2735	2.2		2735	1.44			2735	1.28		2735	5.05			2735	3.17		2735	5.21		2735	2.51		2735	2.64		2735	2.24		2735	2.66		2735	2.69		2735	2.75		2735	3.62		2735	2.93		2735	2.24
2734	4		2734	2.19		2734	1.44			2734	1.28		2734	5.03			2734	3.16		2734	5.2		2734	2.51		2734	2.63		2734	2.24		2734	2.66		2734	2.68		2734	2.74		2734	3.61		2734	2.92		2734	2.23
2733	4		2733	2.19		2733	1.44			2733	1.28		2733	5.02			2733	3.15		2733	5.19		2733	2.5		2733	2.63		2733	2.23		2733	2.65		2733	2.68		2733	2.74		2733	3.6		2733	2.92		2733	2.23
2732	3.99		2732	2.18		2732	1.43			2732	1.28		2732	5.01			2732	3.14		2732	5.18		2732	2.5		2732	2.63		2732	2.23		2732	2.64		2732	2.67		2732	2.73		2732	3.59		2732	2.91		2732	2.22
2731	3.98		2731	2.18		2731	1.43			2731	1.27		2731	5			2731	3.14		2731	5.17		2731	2.49		2731	2.62		2731	2.22		2731	2.63		2731	2.66		2731	2.72		2731	3.58		2731	2.9		2731	2.21
2730	3.97		2730	2.17		2730	1.42			2730	1.27		2730	4.98			2730	3.13		2730	5.15		2730	2.48		2730	2.62		2730	2.21		2730	2.63		2730	2.66		2730	2.71		2730	3.57		2730	2.89		2730	2.21
2729	3.96		2729	2.16		2729	1.42			2729	1.27		2729	4.97			2729	3.12		2729	5.14		2729	2.48		2729	2.61		2729	2.21		2729	2.62		2729	2.65		2729	2.71		2729	3.56		2729	2.89		2729	2.2
2728	3.95		2728	2.16		2728	1.42			2728	1.27		2728	4.96			2728	3.11		2728	5.12		2728	2.47		2728	2.6		2728	2.21		2728	2.62		2728	2.65		2728	2.7		2728	3.55		2728	2.88		2728	2.19
2727	3.94		2727	2.15		2727	1.41			2727	1.26		2727	4.95			2727	3.11		2727	5.1		2727	2.47		2727	2.6		2727	2.2		2727	2.61		2727	2.64		2727	2.69		2727	3.54		2727	2.87		2727	2.19
2726	3.93		2726	2.15		2726	1.41			2726	1.26		2726	4.94			2726	3.1		2726	5.09		2726	2.47		2726	2.59		2726	2.2		2726	2.6		2726	2.63		2726	2.69		2726	3.53		2726	2.86		2726	2.18
2725	3.92		2725	2.14		2725	1.41			2725	1.26		2725	4.93			2725	3.1		2725	5.08		2725	2.46		2725	2.58		2725	2.19		2725	2.6		2725	2.63		2725	2.68		2725	3.52		2725	2.86		2725	2.18
2724	3.92		2724	2.14		2724	1.4			2724	1.25		2724	4.92			2724	3.09		2724	5.08		2724	2.46		2724	2.57		2724	2.18		2724	2.59		2724	2.62		2724	2.67		2724	3.52		2724	2.85		2724	2.17
2723	3.91		2723	2.13		2723	1.4			2723	1.25		2723	4.9			2723	3.09		2723	5.07		2723	2.45		2723	2.57		2723	2.18		2723	2.59		2723	2.62		2723	2.66		2723	3.51		2723	2.84		2723	2.17
2722	3.9		2722	2.13		2722	1.4			2722	1.25		2722	4.89			2722	3.08		2722	5.07		2722	2.44		2722	2.56		2722	2.17		2722	2.58		2722	2.61		2722	2.66		2722	3.5		2722	2.83		2722	2.16
2721	3.9		2721	2.12		2721	1.39			2721	1.25		2721	4.88			2721	3.08		2721	5.05		2721	2.44		2721	2.56		2721	2.17		2721	2.57		2721	2.6		2721	2.65		2721	3.49		2721	2.83		2721	2.15
2720	3.89		2720	2.12		2720	1.39			2720	1.24		2720	4.87			2720	3.07		2720	5.04		2720	2.43		2720	2.55		2720	2.16		2720	2.57		2720	2.6		2720	2.64		2720	3.48		2720	2.82		2720	2.15
2719	3.88		2719	2.11		2719	1.39			2719	1.24		2719	4.86			2719	3.07		2719	5.03		2719	2.43		2719	2.54		2719	2.16		2719	2.56		2719	2.59		2719	2.64		2719	3.47		2719	2.81		2719	2.14
2718	3.87		2718	2.11		2718	1.38			2718	1.24		2718	4.85			2718	3.06		2718	5.01		2718	2.42		2718	2.54		2718	2.16		2718	2.55		2718	2.59		2718	2.63		2718	3.46		2718	2.81		2718	2.14
2717	3.86		2717	2.11		2717	1.38			2717	1.24		2717	4.84			2717	3.05		2717	5		2717	2.42		2717	2.53		2717	2.15		2717	2.55		2717	2.58		2717	2.62		2717	3.45		2717	2.8		2717	2.13
2716	3.86		2716	2.1		2716	1.38			2716	1.23		2716	4.83			2716	3.05		2716	4.99		2716	2.41		2716	2.53		2716	2.15		2716	2.54		2716	2.58		2716	2.61		2716	3.45		2716	2.79		2716	2.13
2715	3.85		2715	2.1		2715	1.37			2715	1.23		2715	4.82			2715	3.04		2715	4.98		2715	2.41		2715	2.52		2715	2.14		2715	2.54		2715	2.57		2715	2.61		2715	3.44		2715	2.78		2715	2.12
2714	3.84		2714	2.1		2714	1.37			2714	1.23		2714	4.8			2714	3.03		2714	4.97		2714	2.41		2714	2.52		2714	2.14		2714	2.53		2714	2.56		2714	2.6		2714	3.43		2714	2.78		2714	2.12
2713	3.83		2713	2.09		2713	1.37			2713	1.23		2713	4.79			2713	3.03		2713	4.96		2713	2.4		2713	2.51		2713	2.13		2713	2.53		2713	2.56		2713	2.59		2713	3.42		2713	2.77		2713	2.11
2712	3.82		2712	2.09		2712	1.36			2712	1.22		2712	4.78			2712	3.03		2712	4.95		2712	2.4		2712	2.51		2712	2.13		2712	2.52		2712	2.55		2712	2.59		2712	3.41		2712	2.77		2712	2.11
2711	3.81		2711	2.08		2711	1.36			2711	1.22		2711	4.77			2711	3.02		2711	4.94		2711	2.39		2711	2.5		2711	2.13		2711	2.52		2711	2.54		2711	2.58		2711	3.41		2711	2.76		2711	2.1
2710	3.81		2710	2.08		2710	1.36			2710	1.22		2710	4.76			2710	3.01		2710	4.94		2710	2.39		2710	2.5		2710	2.12		2710	2.51		2710	2.54		2710	2.58		2710	3.4		2710	2.75		2710	2.1
2709	3.8		2709	2.07		2709	1.35			2709	1.22		2709	4.75			2709	3.01		2709	4.93		2709	2.38		2709	2.49		2709	2.12		2709	2.5		2709	2.53		2709	2.57		2709	3.4		2709	2.75		2709	2.09
2708	3.79		2708	2.07		2708	1.35			2708	1.22		2708	4.74			2708	3		2708	4.92		2708	2.38		2708	2.49		2708	2.11		2708	2.5		2708	2.52		2708	2.57		2708	3.39		2708	2.74		2708	2.09
2707	3.78		2707	2.07		2707	1.35			2707	1.21		2707	4.73			2707	3		2707	4.91		2707	2.38		2707	2.48		2707	2.11		2707	2.49		2707	2.52		2707	2.56		2707	3.39		2707	2.74		2707	2.08
2706	3.78		2706	2.06		2706	1.35			2706	1.21		2706	4.72			2706	2.99		2706	4.9		2706	2.37		2706	2.48		2706	2.11		2706	2.49		2706	2.51		2706	2.55		2706	3.38		2706	2.73		2706	2.08
2705	3.77		2705	2.06		2705	1.34			2705	1.21		2705	4.71			2705	2.99		2705	4.89		2705	2.37		2705	2.47		2705	2.1		2705	2.48		2705	2.51		2705	2.55		2705	3.37		2705	2.73		2705	2.07
2704	3.76		2704	2.05		2704	1.34			2704	1.21		2704	4.7			2704	2.98		2704	4.88		2704	2.36		2704	2.46		2704	2.1		2704	2.48		2704	2.5		2704	2.54		2704	3.36		2704	2.72		2704	2.07
2703	3.76		2703	2.05		2703	1.34			2703	1.2		2703	4.69			2703	2.98		2703	4.87		2703	2.36		2703	2.46		2703	2.09		2703	2.47		2703	2.5		2703	2.53		2703	3.35		2703	2.72		2703	2.06
2702	3.75		2702	2.04		2702	1.33			2702	1.2		2702	4.68			2702	2.97		2702	4.87		2702	2.36		2702	2.45		2702	2.09		2702	2.47		2702	2.49		2702	2.53		2702	3.34		2702	2.71		2702	2.06
2701	3.75		2701	2.04		2701	1.33			2701	1.2		2701	4.67			2701	2.97		2701	4.86		2701	2.35		2701	2.45		2701	2.09		2701	2.46		2701	2.49		2701	2.52		2701	3.34		2701	2.71		2701	2.06
2700	3.74		2700	2.04		2700	1.33			2700	1.2		2700	4.66			2700	2.96		2700	4.85		2700	2.35		2700	2.45		2700	2.08		2700	2.46		2700	2.48		2700	2.52		2700	3.33		2700	2.7		2700	2.05
2699	3.73		2699	2.03		2699	1.33			2699	1.2		2699	4.65			2699	2.96		2699	4.84		2699	2.35		2699	2.44		2699	2.08		2699	2.45		2699	2.47		2699	2.51		2699	3.32		2699	2.69		2699	2.05
2698	3.72		2698	2.03		2698	1.32			2698	1.19		2698	4.64			2698	2.96		2698	4.84		2698	2.34		2698	2.44		2698	2.08		2698	2.45		2698	2.47		2698	2.5		2698	3.31		2698	2.69		2698	2.04
2697	3.72		2697	2.03		2697	1.32			2697	1.19		2697	4.63			2697	2.95		2697	4.83		2697	2.34		2697	2.43		2697	2.07		2697	2.44		2697	2.46		2697	2.5		2697	3.3		2697	2.68		2697	2.04
2696	3.71		2696	2.02		2696	1.32			2696	1.19		2696	4.62			2696	2.95		2696	4.82		2696	2.33		2696	2.43		2696	2.07		2696	2.44		2696	2.46		2696	2.49		2696	3.3		2696	2.68		2696	2.04
2695	3.71		2695	2.02		2695	1.31			2695	1.19		2695	4.61			2695	2.94		2695	4.81		2695	2.33		2695	2.42		2695	2.07		2695	2.43		2695	2.46		2695	2.49		2695	3.3		2695	2.67		2695	2.03
2694	3.7		2694	2.01		2694	1.31			2694	1.19		2694	4.61			2694	2.94		2694	4.8		2694	2.33		2694	2.42		2694	2.06		2694	2.43		2694	2.45		2694	2.48		2694	3.29		2694	2.67		2694	2.03
2693	3.7		2693	2.01		2693	1.31			2693	1.18		2693	4.6			2693	2.93		2693	4.79		2693	2.32		2693	2.42		2693	2.06		2693	2.42		2693	2.45		2693	2.48		2693	3.29		2693	2.66		2693	2.02
2692	3.69		2692	2.01		2692	1.31			2692	1.18		2692	4.59			2692	2.93		2692	4.79		2692	2.32		2692	2.41		2692	2.05		2692	2.42		2692	2.44		2692	2.47		2692	3.28		2692	2.66		2692	2.02
2691	3.69		2691	2		2691	1.3			2691	1.18		2691	4.59			2691	2.92		2691	4.78		2691	2.32		2691	2.41		2691	2.05		2691	2.42		2691	2.44		2691	2.47		2691	3.27		2691	2.65		2691	2.01
2690	3.68		2690	2		2690	1.3			2690	1.18		2690	4.58			2690	2.92		2690	4.77		2690	2.31		2690	2.4		2690	2.05		2690	2.41		2690	2.43		2690	2.47		2690	3.27		2690	2.64		2690	2.01
2689	3.68		2689	2		2689	1.3			2689	1.18		2689	4.57			2689	2.91		2689	4.76		2689	2.31		2689	2.4		2689	2.04		2689	2.41		2689	2.43		2689	2.46		2689	3.26		2689	2.64		2689	2
2688	3.67		2688	1.99		2688	1.3			2688	1.17		2688	4.56			2688	2.91		2688	4.75		2688	2.31		2688	2.39		2688	2.04		2688	2.41		2688	2.42		2688	2.46		2688	3.25		2688	2.63		2688	2
2687	3.66		2687	1.99		2687	1.3			2687	1.17		2687	4.56			2687	2.9		2687	4.75		2687	2.3		2687	2.39		2687	2.03		2687	2.4		2687	2.41		2687	2.45		2687	3.25		2687	2.63		2687	2
2686	3.66		2686	1.99		2686	1.29			2686	1.17		2686	4.55			2686	2.9		2686	4.74		2686	2.3		2686	2.39		2686	2.03		2686	2.4		2686	2.41		2686	2.45		2686	3.24		2686	2.63		2686	2
2685	3.65		2685	1.99		2685	1.29			2685	1.17		2685	4.54			2685	2.9		2685	4.73		2685	2.3		2685	2.38		2685	2.03		2685	2.39		2685	2.4		2685	2.44		2685	3.24		2685	2.62		2685	1.99
2684	3.65		2684	1.98		2684	1.29			2684	1.17		2684	4.53			2684	2.9		2684	4.72		2684	2.29		2684	2.38		2684	2.02		2684	2.38		2684	2.4		2684	2.43		2684	3.23		2684	2.62		2684	1.99
2683	3.64		2683	1.98		2683	1.29			2683	1.17		2683	4.53			2683	2.89		2683	4.72		2683	2.29		2683	2.38		2683	2.02		2683	2.38		2683	2.39		2683	2.43		2683	3.22		2683	2.61		2683	1.99
2682	3.63		2682	1.98		2682	1.28			2682	1.16		2682	4.52			2682	2.89		2682	4.71		2682	2.29		2682	2.38		2682	2.02		2682	2.37		2682	2.39		2682	2.42		2682	3.22		2682	2.61		2682	1.98
2681	3.63		2681	1.97		2681	1.28			2681	1.16		2681	4.51			2681	2.88		2681	4.71		2681	2.29		2681	2.37		2681	2.02		2681	2.37		2681	2.38		2681	2.42		2681	3.21		2681	2.61		2681	1.98
2680	3.62		2680	1.97		2680	1.28			2680	1.16		2680	4.51			2680	2.88		2680	4.7		2680	2.29		2680	2.37		2680	2.02		2680	2.37		2680	2.38		2680	2.42		2680	3.21		2680	2.6		2680	1.98
2679	3.62		2679	1.97		2679	1.28			2679	1.16		2679	4.5			2679	2.87		2679	4.7		2679	2.28		2679	2.37		2679	2.01		2679	2.36		2679	2.37		2679	2.41		2679	3.2		2679	2.6		2679	1.97
2678	3.62		2678	1.97		2678	1.28			2678	1.16		2678	4.5			2678	2.87		2678	4.69		2678	2.28		2678	2.36		2678	2.01		2678	2.36		2678	2.37		2678	2.41		2678	3.2		2678	2.6		2678	1.97
2677	3.62		2677	1.96		2677	1.28			2677	1.16		2677	4.49			2677	2.87		2677	4.68		2677	2.28		2677	2.36		2677	2.01		2677	2.36		2677	2.37		2677	2.4		2677	3.19		2677	2.59		2677	1.97
2676	3.61		2676	1.96		2676	1.27			2676	1.16		2676	4.49			2676	2.86		2676	4.67		2676	2.27		2676	2.36		2676	2.01		2676	2.36		2676	2.36		2676	2.4		2676	3.19		2676	2.59		2676	1.96
2675	3.61		2675	1.96		2675	1.27			2675	1.16		2675	4.48			2675	2.86		2675	4.67		2675	2.27		2675	2.35		2675	2		2675	2.35		2675	2.36		2675	2.4		2675	3.19		2675	2.59		2675	1.96
2674	3.61		2674	1.96		2674	1.27			2674	1.15		2674	4.47			2674	2.86		2674	4.66		2674	2.27		2674	2.35		2674	2		2674	2.35		2674	2.36		2674	2.39		2674	3.18		2674	2.58		2674	1.96
2673	3.61		2673	1.96		2673	1.27			2673	1.15		2673	4.47			2673	2.85		2673	4.65		2673	2.27		2673	2.35		2673	2		2673	2.35		2673	2.35		2673	2.39		2673	3.18		2673	2.58		2673	1.96
2672	3.6		2672	1.96		2672	1.27			2672	1.15		2672	4.46			2672	2.85		2672	4.65		2672	2.27		2672	2.35		2672	2		2672	2.34		2672	2.35		2672	2.39		2672	3.18		2672	2.58		2672	1.95
2671	3.6		2671	1.96		2671	1.26			2671	1.15		2671	4.46			2671	2.85		2671	4.64		2671	2.27		2671	2.34		2671	2		2671	2.34		2671	2.34		2671	2.38		2671	3.17		2671	2.57		2671	1.95
2670	3.59		2670	1.95		2670	1.26			2670	1.15		2670	4.45			2670	2.85		2670	4.64		2670	2.27		2670	2.34		2670	1.99		2670	2.33		2670	2.34		2670	2.38		2670	3.17		2670	2.57		2670	1.95
2669	3.59		2669	1.95		2669	1.26			2669	1.15		2669	4.45			2669	2.85		2669	4.63		2669	2.26		2669	2.34		2669	1.99		2669	2.33		2669	2.33		2669	2.38		2669	3.16		2669	2.57		2669	1.95
2668	3.59		2668	1.95		2668	1.26			2668	1.15		2668	4.44			2668	2.85		2668	4.62		2668	2.26		2668	2.34		2668	1.99		2668	2.33		2668	2.33		2668	2.37		2668	3.16		2668	2.56		2668	1.95
2667	3.58		2667	1.95		2667	1.26			2667	1.15		2667	4.44			2667	2.84		2667	4.61		2667	2.26		2667	2.33		2667	1.99		2667	2.33		2667	2.33		2667	2.37		2667	3.16		2667	2.56		2667	1.94
2666	3.58		2666	1.95		2666	1.25			2666	1.14		2666	4.43			2666	2.84		2666	4.61		2666	2.26		2666	2.33		2666	1.98		2666	2.33		2666	2.32		2666	2.37		2666	3.15		2666	2.55		2666	1.94
2665	3.57		2665	1.94		2665	1.25			2665	1.14		2665	4.43			2665	2.84		2665	4.6		2665	2.25		2665	2.33		2665	1.98		2665	2.33		2665	2.31		2665	2.37		2665	3.15		2665	2.55		2665	1.94
2664	3.57		2664	1.94		2664	1.25			2664	1.14		2664	4.42			2664	2.83		2664	4.6		2664	2.25		2664	2.33		2664	1.98		2664	2.32		2664	2.31		2664	2.36		2664	3.15		2664	2.55		2664	1.94
2663	3.57		2663	1.94		2663	1.25			2663	1.14		2663	4.42			2663	2.83		2663	4.59		2663	2.25		2663	2.32		2663	1.98		2663	2.32		2663	2.31		2663	2.36		2663	3.14		2663	2.54		2663	1.93
2662	3.56		2662	1.94		2662	1.25			2662	1.14		2662	4.41			2662	2.83		2662	4.59		2662	2.24		2662	2.32		2662	1.98		2662	2.32		2662	2.3		2662	2.36		2662	3.14		2662	2.54		2662	1.93
2661	3.56		2661	1.94		2661	1.25			2661	1.14		2661	4.41			2661	2.83		2661	4.59		2661	2.24		2661	2.32		2661	1.97		2661	2.32		2661	2.3		2661	2.35		2661	3.14		2661	2.54		2661	1.93
2660	3.56		2660	1.94		2660	1.24			2660	1.14		2660	4.41			2660	2.82		2660	4.59		2660	2.24		2660	2.31		2660	1.97		2660	2.31		2660	2.3		2660	2.35		2660	3.13		2660	2.54		2660	1.93
2659	3.55		2659	1.94		2659	1.24			2659	1.13		2659	4.4			2659	2.82		2659	4.59		2659	2.24		2659	2.31		2659	1.97		2659	2.31		2659	2.3		2659	2.35		2659	3.13		2659	2.53		2659	1.92
2658	3.55		2658	1.94		2658	1.24			2658	1.13		2658	4.4			2658	2.82		2658	4.58		2658	2.24		2658	2.31		2658	1.97		2658	2.31		2658	2.29		2658	2.34		2658	3.12		2658	2.53		2658	1.92
2657	3.55		2657	1.93		2657	1.24			2657	1.13		2657	4.39			2657	2.82		2657	4.58		2657	2.23		2657	2.31		2657	1.97		2657	2.31		2657	2.29		2657	2.34		2657	3.12		2657	2.53		2657	1.92
2656	3.55		2656	1.93		2656	1.24			2656	1.13		2656	4.39			2656	2.82		2656	4.57		2656	2.23		2656	2.31		2656	1.96		2656	2.31		2656	2.29		2656	2.34		2656	3.12		2656	2.53		2656	1.92
2655	3.55		2655	1.93		2655	1.24			2655	1.13		2655	4.38			2655	2.82		2655	4.57		2655	2.23		2655	2.31		2655	1.96		2655	2.3		2655	2.28		2655	2.34		2655	3.11		2655	2.53		2655	1.92
2654	3.55		2654	1.93		2654	1.24			2654	1.13		2654	4.38			2654	2.82		2654	4.56		2654	2.23		2654	2.3		2654	1.96		2654	2.3		2654	2.28		2654	2.34		2654	3.11		2654	2.53		2654	1.92
2653	3.55		2653	1.93		2653	1.24			2653	1.13		2653	4.39			2653	2.82		2653	4.56		2653	2.23		2653	2.3		2653	1.96		2653	2.3		2653	2.28		2653	2.33		2653	3.11		2653	2.53		2653	1.92
2652	3.55		2652	1.93		2652	1.24			2652	1.13		2652	4.39			2652	2.82		2652	4.55		2652	2.23		2652	2.3		2652	1.96		2652	2.3		2652	2.27		2652	2.33		2652	3.11		2652	2.53		2652	1.92
2651	3.55		2651	1.93		2651	1.24			2651	1.13		2651	4.39			2651	2.82		2651	4.55		2651	2.24		2651	2.3		2651	1.96		2651	2.3		2651	2.27		2651	2.33		2651	3.11		2651	2.53		2651	1.92
2650	3.55		2650	1.93		2650	1.24			2650	1.13		2650	4.4			2650	2.82		2650	4.55		2650	2.24		2650	2.3		2650	1.96		2650	2.3		2650	2.27		2650	2.34		2650	3.11		2650	2.53		2650	1.92
2649	3.56		2649	1.94		2649	1.24			2649	1.13		2649	4.4			2649	2.82		2649	4.55		2649	2.24		2649	2.3		2649	1.97		2649	2.3		2649	2.27		2649	2.34		2649	3.11		2649	2.53		2649	1.92
2648	3.56		2648	1.94		2648	1.24			2648	1.13		2648	4.41			2648	2.82		2648	4.55		2648	2.24		2648	2.3		2648	1.97		2648	2.3		2648	2.26		2648	2.34		2648	3.11		2648	2.53		2648	1.92
2647	3.56		2647	1.94		2647	1.24			2647	1.13		2647	4.41			2647	2.83		2647	4.55		2647	2.24		2647	2.31		2647	1.97		2647	2.3		2647	2.26		2647	2.34		2647	3.11		2647	2.53		2647	1.92
2646	3.57		2646	1.94		2646	1.24			2646	1.14		2646	4.42			2646	2.83		2646	4.55		2646	2.24		2646	2.31		2646	1.97		2646	2.31		2646	2.26		2646	2.34		2646	3.12		2646	2.54		2646	1.93
2645	3.57		2645	1.94		2645	1.24			2645	1.14		2645	4.42			2645	2.84		2645	4.56		2645	2.25		2645	2.31		2645	1.97		2645	2.31		2645	2.26		2645	2.34		2645	3.12		2645	2.54		2645	1.93
2644	3.58		2644	1.95		2644	1.24			2644	1.14		2644	4.43			2644	2.84		2644	4.57		2644	2.25		2644	2.32		2644	1.98		2644	2.31		2644	2.25		2644	2.35		2644	3.13		2644	2.55		2644	1.94
2643	3.59		2643	1.95		2643	1.25			2643	1.14		2643	4.44			2643	2.85		2643	4.57		2643	2.26		2643	2.33		2643	1.98		2643	2.32		2643	2.25		2643	2.35		2643	3.14		2643	2.56		2643	1.94
2642	3.6		2642	1.96		2642	1.25			2642	1.15		2642	4.46			2642	2.86		2642	4.58		2642	2.27		2642	2.33		2642	1.99		2642	2.32		2642	2.25		2642	2.36		2642	3.15		2642	2.56		2642	1.95
2641	3.61		2641	1.97		2641	1.26			2641	1.15		2641	4.48			2641	2.88		2641	4.6		2641	2.28		2641	2.34		2641	2		2641	2.33		2641	2.25		2641	2.37		2641	3.16		2641	2.57		2641	1.96
2640	3.63		2640	1.98		2640	1.26			2640	1.16		2640	4.51			2640	2.89		2640	4.61		2640	2.29		2640	2.36		2640	2		2640	2.34		2640	2.25		2640	2.38		2640	3.18		2640	2.59		2640	1.97
2639	3.65		2639	1.99		2639	1.27			2639	1.16		2639	4.53			2639	2.91		2639	4.63		2639	2.3		2639	2.37		2639	2.01		2639	2.35		2639	2.25		2639	2.4		2639	3.2		2639	2.6		2639	1.98
2638	3.68		2638	2.01		2638	1.28			2638	1.17		2638	4.56			2638	2.92		2638	4.65		2638	2.32		2638	2.39		2638	2.03		2638	2.37		2638	2.25		2638	2.41		2638	3.22		2638	2.62		2638	2
2637	3.7		2637	2.03		2637	1.29			2637	1.18		2637	4.6			2637	2.94		2637	4.67		2637	2.33		2637	2.41		2637	2.04		2637	2.38		2637	2.26		2637	2.43		2637	3.25		2637	2.64		2637	2.01
2636	3.74		2636	2.05		2636	1.3			2636	1.19		2636	4.63			2636	2.97		2636	4.7		2636	2.35		2636	2.43		2636	2.05		2636	2.4		2636	2.26		2636	2.45		2636	3.28		2636	2.66		2636	2.03
2635	3.77		2635	2.07		2635	1.31			2635	1.19		2635	4.68			2635	2.99		2635	4.72		2635	2.37		2635	2.45		2635	2.07		2635	2.42		2635	2.26		2635	2.47		2635	3.31		2635	2.69		2635	2.06
2634	3.81		2634	2.09		2634	1.32			2634	1.2		2634	4.72			2634	3.02		2634	4.75		2634	2.39		2634	2.48		2634	2.09		2634	2.45		2634	2.27		2634	2.5		2634	3.34		2634	2.72		2634	2.08
2633	3.85		2633	2.12		2633	1.33			2633	1.22		2633	4.77			2633	3.05		2633	4.78		2633	2.41		2633	2.5		2633	2.11		2633	2.47		2633	2.28		2633	2.52		2633	3.37		2633	2.75		2633	2.11
2632	3.88		2632	2.15		2632	1.35			2632	1.23		2632	4.83			2632	3.08		2632	4.81		2632	2.43		2632	2.53		2632	2.13		2632	2.49		2632	2.28		2632	2.55		2632	3.41		2632	2.78		2632	2.13
2631	3.92		2631	2.18		2631	1.36			2631	1.24		2631	4.88			2631	3.11		2631	4.84		2631	2.46		2631	2.55		2631	2.15		2631	2.52		2631	2.29		2631	2.58		2631	3.44		2631	2.81		2631	2.16
2630	3.96		2630	2.21		2630	1.37			2630	1.25		2630	4.93			2630	3.14		2630	4.88		2630	2.48		2630	2.58		2630	2.17		2630	2.54		2630	2.3		2630	2.61		2630	3.48		2630	2.84		2630	2.19
2629	4.01		2629	2.24		2629	1.39			2629	1.26		2629	4.99			2629	3.18		2629	4.91		2629	2.51		2629	2.61		2629	2.19		2629	2.57		2629	2.3		2629	2.64		2629	3.52		2629	2.87		2629	2.21
2628	4.05		2628	2.27		2628	1.4			2628	1.27		2628	5.04			2628	3.21		2628	4.95		2628	2.54		2628	2.64		2628	2.21		2628	2.6		2628	2.31		2628	2.67		2628	3.56		2628	2.9		2628	2.24
2627	4.09		2627	2.3		2627	1.42			2627	1.28		2627	5.1			2627	3.24		2627	4.98		2627	2.56		2627	2.67		2627	2.24		2627	2.62		2627	2.32		2627	2.7		2627	3.6		2627	2.94		2627	2.27
2626	4.13		2626	2.33		2626	1.43			2626	1.3		2626	5.15			2626	3.28		2626	5.02		2626	2.59		2626	2.7		2626	2.26		2626	2.65		2626	2.33		2626	2.73		2626	3.64		2626	2.97		2626	2.3
2625	4.17		2625	2.36		2625	1.44			2625	1.31		2625	5.21			2625	3.31		2625	5.06		2625	2.61		2625	2.73		2625	2.29		2625	2.68		2625	2.34		2625	2.76		2625	3.68		2625	3.01		2625	2.33
2624	4.21		2624	2.39		2624	1.46			2624	1.32		2624	5.26			2624	3.35		2624	5.09		2624	2.64		2624	2.76		2624	2.31		2624	2.7		2624	2.35		2624	2.79		2624	3.72		2624	3.04		2624	2.36
2623	4.25		2623	2.42		2623	1.47			2623	1.33		2623	5.32			2623	3.38		2623	5.13		2623	2.66		2623	2.79		2623	2.33		2623	2.73		2623	2.36		2623	2.83		2623	3.76		2623	3.07		2623	2.39
2622	4.3		2622	2.45		2622	1.49			2622	1.34		2622	5.38			2622	3.42		2622	5.17		2622	2.69		2622	2.82		2622	2.35		2622	2.76		2622	2.37		2622	2.86		2622	3.8		2622	3.11		2622	2.42
2621	4.35		2621	2.48		2621	1.5			2621	1.36		2621	5.44			2621	3.45		2621	5.21		2621	2.72		2621	2.85		2621	2.38		2621	2.79		2621	2.37		2621	2.89		2621	3.85		2621	3.14		2621	2.45
2620	4.4		2620	2.51		2620	1.52			2620	1.37		2620	5.49			2620	3.49		2620	5.24		2620	2.74		2620	2.88		2620	2.4		2620	2.82		2620	2.38		2620	2.93		2620	3.89		2620	3.18		2620	2.48
2619	4.44		2619	2.55		2619	1.53			2619	1.38		2619	5.55			2619	3.52		2619	5.28		2619	2.77		2619	2.92		2619	2.43		2619	2.85		2619	2.38		2619	2.96		2619	3.93		2619	3.22		2619	2.51
2618	4.49		2618	2.58		2618	1.55			2618	1.39		2618	5.61			2618	3.56		2618	5.33		2618	2.8		2618	2.95		2618	2.46		2618	2.88		2618	2.39		2618	2.99		2618	3.98		2618	3.25		2618	2.55
2617	4.54		2617	2.61		2617	1.57			2617	1.41		2617	5.67			2617	3.6		2617	5.37		2617	2.83		2617	2.99		2617	2.48		2617	2.91		2617	2.4		2617	3.03		2617	4.02		2617	3.29		2617	2.58
2616	4.59		2616	2.64		2616	1.58			2616	1.42		2616	5.73			2616	3.64		2616	5.41		2616	2.85		2616	3.02		2616	2.51		2616	2.94		2616	2.4		2616	3.06		2616	4.06		2616	3.33		2616	2.61
2615	4.64		2615	2.68		2615	1.6			2615	1.43		2615	5.8			2615	3.68		2615	5.46		2615	2.88		2615	3.06		2615	2.54		2615	2.97		2615	2.41		2615	3.1		2615	4.11		2615	3.37		2615	2.65
2614	4.69		2614	2.72		2614	1.62			2614	1.45		2614	5.86			2614	3.72		2614	5.5		2614	2.91		2614	3.1		2614	2.57		2614	3		2614	2.42		2614	3.13		2614	4.16		2614	3.41		2614	2.68
2613	4.75		2613	2.75		2613	1.64			2613	1.46		2613	5.93			2613	3.76		2613	5.55		2613	2.93		2613	3.14		2613	2.6		2613	3.03		2613	2.43		2613	3.17		2613	4.2		2613	3.45		2613	2.72
2612	4.8		2612	2.79		2612	1.66			2612	1.48		2612	6			2612	3.8		2612	5.6		2612	2.96		2612	3.18		2612	2.63		2612	3.07		2612	2.44		2612	3.21		2612	4.25		2612	3.49		2612	2.75
2611	4.86		2611	2.83		2611	1.68			2611	1.49		2611	6.07			2611	3.84		2611	5.64		2611	2.99		2611	3.22		2611	2.66		2611	3.1		2611	2.45		2611	3.25		2611	4.3		2611	3.53		2611	2.79
2610	4.91		2610	2.87		2610	1.69			2610	1.5		2610	6.14			2610	3.88		2610	5.69		2610	3.02		2610	3.25		2610	2.69		2610	3.13		2610	2.46		2610	3.29		2610	4.35		2610	3.57		2610	2.83
2609	4.96		2609	2.92		2609	1.71			2609	1.52		2609	6.21			2609	3.93		2609	5.74		2609	3.05		2609	3.29		2609	2.71		2609	3.17		2609	2.48		2609	3.33		2609	4.39		2609	3.61		2609	2.87
2608	5.01		2608	2.96		2608	1.73			2608	1.53		2608	6.27			2608	3.96		2608	5.78		2608	3.07		2608	3.32		2608	2.74		2608	3.2		2608	2.49		2608	3.37		2608	4.44		2608	3.65		2608	2.9
2607	5.05		2607	3		2607	1.74			2607	1.54		2607	6.33			2607	4		2607	5.82		2607	3.1		2607	3.36		2607	2.77		2607	3.23		2607	2.5		2607	3.4		2607	4.48		2607	3.69		2607	2.94
2606	5.1		2606	3.04		2606	1.75			2606	1.55		2606	6.38			2606	4.03		2606	5.85		2606	3.13		2606	3.39		2606	2.8		2606	3.25		2606	2.51		2606	3.43		2606	4.52		2606	3.73		2606	2.97
2605	5.14		2605	3.07		2605	1.77			2605	1.56		2605	6.43			2605	4.06		2605	5.88		2605	3.15		2605	3.42		2605	2.82		2605	3.28		2605	2.52		2605	3.46		2605	4.56		2605	3.76		2605	3
2604	5.18		2604	3.1		2604	1.78			2604	1.57		2604	6.47			2604	4.09		2604	5.91		2604	3.17		2604	3.45		2604	2.84		2604	3.31		2604	2.53		2604	3.48		2604	4.6		2604	3.78		2604	3.03
2603	5.21		2603	3.12		2603	1.79			2603	1.58		2603	6.52			2603	4.12		2603	5.93		2603	3.19		2603	3.47		2603	2.86		2603	3.33		2603	2.53		2603	3.51		2603	4.63		2603	3.8		2603	3.05
2602	5.24		2602	3.14		2602	1.8			2602	1.59		2602	6.55			2602	4.14		2602	5.95		2602	3.2		2602	3.5		2602	2.88		2602	3.35		2602	2.54		2602	3.53		2602	4.66		2602	3.83		2602	3.07
2601	5.27		2601	3.16		2601	1.81			2601	1.59		2601	6.59			2601	4.16		2601	5.97		2601	3.21		2601	3.52		2601	2.89		2601	3.36		2601	2.54		2601	3.54		2601	4.68		2601	3.84		2601	3.09
2600	5.29		2600	3.18		2600	1.81			2600	1.6		2600	6.62			2600	4.18		2600	5.99		2600	3.23		2600	3.53		2600	2.9		2600	3.38		2600	2.55		2600	3.56		2600	4.7		2600	3.86		2600	3.11
2599	5.31		2599	3.19		2599	1.82			2599	1.6		2599	6.64			2599	4.19		2599	6.01		2599	3.24		2599	3.54		2599	2.91		2599	3.39		2599	2.55		2599	3.58		2599	4.72		2599	3.88		2599	3.12
2598	5.33		2598	3.21		2598	1.83			2598	1.61		2598	6.67			2598	4.21		2598	6.03		2598	3.24		2598	3.55		2598	2.92		2598	3.4		2598	2.55		2598	3.59		2598	4.73		2598	3.89		2598	3.13
2597	5.34		2597	3.22		2597	1.83			2597	1.61		2597	6.68			2597	4.22		2597	6.04		2597	3.25		2597	3.56		2597	2.93		2597	3.41		2597	2.55		2597	3.6		2597	4.74		2597	3.9		2597	3.14
2596	5.35		2596	3.23		2596	1.84			2596	1.62		2596	6.7			2596	4.23		2596	6.06		2596	3.26		2596	3.58		2596	2.94		2596	3.42		2596	2.55		2596	3.6		2596	4.76		2596	3.91		2596	3.15
2595	5.37		2595	3.24		2595	1.84			2595	1.62		2595	6.71			2595	4.24		2595	6.07		2595	3.26		2595	3.59		2595	2.95		2595	3.43		2595	2.56		2595	3.61		2595	4.77		2595	3.92		2595	3.16
2594	5.38		2594	3.25		2594	1.85			2594	1.62		2594	6.72			2594	4.25		2594	6.08		2594	3.27		2594	3.6		2594	2.96		2594	3.44		2594	2.56		2594	3.62		2594	4.78		2594	3.93		2594	3.17
2593	5.39		2593	3.26		2593	1.85			2593	1.62		2593	6.74			2593	4.26		2593	6.09		2593	3.28		2593	3.61		2593	2.96		2593	3.44		2593	2.56		2593	3.63		2593	4.79		2593	3.94		2593	3.17
2592	5.4		2592	3.26		2592	1.85			2592	1.63		2592	6.75			2592	4.27		2592	6.1		2592	3.28		2592	3.62		2592	2.97		2592	3.44		2592	2.56		2592	3.64		2592	4.8		2592	3.95		2592	3.18
2591	5.41		2591	3.27		2591	1.86			2591	1.63		2591	6.77			2591	4.28		2591	6.11		2591	3.29		2591	3.63		2591	2.98		2591	3.45		2591	2.56		2591	3.64		2591	4.81		2591	3.96		2591	3.19
2590	5.43		2590	3.28		2590	1.86			2590	1.63		2590	6.79			2590	4.29		2590	6.12		2590	3.29		2590	3.63		2590	2.98		2590	3.45		2590	2.56		2590	3.65		2590	4.81		2590	3.96		2590	3.2
2589	5.44		2589	3.29		2589	1.86			2589	1.63		2589	6.8			2589	4.3		2589	6.12		2589	3.3		2589	3.63		2589	2.99		2589	3.45		2589	2.56		2589	3.65		2589	4.82		2589	3.97		2589	3.2
2588	5.45		2588	3.29		2588	1.86			2588	1.63		2588	6.81			2588	4.3		2588	6.13		2588	3.3		2588	3.63		2588	2.99		2588	3.46		2588	2.56		2588	3.66		2588	4.82		2588	3.97		2588	3.21
2587	5.46		2587	3.3		2587	1.86			2587	1.63		2587	6.82			2587	4.31		2587	6.13		2587	3.3		2587	3.64		2587	2.99		2587	3.46		2587	2.56		2587	3.66		2587	4.82		2587	3.98		2587	3.21
2586	5.46		2586	3.3		2586	1.87			2586	1.64		2586	6.82			2586	4.31		2586	6.14		2586	3.3		2586	3.64		2586	3		2586	3.46		2586	2.56		2586	3.66		2586	4.83		2586	3.99		2586	3.22
2585	5.47		2585	3.3		2585	1.87			2585	1.64		2585	6.83			2585	4.32		2585	6.15		2585	3.31		2585	3.65		2585	3		2585	3.47		2585	2.56		2585	3.67		2585	4.83		2585	3.99		2585	3.22
2584	5.47		2584	3.31		2584	1.87			2584	1.64		2584	6.84			2584	4.32		2584	6.15		2584	3.31		2584	3.65		2584	3		2584	3.47		2584	2.56		2584	3.67		2584	4.83		2584	4		2584	3.23
2583	5.47		2583	3.31		2583	1.87			2583	1.64		2583	6.84			2583	4.33		2583	6.16		2583	3.32		2583	3.66		2583	3		2583	3.48		2583	2.56		2583	3.67		2583	4.84		2583	4		2583	3.23
2582	5.48		2582	3.31		2582	1.87			2582	1.64		2582	6.85			2582	4.33		2582	6.16		2582	3.32		2582	3.67		2582	3		2582	3.48		2582	2.56		2582	3.68		2582	4.85		2582	4.01		2582	3.23
2581	5.48		2581	3.32		2581	1.87			2581	1.64		2581	6.86			2581	4.34		2581	6.17		2581	3.32		2581	3.67		2581	3.01		2581	3.48		2581	2.56		2581	3.68		2581	4.85		2581	4.01		2581	3.24
2580	5.49		2580	3.32		2580	1.87			2580	1.64		2580	6.87			2580	4.34		2580	6.18		2580	3.33		2580	3.67		2580	3.01		2580	3.48		2580	2.56		2580	3.68		2580	4.86		2580	4.02		2580	3.24
2579	5.5		2579	3.32		2579	1.88			2579	1.64		2579	6.87			2579	4.34		2579	6.19		2579	3.33		2579	3.67		2579	3.01		2579	3.48		2579	2.56		2579	3.69		2579	4.87		2579	4.02		2579	3.24
2578	5.51		2578	3.32		2578	1.88			2578	1.65		2578	6.88			2578	4.35		2578	6.19		2578	3.33		2578	3.67		2578	3.02		2578	3.49		2578	2.56		2578	3.69		2578	4.87		2578	4.02		2578	3.24
2577	5.51		2577	3.33		2577	1.88			2577	1.65		2577	6.89			2577	4.36		2577	6.2		2577	3.34		2577	3.67		2577	3.02		2577	3.49		2577	2.56		2577	3.7		2577	4.88		2577	4.03		2577	3.25
2576	5.52		2576	3.33		2576	1.88			2576	1.65		2576	6.9			2576	4.36		2576	6.2		2576	3.34		2576	3.68		2576	3.02		2576	3.5		2576	2.56		2576	3.7		2576	4.88		2576	4.03		2576	3.25
2575	5.53		2575	3.34		2575	1.88			2575	1.65		2575	6.91			2575	4.37		2575	6.21		2575	3.35		2575	3.68		2575	3.03		2575	3.5		2575	2.56		2575	3.71		2575	4.89		2575	4.04		2575	3.25
2574	5.54		2574	3.35		2574	1.89			2574	1.65		2574	6.92			2574	4.38		2574	6.21		2574	3.35		2574	3.69		2574	3.03		2574	3.51		2574	2.56		2574	3.71		2574	4.9		2574	4.04		2574	3.26
2573	5.54		2573	3.35		2573	1.89			2573	1.65		2573	6.93			2573	4.39		2573	6.22		2573	3.36		2573	3.7		2573	3.04		2573	3.51		2573	2.56		2573	3.72		2573	4.91		2573	4.05		2573	3.27
2572	5.55		2572	3.36		2572	1.89			2572	1.66		2572	6.94			2572	4.39		2572	6.23		2572	3.36		2572	3.71		2572	3.04		2572	3.51		2572	2.56		2572	3.72		2572	4.92		2572	4.06		2572	3.27
2571	5.56		2571	3.37		2571	1.89			2571	1.66		2571	6.95			2571	4.4		2571	6.24		2571	3.37		2571	3.72		2571	3.05		2571	3.52		2571	2.56		2571	3.73		2571	4.93		2571	4.06		2571	3.28
2570	5.57		2570	3.37		2570	1.9			2570	1.66		2570	6.97			2570	4.41		2570	6.25		2570	3.37		2570	3.72		2570	3.05		2570	3.52		2570	2.56		2570	3.73		2570	4.93		2570	4.07		2570	3.29
2569	5.58		2569	3.38		2569	1.9			2569	1.66		2569	6.98			2569	4.42		2569	6.25		2569	3.38		2569	3.73		2569	3.06		2569	3.53		2569	2.56		2569	3.74		2569	4.94		2569	4.08		2569	3.29
2568	5.59		2568	3.39		2568	1.9			2568	1.66		2568	7			2568	4.42		2568	6.26		2568	3.38		2568	3.73		2568	3.06		2568	3.54		2568	2.56		2568	3.74		2568	4.95		2568	4.09		2568	3.3
2567	5.6		2567	3.39		2567	1.91			2567	1.67		2567	7.01			2567	4.43		2567	6.26		2567	3.39		2567	3.74		2567	3.06		2567	3.55		2567	2.56		2567	3.75		2567	4.95		2567	4.1		2567	3.3
2566	5.62		2566	3.4		2566	1.91			2566	1.67		2566	7.02			2566	4.44		2566	6.27		2566	3.39		2566	3.75		2566	3.07		2566	3.55		2566	2.56		2566	3.76		2566	4.96		2566	4.11		2566	3.31
2565	5.63		2565	3.41		2565	1.91			2565	1.67		2565	7.03			2565	4.45		2565	6.28		2565	3.4		2565	3.77		2565	3.07		2565	3.56		2565	2.57		2565	3.77		2565	4.98		2565	4.12		2565	3.32
2564	5.64		2564	3.42		2564	1.92			2564	1.67		2564	7.05			2564	4.46		2564	6.29		2564	3.4		2564	3.78		2564	3.08		2564	3.56		2564	2.57		2564	3.78		2564	4.98		2564	4.13		2564	3.33
2563	5.65		2563	3.43		2563	1.92			2563	1.68		2563	7.06			2563	4.48		2563	6.3		2563	3.41		2563	3.79		2563	3.09		2563	3.57		2563	2.57		2563	3.79		2563	4.99		2563	4.13		2563	3.34
2562	5.67		2562	3.43		2562	1.92			2562	1.68		2562	7.07			2562	4.49		2562	6.32		2562	3.41		2562	3.8		2562	3.1		2562	3.58		2562	2.58		2562	3.8		2562	5		2562	4.14		2562	3.35
2561	5.68		2561	3.44		2561	1.93			2561	1.68		2561	7.09			2561	4.5		2561	6.33		2561	3.42		2561	3.81		2561	3.11		2561	3.58		2561	2.58		2561	3.81		2561	5.01		2561	4.15		2561	3.36
2560	5.69		2560	3.45		2560	1.93			2560	1.69		2560	7.1			2560	4.52		2560	6.35		2560	3.43		2560	3.82		2560	3.11		2560	3.59		2560	2.58		2560	3.82		2560	5.02		2560	4.16		2560	3.37
2559	5.7		2559	3.46		2559	1.94			2559	1.69		2559	7.12			2559	4.53		2559	6.37		2559	3.43		2559	3.83		2559	3.12		2559	3.6		2559	2.59		2559	3.83		2559	5.04		2559	4.17		2559	3.38
2558	5.72		2558	3.47		2558	1.94			2558	1.69		2558	7.14			2558	4.55		2558	6.38		2558	3.44		2558	3.84		2558	3.13		2558	3.61		2558	2.59		2558	3.84		2558	5.05		2558	4.19		2558	3.39
2557	5.74		2557	3.48		2557	1.95			2557	1.7		2557	7.17			2557	4.56		2557	6.4		2557	3.45		2557	3.86		2557	3.14		2557	3.62		2557	2.59		2557	3.85		2557	5.07		2557	4.2		2557	3.4
2556	5.77		2556	3.49		2556	1.96			2556	1.7		2556	7.2			2556	4.58		2556	6.41		2556	3.47		2556	3.87		2556	3.14		2556	3.64		2556	2.59		2556	3.87		2556	5.09		2556	4.22		2556	3.41
2555	5.8		2555	3.51		2555	1.97			2555	1.71		2555	7.23			2555	4.6		2555	6.43		2555	3.48		2555	3.89		2555	3.16		2555	3.65		2555	2.59		2555	3.88		2555	5.11		2555	4.23		2555	3.43
2554	5.82		2554	3.52		2554	1.98			2554	1.71		2554	7.27			2554	4.62		2554	6.45		2554	3.5		2554	3.91		2554	3.17		2554	3.67		2554	2.6		2554	3.9		2554	5.14		2554	4.25		2554	3.44
2553	5.85		2553	3.54		2553	1.98			2553	1.72		2553	7.31			2553	4.65		2553	6.48		2553	3.51		2553	3.92		2553	3.19		2553	3.69		2553	2.6		2553	3.91		2553	5.17		2553	4.27		2553	3.46
2552	5.89		2552	3.55		2552	1.99			2552	1.73		2552	7.35			2552	4.68		2552	6.51		2552	3.52		2552	3.95		2552	3.21		2552	3.71		2552	2.61		2552	3.93		2552	5.2		2552	4.3		2552	3.48
2551	5.92		2551	3.57		2551	2			2551	1.74		2551	7.39			2551	4.7		2551	6.54		2551	3.54		2551	3.97		2551	3.23		2551	3.73		2551	2.62		2551	3.96		2551	5.23		2551	4.33		2551	3.51
2550	5.96		2550	3.6		2550	2.02			2550	1.74		2550	7.44			2550	4.73		2550	6.57		2550	3.56		2550	4		2550	3.25		2550	3.75		2550	2.62		2550	3.98		2550	5.26		2550	4.36		2550	3.53
2549	5.99		2549	3.62		2549	2.03			2549	1.75		2549	7.49			2549	4.76		2549	6.61		2549	3.58		2549	4.03		2549	3.27		2549	3.78		2549	2.63		2549	4.01		2549	5.29		2549	4.39		2549	3.56
2548	6.04		2548	3.65		2548	2.04			2548	1.76		2548	7.55			2548	4.79		2548	6.64		2548	3.6		2548	4.06		2548	3.29		2548	3.8		2548	2.64		2548	4.04		2548	5.33		2548	4.43		2548	3.59
2547	6.08		2547	3.68		2547	2.06			2547	1.77		2547	7.6			2547	4.83		2547	6.68		2547	3.62		2547	4.09		2547	3.31		2547	3.83		2547	2.64		2547	4.07		2547	5.37		2547	4.46		2547	3.62
2546	6.13		2546	3.7		2546	2.07			2546	1.78		2546	7.66			2546	4.87		2546	6.73		2546	3.64		2546	4.12		2546	3.33		2546	3.86		2546	2.65		2546	4.09		2546	5.4		2546	4.49		2546	3.65
2545	6.17		2545	3.72		2545	2.08			2545	1.79		2545	7.72			2545	4.91		2545	6.77		2545	3.66		2545	4.16		2545	3.35		2545	3.88		2545	2.65		2545	4.13		2545	5.44		2545	4.52		2545	3.68
2544	6.23		2544	3.74		2544	2.1			2544	1.81		2544	7.8			2544	4.96		2544	6.82		2544	3.69		2544	4.2		2544	3.38		2544	3.91		2544	2.66		2544	4.16		2544	5.49		2544	4.57		2544	3.71
2543	6.3		2543	3.76		2543	2.12			2543	1.82		2543	7.89			2543	5.01		2543	6.89		2543	3.72		2543	4.25		2543	3.4		2543	3.95		2543	2.66		2543	4.2		2543	5.54		2543	4.62		2543	3.75
2542	6.38		2542	3.79		2542	2.15			2542	1.84		2542	8			2542	5.08		2542	6.96		2542	3.76		2542	4.31		2542	3.44		2542	4		2542	2.67		2542	4.25		2542	5.61		2542	4.69		2542	3.79
2541	6.49		2541	3.82		2541	2.19			2541	1.86		2541	8.15			2541	5.16		2541	7.05		2541	3.81		2541	4.39		2541	3.48		2541	4.06		2541	2.68		2541	4.32		2541	5.7		2541	4.77		2541	3.86
2540	6.61		2540	3.87		2540	2.23			2540	1.89		2540	8.32			2540	5.27		2540	7.17		2540	3.87		2540	4.49		2540	3.54		2540	4.13		2540	2.69		2540	4.41		2540	5.81		2540	4.87		2540	3.93
2539	6.77		2539	3.95		2539	2.28			2539	1.93		2539	8.52			2539	5.39		2539	7.31		2539	3.95		2539	4.6		2539	3.61		2539	4.23		2539	2.71		2539	4.51		2539	5.95		2539	4.98		2539	4.03
2538	6.94		2538	4.05		2538	2.33			2538	1.96		2538	8.75			2538	5.54		2538	7.47		2538	4.03		2538	4.73		2538	3.7		2538	4.34		2538	2.74		2538	4.63		2538	6.1		2538	5.12		2538	4.15
2537	7.14		2537	4.17		2537	2.4			2537	2		2537	8.99			2537	5.69		2537	7.65		2537	4.12		2537	4.88		2537	3.8		2537	4.46		2537	2.78		2537	4.77		2537	6.27		2537	5.26		2537	4.28
2536	7.34		2536	4.31		2536	2.46			2536	2.05		2536	9.25			2536	5.87		2536	7.84		2536	4.22		2536	5.04		2536	3.91		2536	4.58		2536	2.82		2536	4.92		2536	6.45		2536	5.42		2536	4.43
2535	7.56		2535	4.46		2535	2.54			2535	2.09		2535	9.52			2535	6.05		2535	8.04		2535	4.32		2535	5.21		2535	4.03		2535	4.72		2535	2.86		2535	5.07		2535	6.63		2535	5.59		2535	4.59
2534	7.78		2534	4.62		2534	2.61			2534	2.14		2534	9.8			2534	6.24		2534	8.25		2534	4.42		2534	5.39		2534	4.15		2534	4.86		2534	2.91		2534	5.23		2534	6.82		2534	5.76		2534	4.75
2533	8.01		2533	4.79		2533	2.69			2533	2.19		2533	10.1			2533	6.44		2533	8.45		2533	4.53		2533	5.56		2533	4.28		2533	4.99		2533	2.96		2533	5.39		2533	7.01		2533	5.94		2533	4.92
2532	8.24		2532	4.96		2532	2.76			2532	2.23		2532	10.4			2532	6.64		2532	8.66		2532	4.62		2532	5.74		2532	4.4		2532	5.13		2532	3		2532	5.56		2532	7.21		2532	6.12		2532	5.09
2531	8.48		2531	5.13		2531	2.84			2531	2.28		2531	10.71			2531	6.84		2531	8.87		2531	4.72		2531	5.92		2531	4.53		2531	5.27		2531	3.05		2531	5.72		2531	7.41		2531	6.31		2531	5.27
2530	8.72		2530	5.31		2530	2.92			2530	2.32		2530	11.01			2530	7.03		2530	9.08		2530	4.81		2530	6.11		2530	4.65		2530	5.41		2530	3.1		2530	5.89		2530	7.62		2530	6.49		2530	5.45
2529	8.95		2529	5.49		2529	2.99			2529	2.37		2529	11.3			2529	7.21		2529	9.28		2529	4.9		2529	6.29		2529	4.78		2529	5.55		2529	3.15		2529	6.05		2529	7.82		2529	6.66		2529	5.63
2528	9.17		2528	5.67		2528	3.06			2528	2.41		2528	11.57			2528	7.39		2528	9.48		2528	4.98		2528	6.46		2528	4.91		2528	5.69		2528	3.2		2528	6.2		2528	8		2528	6.83		2528	5.8
2527	9.38		2527	5.84		2527	3.12			2527	2.45		2527	11.81			2527	7.57		2527	9.66		2527	5.07		2527	6.63		2527	5.03		2527	5.82		2527	3.24		2527	6.34		2527	8.18		2527	6.99		2527	5.96
2526	9.57		2526	6		2526	3.18			2526	2.48		2526	12.03			2526	7.73		2526	9.82		2526	5.15		2526	6.78		2526	5.14		2526	5.94		2526	3.29		2526	6.47		2526	8.34		2526	7.13		2526	6.11
2525	9.75		2525	6.14		2525	3.24			2525	2.51		2525	12.23			2525	7.88		2525	9.98		2525	5.22		2525	6.93		2525	5.25		2525	6.05		2525	3.33		2525	6.59		2525	8.48		2525	7.26		2525	6.24
2524	9.92		2524	6.28		2524	3.28			2524	2.54		2524	12.42			2524	8.02		2524	10.12		2524	5.29		2524	7.05		2524	5.35		2524	6.15		2524	3.37		2524	6.71		2524	8.62		2524	7.37		2524	6.36
2523	10.07		2523	6.41		2523	3.33			2523	2.57		2523	12.6			2523	8.14		2523	10.25		2523	5.35		2523	7.16		2523	5.44		2523	6.25		2523	3.41		2523	6.81		2523	8.75		2523	7.48		2523	6.47
2522	10.19		2522	6.53		2522	3.37			2522	2.59		2522	12.77			2522	8.25		2522	10.37		2522	5.39		2522	7.27		2522	5.52		2522	6.33		2522	3.45		2522	6.91		2522	8.86		2522	7.57		2522	6.57
2521	10.3		2521	6.63		2521	3.41			2521	2.61		2521	12.91			2521	8.34		2521	10.49		2521	5.43		2521	7.36		2521	5.59		2521	6.41		2521	3.48		2521	6.99		2521	8.96		2521	7.65		2521	6.66
2520	10.4		2520	6.71		2520	3.44			2520	2.62		2520	13.02			2520	8.41		2520	10.59		2520	5.46		2520	7.46		2520	5.64		2520	6.46		2520	3.5		2520	7.06		2520	9.04		2520	7.72		2520	6.74
2519	10.48		2519	6.79		2519	3.46			2519	2.64		2519	13.11			2519	8.48		2519	10.67		2519	5.49		2519	7.54		2519	5.69		2519	6.51		2519	3.52		2519	7.12		2519	9.1		2519	7.77		2519	6.81
2518	10.55		2518	6.85		2518	3.48			2518	2.65		2518	13.17			2518	8.53		2518	10.74		2518	5.51		2518	7.61		2518	5.73		2518	6.54		2518	3.54		2518	7.16		2518	9.16		2518	7.82		2518	6.86
2517	10.6		2517	6.9		2517	3.49			2517	2.66		2517	13.22			2517	8.57		2517	10.78		2517	5.53		2517	7.66		2517	5.77		2517	6.57		2517	3.56		2517	7.19		2517	9.21		2517	7.85		2517	6.91
2516	10.64		2516	6.95		2516	3.5			2516	2.66		2516	13.26			2516	8.6		2516	10.81		2516	5.55		2516	7.69		2516	5.8		2516	6.6		2516	3.57		2516	7.22		2516	9.25		2516	7.88		2516	6.94
2515	10.66		2515	7		2515	3.51			2515	2.67		2515	13.28			2515	8.6		2515	10.83		2515	5.55		2515	7.71		2515	5.82		2515	6.61		2515	3.58		2515	7.24		2515	9.28		2515	7.89		2515	6.97
2514	10.65		2514	7.03		2514	3.51			2514	2.67		2514	13.28			2514	8.59		2514	10.83		2514	5.55		2514	7.71		2514	5.84		2514	6.62		2514	3.59		2514	7.25		2514	9.29		2514	7.89		2514	6.97
2513	10.61		2513	7.05		2513	3.5			2513	2.67		2513	13.26			2513	8.56		2513	10.81		2513	5.53		2513	7.68		2513	5.84		2513	6.6		2513	3.6		2513	7.24		2513	9.28		2513	7.88		2513	6.96
2512	10.54		2512	7.05		2512	3.49			2512	2.66		2512	13.2			2512	8.52		2512	10.77		2512	5.51		2512	7.63		2512	5.83		2512	6.57		2512	3.6		2512	7.2		2512	9.24		2512	7.84		2512	6.93
2511	10.45		2511	7.02		2511	3.46			2511	2.64		2511	13.09			2511	8.45		2511	10.7		2511	5.47		2511	7.54		2511	5.8		2511	6.52		2511	3.6		2511	7.14		2511	9.17		2511	7.78		2511	6.88
2510	10.32		2510	6.97		2510	3.43			2510	2.63		2510	12.93			2510	8.34		2510	10.59		2510	5.43		2510	7.42		2510	5.75		2510	6.45		2510	3.59		2510	7.06		2510	9.07		2510	7.69		2510	6.79
2509	10.17		2509	6.89		2509	3.38			2509	2.6		2509	12.71			2509	8.21		2509	10.45		2509	5.37		2509	7.29		2509	5.67		2509	6.36		2509	3.58		2509	6.96		2509	8.94		2509	7.58		2509	6.69
2508	9.99		2508	6.77		2508	3.33			2508	2.57		2508	12.46			2508	8.05		2508	10.28		2508	5.3		2508	7.13		2508	5.58		2508	6.26		2508	3.55		2508	6.85		2508	8.79		2508	7.45		2508	6.55
2507	9.79		2507	6.63		2507	3.26			2507	2.53		2507	12.18			2507	7.87		2507	10.09		2507	5.23		2507	6.97		2507	5.47		2507	6.15		2507	3.52		2507	6.72		2507	8.62		2507	7.29		2507	6.4
2506	9.56		2506	6.47		2506	3.19			2506	2.49		2506	11.89			2506	7.68		2506	9.89		2506	5.15		2506	6.8		2506	5.35		2506	6.02		2506	3.48		2506	6.57		2506	8.43		2506	7.12		2506	6.23
2505	9.33		2505	6.29		2505	3.11			2505	2.45		2505	11.6			2505	7.48		2505	9.67		2505	5.06		2505	6.62		2505	5.22		2505	5.88		2505	3.44		2505	6.41		2505	8.22		2505	6.94		2505	6.05
2504	9.08		2504	6.1		2504	3.04			2504	2.4		2504	11.3			2504	7.27		2504	9.44		2504	4.97		2504	6.43		2504	5.08		2504	5.73		2504	3.39		2504	6.23		2504	8.01		2504	6.75		2504	5.87
2503	8.82		2503	5.9		2503	2.96			2503	2.36		2503	10.99			2503	7.06		2503	9.21		2503	4.87		2503	6.23		2503	4.94		2503	5.58		2503	3.33		2503	6.05		2503	7.79		2503	6.56		2503	5.68
2502	8.57		2502	5.7		2502	2.88			2502	2.31		2502	10.67			2502	6.85		2502	8.98		2502	4.76		2502	6.03		2502	4.8		2502	5.42		2502	3.28		2502	5.87		2502	7.58		2502	6.37		2502	5.5
2501	8.33		2501	5.49		2501	2.8			2501	2.26		2501	10.36			2501	6.65		2501	8.76		2501	4.66		2501	5.84		2501	4.66		2501	5.26		2501	3.22		2501	5.7		2501	7.37		2501	6.18		2501	5.31
2500	8.09		2500	5.28		2500	2.72			2500	2.21		2500	10.06			2500	6.45		2500	8.54		2500	4.56		2500	5.65		2500	4.52		2500	5.12		2500	3.16		2500	5.53		2500	7.16		2500	6		2500	5.13
2499	7.85		2499	5.08		2499	2.64			2499	2.17		2499	9.78			2499	6.27		2499	8.33		2499	4.46		2499	5.47		2499	4.38		2499	4.97		2499	3.1		2499	5.36		2499	6.96		2499	5.82		2499	4.95
2498	7.63		2498	4.87		2498	2.57			2498	2.12		2498	9.52			2498	6.08		2498	8.12		2498	4.37		2498	5.3		2498	4.25		2498	4.84		2498	3.04		2498	5.2		2498	6.77		2498	5.65		2498	4.77
2497	7.42		2497	4.67		2497	2.5			2497	2.08		2497	9.27			2497	5.91		2497	7.94		2497	4.27		2497	5.15		2497	4.11		2497	4.71		2497	2.98		2497	5.05		2497	6.59		2497	5.49		2497	4.6
2496	7.22		2496	4.48		2496	2.44			2496	2.04		2496	9.03			2496	5.74		2496	7.76		2496	4.18		2496	5		2496	3.99		2496	4.59		2496	2.92		2496	4.9		2496	6.41		2496	5.34		2496	4.44
2495	7.03		2495	4.29		2495	2.38			2495	1.99		2495	8.8			2495	5.58		2495	7.59		2495	4.09		2495	4.85		2495	3.86		2495	4.47		2495	2.86		2495	4.75		2495	6.24		2495	5.2		2495	4.29
2494	6.85		2494	4.11		2494	2.31			2494	1.95		2494	8.58			2494	5.43		2494	7.43		2494	4.01		2494	4.71		2494	3.74		2494	4.35		2494	2.8		2494	4.61		2494	6.07		2494	5.07		2494	4.15
2493	6.67		2493	3.94		2493	2.26			2493	1.91		2493	8.36			2493	5.29		2493	7.26		2493	3.92		2493	4.58		2493	3.63		2493	4.23		2493	2.75		2493	4.48		2493	5.91		2493	4.94		2493	4.01
2492	6.5		2492	3.78		2492	2.2			2492	1.87		2492	8.15			2492	5.16		2492	7.1		2492	3.84		2492	4.45		2492	3.53		2492	4.12		2492	2.7		2492	4.35		2492	5.76		2492	4.81		2492	3.88
2491	6.34		2491	3.65		2491	2.15			2491	1.83		2491	7.96			2491	5.03		2491	6.95		2491	3.77		2491	4.32		2491	3.43		2491	4.02		2491	2.66		2491	4.22		2491	5.61		2491	4.68		2491	3.76
2490	6.18		2490	3.52		2490	2.09			2490	1.8		2490	7.77			2490	4.9		2490	6.81		2490	3.69		2490	4.2		2490	3.34		2490	3.92		2490	2.62		2490	4.11		2490	5.47		2490	4.56		2490	3.65
2489	6.03		2489	3.42		2489	2.04			2489	1.76		2489	7.58			2489	4.78		2489	6.67		2489	3.61		2489	4.08		2489	3.26		2489	3.82		2489	2.59		2489	4		2489	5.33		2489	4.44		2489	3.55
2488	5.89		2488	3.33		2488	1.99			2488	1.73		2488	7.4			2488	4.66		2488	6.53		2488	3.54		2488	3.97		2488	3.18		2488	3.73		2488	2.56		2488	3.89		2488	5.2		2488	4.32		2488	3.44
2487	5.74		2487	3.25		2487	1.94			2487	1.69		2487	7.21			2487	4.55		2487	6.4		2487	3.47		2487	3.86		2487	3.1		2487	3.64		2487	2.54		2487	3.8		2487	5.07		2487	4.21		2487	3.35
2486	5.6		2486	3.17		2486	1.89			2486	1.65		2486	7.02			2486	4.43		2486	6.28		2486	3.39		2486	3.75		2486	3.03		2486	3.55		2486	2.52		2486	3.7		2486	4.95		2486	4.09		2486	3.25
2485	5.46		2485	3.1		2485	1.84			2485	1.62		2485	6.84			2485	4.33		2485	6.15		2485	3.32		2485	3.64		2485	2.96		2485	3.46		2485	2.49		2485	3.61		2485	4.83		2485	3.98		2485	3.16
2484	5.33		2484	3.04		2484	1.79			2484	1.59		2484	6.66			2484	4.22		2484	6.04		2484	3.25		2484	3.54		2484	2.89		2484	3.37		2484	2.47		2484	3.52		2484	4.71		2484	3.88		2484	3.07
2483	5.2		2483	2.97		2483	1.75			2483	1.55		2483	6.49			2483	4.13		2483	5.92		2483	3.18		2483	3.45		2483	2.83		2483	3.29		2483	2.45		2483	3.43		2483	4.59		2483	3.78		2483	2.99
2482	5.08		2482	2.91		2482	1.71			2482	1.52		2482	6.33			2482	4.03		2482	5.81		2482	3.11		2482	3.36		2482	2.76		2482	3.21		2482	2.43		2482	3.34		2482	4.48		2482	3.68		2482	2.91
2481	4.96		2481	2.85		2481	1.67			2481	1.49		2481	6.18			2481	3.94		2481	5.7		2481	3.05		2481	3.28		2481	2.7		2481	3.13		2481	2.41		2481	3.26		2481	4.37		2481	3.59		2481	2.83
2480	4.85		2480	2.79		2480	1.63			2480	1.46		2480	6.04			2480	3.85		2480	5.6		2480	2.99		2480	3.2		2480	2.65		2480	3.06		2480	2.4		2480	3.18		2480	4.27		2480	3.51		2480	2.76
2479	4.75		2479	2.73		2479	1.59			2479	1.43		2479	5.9			2479	3.77		2479	5.5		2479	2.93		2479	3.12		2479	2.59		2479	3		2479	2.38		2479	3.1		2479	4.17		2479	3.42		2479	2.68
2478	4.65		2478	2.67		2478	1.56			2478	1.41		2478	5.77			2478	3.69		2478	5.41		2478	2.88		2478	3.05		2478	2.54		2478	2.94		2478	2.36		2478	3.03		2478	4.08		2478	3.34		2478	2.62
2477	4.56		2477	2.62		2477	1.52			2477	1.38		2477	5.65			2477	3.61		2477	5.33		2477	2.82		2477	2.98		2477	2.49		2477	2.88		2477	2.34		2477	2.97		2477	3.99		2477	3.27		2477	2.55
2476	4.47		2476	2.56		2476	1.49			2476	1.35		2476	5.54			2476	3.54		2476	5.26		2476	2.77		2476	2.92		2476	2.44		2476	2.82		2476	2.32		2476	2.9		2476	3.91		2476	3.2		2476	2.49
2475	4.39		2475	2.51		2475	1.46			2475	1.33		2475	5.44			2475	3.48		2475	5.19		2475	2.73		2475	2.86		2475	2.39		2475	2.77		2475	2.31		2475	2.84		2475	3.83		2475	3.14		2475	2.44
2474	4.31		2474	2.45		2474	1.44			2474	1.31		2474	5.34			2474	3.42		2474	5.13		2474	2.68		2474	2.8		2474	2.35		2474	2.72		2474	2.29		2474	2.79		2474	3.75		2474	3.07		2474	2.39
2473	4.24		2473	2.4		2473	1.41			2473	1.29		2473	5.25			2473	3.36		2473	5.07		2473	2.64		2473	2.75		2473	2.31		2473	2.67		2473	2.27		2473	2.74		2473	3.69		2473	3.02		2473	2.34
2472	4.18		2472	2.35		2472	1.39			2472	1.27		2472	5.17			2472	3.32		2472	5.02		2472	2.6		2472	2.71		2472	2.27		2472	2.63		2472	2.26		2472	2.69		2472	3.63		2472	2.97		2472	2.29
2471	4.12		2471	2.31		2471	1.37			2471	1.26		2471	5.1			2471	3.27		2471	4.97		2471	2.57		2471	2.67		2471	2.24		2471	2.6		2471	2.25		2471	2.65		2471	3.58		2471	2.93		2471	2.25
2470	4.07		2470	2.27		2470	1.35			2470	1.24		2470	5.03			2470	3.23		2470	4.92		2470	2.54		2470	2.63		2470	2.21		2470	2.57		2470	2.24		2470	2.61		2470	3.53		2470	2.89		2470	2.22
2469	4.03		2469	2.24		2469	1.34			2469	1.23		2469	4.97			2469	3.2		2469	4.88		2469	2.51		2469	2.6		2469	2.19		2469	2.54		2469	2.23		2469	2.58		2469	3.49		2469	2.85		2469	2.19
2468	3.99		2468	2.2		2468	1.32			2468	1.22		2468	4.92			2468	3.17		2468	4.84		2468	2.48		2468	2.57		2468	2.16		2468	2.51		2468	2.22		2468	2.55		2468	3.45		2468	2.82		2468	2.16
2467	3.95		2467	2.18		2467	1.31			2467	1.21		2467	4.87			2467	3.14		2467	4.81		2467	2.46		2467	2.54		2467	2.14		2467	2.49		2467	2.21		2467	2.52		2467	3.42		2467	2.79		2467	2.14
2466	3.92		2466	2.15		2466	1.3			2466	1.2		2466	4.83			2466	3.12		2466	4.78		2466	2.44		2466	2.52		2466	2.12		2466	2.47		2466	2.21		2466	2.5		2466	3.39		2466	2.76		2466	2.11
2465	3.89		2465	2.13		2465	1.29			2465	1.19		2465	4.79			2465	3.09		2465	4.75		2465	2.42		2465	2.5		2465	2.1		2465	2.45		2465	2.2		2465	2.48		2465	3.36		2465	2.74		2465	2.09
2464	3.86		2464	2.12		2464	1.28			2464	1.18		2464	4.76			2464	3.07		2464	4.73		2464	2.41		2464	2.48		2464	2.09		2464	2.43		2464	2.19		2464	2.46		2464	3.33		2464	2.72		2464	2.07
2463	3.84		2463	2.1		2463	1.27			2463	1.17		2463	4.72			2463	3.05		2463	4.7		2463	2.4		2463	2.46		2463	2.07		2463	2.41		2463	2.19		2463	2.44		2463	3.3		2463	2.7		2463	2.05
2462	3.81		2462	2.08		2462	1.26			2462	1.17		2462	4.7			2462	3.03		2462	4.68		2462	2.38		2462	2.45		2462	2.06		2462	2.4		2462	2.18		2462	2.42		2462	3.28		2462	2.68		2462	2.04
2461	3.79		2461	2.07		2461	1.26			2461	1.16		2461	4.67			2461	3.01		2461	4.67		2461	2.37		2461	2.43		2461	2.05		2461	2.39		2461	2.18		2461	2.41		2461	3.26		2461	2.66		2461	2.02
2460	3.77		2460	2.06		2460	1.25			2460	1.15		2460	4.64			2460	3		2460	4.65		2460	2.36		2460	2.41		2460	2.04		2460	2.37		2460	2.17		2460	2.39		2460	3.24		2460	2.65		2460	2.01
2459	3.75		2459	2.04		2459	1.24			2459	1.15		2459	4.62			2459	2.98		2459	4.64		2459	2.34		2459	2.4		2459	2.03		2459	2.36		2459	2.17		2459	2.38		2459	3.22		2459	2.63		2459	2
2458	3.73		2458	2.03		2458	1.24			2458	1.14		2458	4.6			2458	2.97		2458	4.62		2458	2.33		2458	2.38		2458	2.02		2458	2.35		2458	2.17		2458	2.37		2458	3.2		2458	2.62		2458	1.99
2457	3.71		2457	2.02		2457	1.23			2457	1.14		2457	4.58			2457	2.95		2457	4.61		2457	2.32		2457	2.37		2457	2.01		2457	2.34		2457	2.16		2457	2.35		2457	3.19		2457	2.61		2457	1.98
2456	3.69		2456	2.01		2456	1.22			2456	1.13		2456	4.55			2456	2.94		2456	4.59		2456	2.31		2456	2.36		2456	2		2456	2.32		2456	2.16		2456	2.34		2456	3.17		2456	2.6		2456	1.97
2455	3.68		2455	2		2455	1.22			2455	1.13		2455	4.53			2455	2.93		2455	4.58		2455	2.3		2455	2.35		2455	1.99		2455	2.31		2455	2.16		2455	2.33		2455	3.15		2455	2.59		2455	1.96
2454	3.66		2454	1.99		2454	1.21			2454	1.12		2454	4.51			2454	2.92		2454	4.57		2454	2.29		2454	2.34		2454	1.98		2454	2.3		2454	2.15		2454	2.32		2454	3.14		2454	2.57		2454	1.95
2453	3.65		2453	1.98		2453	1.21			2453	1.12		2453	4.49			2453	2.91		2453	4.56		2453	2.28		2453	2.33		2453	1.97		2453	2.3		2453	2.15		2453	2.31		2453	3.13		2453	2.56		2453	1.94
2452	3.63		2452	1.97		2452	1.2			2452	1.11		2452	4.47			2452	2.9		2452	4.55		2452	2.27		2452	2.32		2452	1.96		2452	2.29		2452	2.15		2452	2.3		2452	3.11		2452	2.55		2452	1.93
2451	3.62		2451	1.97		2451	1.2			2451	1.11		2451	4.46			2451	2.89		2451	4.54		2451	2.27		2451	2.32		2451	1.95		2451	2.28		2451	2.14		2451	2.29		2451	3.1		2451	2.54		2451	1.92
2450	3.61		2450	1.96		2450	1.19			2450	1.11		2450	4.44			2450	2.88		2450	4.53		2450	2.26		2450	2.31		2450	1.95		2450	2.27		2450	2.14		2450	2.28		2450	3.1		2450	2.53		2450	1.91
2449	3.6		2449	1.95		2449	1.19			2449	1.1		2449	4.43			2449	2.87		2449	4.52		2449	2.25		2449	2.3		2449	1.94		2449	2.26		2449	2.14		2449	2.28		2449	3.09		2449	2.52		2449	1.9
2448	3.59		2448	1.94		2448	1.19			2448	1.1		2448	4.42			2448	2.86		2448	4.51		2448	2.25		2448	2.29		2448	1.94		2448	2.25		2448	2.14		2448	2.27		2448	3.08		2448	2.51		2448	1.9
2447	3.58		2447	1.94		2447	1.18			2447	1.1		2447	4.41			2447	2.85		2447	4.5		2447	2.24		2447	2.28		2447	1.93		2447	2.25		2447	2.14		2447	2.26		2447	3.07		2447	2.51		2447	1.89
2446	3.58		2446	1.93		2446	1.18			2446	1.09		2446	4.4			2446	2.85		2446	4.49		2446	2.23		2446	2.28		2446	1.92		2446	2.24		2446	2.14		2446	2.26		2446	3.06		2446	2.5		2446	1.88
2445	3.57		2445	1.92		2445	1.18			2445	1.09		2445	4.39			2445	2.84		2445	4.48		2445	2.23		2445	2.27		2445	1.92		2445	2.24		2445	2.14		2445	2.25		2445	3.05		2445	2.49		2445	1.88
2444	3.56		2444	1.92		2444	1.17			2444	1.09		2444	4.37			2444	2.84		2444	4.47		2444	2.22		2444	2.27		2444	1.92		2444	2.23		2444	2.14		2444	2.24		2444	3.04		2444	2.49		2444	1.87
2443	3.55		2443	1.91		2443	1.17			2443	1.08		2443	4.36			2443	2.83		2443	4.47		2443	2.21		2443	2.26		2443	1.91		2443	2.23		2443	2.13		2443	2.24		2443	3.04		2443	2.48		2443	1.87
2442	3.55		2442	1.91		2442	1.17			2442	1.08		2442	4.35			2442	2.82		2442	4.46		2442	2.21		2442	2.26		2442	1.91		2442	2.22		2442	2.13		2442	2.23		2442	3.03		2442	2.48		2442	1.86
2441	3.54		2441	1.9		2441	1.17			2441	1.08		2441	4.34			2441	2.82		2441	4.46		2441	2.2		2441	2.25		2441	1.9		2441	2.22		2441	2.13		2441	2.23		2441	3.03		2441	2.47		2441	1.86
2440	3.54		2440	1.9		2440	1.16			2440	1.08		2440	4.33			2440	2.81		2440	4.46		2440	2.2		2440	2.25		2440	1.9		2440	2.21		2440	2.13		2440	2.22		2440	3.02		2440	2.47		2440	1.85
2439	3.53		2439	1.89		2439	1.16			2439	1.08		2439	4.32			2439	2.81		2439	4.45		2439	2.2		2439	2.24		2439	1.89		2439	2.21		2439	2.13		2439	2.22		2439	3.01		2439	2.46		2439	1.85
2438	3.53		2438	1.89		2438	1.16			2438	1.07		2438	4.32			2438	2.8		2438	4.45		2438	2.2		2438	2.24		2438	1.89		2438	2.21		2438	2.13		2438	2.21		2438	3.01		2438	2.46		2438	1.85
2437	3.52		2437	1.88		2437	1.16			2437	1.07		2437	4.31			2437	2.8		2437	4.45		2437	2.19		2437	2.23		2437	1.89		2437	2.2		2437	2.13		2437	2.21		2437	3		2437	2.45		2437	1.84
2436	3.51		2436	1.88		2436	1.15			2436	1.07		2436	4.31			2436	2.8		2436	4.44		2436	2.19		2436	2.23		2436	1.89		2436	2.2		2436	2.12		2436	2.21		2436	3		2436	2.45		2436	1.84
2435	3.51		2435	1.88		2435	1.15			2435	1.07		2435	4.3			2435	2.79		2435	4.44		2435	2.19		2435	2.23		2435	1.88		2435	2.2		2435	2.12		2435	2.2		2435	2.99		2435	2.44		2435	1.83
2434	3.5		2434	1.87		2434	1.15			2434	1.07		2434	4.29			2434	2.79		2434	4.43		2434	2.18		2434	2.22		2434	1.88		2434	2.19		2434	2.12		2434	2.2		2434	2.99		2434	2.44		2434	1.83
2433	3.49		2433	1.87		2433	1.15			2433	1.07		2433	4.29			2433	2.79		2433	4.43		2433	2.18		2433	2.22		2433	1.88		2433	2.19		2433	2.12		2433	2.19		2433	2.98		2433	2.44		2433	1.83
2432	3.49		2432	1.86		2432	1.15			2432	1.06		2432	4.28			2432	2.78		2432	4.43		2432	2.18		2432	2.22		2432	1.88		2432	2.19		2432	2.12		2432	2.19		2432	2.98		2432	2.43		2432	1.82
2431	3.49		2431	1.86		2431	1.15			2431	1.06		2431	4.28			2431	2.78		2431	4.42		2431	2.17		2431	2.21		2431	1.88		2431	2.18		2431	2.12		2431	2.19		2431	2.97		2431	2.43		2431	1.82
2430	3.48		2430	1.86		2430	1.14			2430	1.06		2430	4.27			2430	2.78		2430	4.42		2430	2.17		2430	2.21		2430	1.87		2430	2.18		2430	2.12		2430	2.19		2430	2.97		2430	2.43		2430	1.82
2429	3.48		2429	1.85		2429	1.14			2429	1.06		2429	4.27			2429	2.77		2429	4.42		2429	2.17		2429	2.21		2429	1.87		2429	2.18		2429	2.12		2429	2.18		2429	2.97		2429	2.42		2429	1.81
2428	3.48		2428	1.85		2428	1.14			2428	1.06		2428	4.26			2428	2.77		2428	4.41		2428	2.17		2428	2.21		2428	1.86		2428	2.18		2428	2.12		2428	2.18		2428	2.96		2428	2.42		2428	1.81
2427	3.48		2427	1.85		2427	1.14			2427	1.06		2427	4.26			2427	2.77		2427	4.41		2427	2.16		2427	2.2		2427	1.86		2427	2.17		2427	2.11		2427	2.18		2427	2.96		2427	2.42		2427	1.81
2426	3.47		2426	1.84		2426	1.14			2426	1.06		2426	4.26			2426	2.77		2426	4.41		2426	2.16		2426	2.2		2426	1.86		2426	2.17		2426	2.11		2426	2.18		2426	2.95		2426	2.41		2426	1.81
2425	3.47		2425	1.84		2425	1.13			2425	1.05		2425	4.26			2425	2.77		2425	4.41		2425	2.16		2425	2.2		2425	1.86		2425	2.17		2425	2.11		2425	2.17		2425	2.95		2425	2.41		2425	1.8
2424	3.46		2424	1.84		2424	1.13			2424	1.05		2424	4.26			2424	2.76		2424	4.41		2424	2.16		2424	2.2		2424	1.86		2424	2.16		2424	2.11		2424	2.17		2424	2.95		2424	2.41		2424	1.8
2423	3.46		2423	1.83		2423	1.13			2423	1.05		2423	4.26			2423	2.76		2423	4.41		2423	2.16		2423	2.19		2423	1.86		2423	2.16		2423	2.11		2423	2.16		2423	2.95		2423	2.41		2423	1.8
2422	3.46		2422	1.83		2422	1.13			2422	1.05		2422	4.26			2422	2.76		2422	4.41		2422	2.16		2422	2.19		2422	1.85		2422	2.16		2422	2.11		2422	2.16		2422	2.94		2422	2.4		2422	1.8
2421	3.45		2421	1.83		2421	1.13			2421	1.05		2421	4.25			2421	2.76		2421	4.4		2421	2.15		2421	2.19		2421	1.85		2421	2.16		2421	2.11		2421	2.16		2421	2.94		2421	2.4		2421	1.79
2420	3.45		2420	1.83		2420	1.13			2420	1.05		2420	4.25			2420	2.75		2420	4.4		2420	2.15		2420	2.18		2420	1.85		2420	2.15		2420	2.11		2420	2.15		2420	2.94		2420	2.4		2420	1.79
2419	3.45		2419	1.82		2419	1.13			2419	1.05		2419	4.24			2419	2.75		2419	4.4		2419	2.15		2419	2.18		2419	1.85		2419	2.15		2419	2.11		2419	2.15		2419	2.94		2419	2.4		2419	1.79
2418	3.45		2418	1.82		2418	1.12			2418	1.04		2418	4.24			2418	2.75		2418	4.39		2418	2.14		2418	2.18		2418	1.84		2418	2.15		2418	2.11		2418	2.15		2418	2.94		2418	2.4		2418	1.79
2417	3.44		2417	1.82		2417	1.12			2417	1.04		2417	4.23			2417	2.75		2417	4.39		2417	2.14		2417	2.18		2417	1.84		2417	2.15		2417	2.11		2417	2.15		2417	2.93		2417	2.4		2417	1.79
2416	3.44		2416	1.82		2416	1.12			2416	1.04		2416	4.23			2416	2.75		2416	4.39		2416	2.14		2416	2.18		2416	1.84		2416	2.15		2416	2.11		2416	2.15		2416	2.93		2416	2.4		2416	1.78
2415	3.44		2415	1.82		2415	1.12			2415	1.04		2415	4.22			2415	2.74		2415	4.39		2415	2.14		2415	2.18		2415	1.84		2415	2.15		2415	2.11		2415	2.14		2415	2.93		2415	2.39		2415	1.78
2414	3.44		2414	1.81		2414	1.12			2414	1.04		2414	4.22			2414	2.74		2414	4.39		2414	2.14		2414	2.18		2414	1.84		2414	2.15		2414	2.11		2414	2.14		2414	2.92		2414	2.39		2414	1.78
2413	3.44		2413	1.81		2413	1.12			2413	1.04		2413	4.22			2413	2.74		2413	4.4		2413	2.14		2413	2.18		2413	1.84		2413	2.15		2413	2.11		2413	2.14		2413	2.92		2413	2.39		2413	1.78
2412	3.44		2412	1.81		2412	1.12			2412	1.04		2412	4.22			2412	2.74		2412	4.4		2412	2.14		2412	2.18		2412	1.84		2412	2.15		2412	2.11		2412	2.14		2412	2.92		2412	2.39		2412	1.78
2411	3.44		2411	1.81		2411	1.12			2411	1.04		2411	4.22			2411	2.74		2411	4.4		2411	2.14		2411	2.17		2411	1.84		2411	2.14		2411	2.11		2411	2.14		2411	2.92		2411	2.39		2411	1.77
2410	3.44		2410	1.81		2410	1.12			2410	1.04		2410	4.22			2410	2.74		2410	4.39		2410	2.14		2410	2.17		2410	1.84		2410	2.14		2410	2.11		2410	2.14		2410	2.92		2410	2.39		2410	1.77
2409	3.44		2409	1.8		2409	1.12			2409	1.04		2409	4.22			2409	2.74		2409	4.39		2409	2.14		2409	2.17		2409	1.84		2409	2.14		2409	2.11		2409	2.14		2409	2.92		2409	2.38		2409	1.77
2408	3.44		2408	1.8		2408	1.12			2408	1.04		2408	4.22			2408	2.74		2408	4.39		2408	2.13		2408	2.17		2408	1.84		2408	2.14		2408	2.11		2408	2.14		2408	2.92		2408	2.38		2408	1.77
2407	3.44		2407	1.8		2407	1.12			2407	1.04		2407	4.22			2407	2.74		2407	4.39		2407	2.13		2407	2.17		2407	1.83		2407	2.14		2407	2.11		2407	2.14		2407	2.92		2407	2.38		2407	1.77
2406	3.44		2406	1.8		2406	1.12			2406	1.04		2406	4.22			2406	2.74		2406	4.39		2406	2.13		2406	2.16		2406	1.83		2406	2.14		2406	2.11		2406	2.14		2406	2.91		2406	2.38		2406	1.77
2405	3.44		2405	1.8		2405	1.12			2405	1.04		2405	4.22			2405	2.74		2405	4.39		2405	2.13		2405	2.16		2405	1.83		2405	2.14		2405	2.1		2405	2.14		2405	2.91		2405	2.38		2405	1.77
2404	3.44		2404	1.8		2404	1.11			2404	1.04		2404	4.22			2404	2.74		2404	4.39		2404	2.13		2404	2.16		2404	1.83		2404	2.14		2404	2.1		2404	2.13		2404	2.91		2404	2.39		2404	1.77
2403	3.44		2403	1.8		2403	1.11			2403	1.04		2403	4.22			2403	2.74		2403	4.39		2403	2.13		2403	2.16		2403	1.83		2403	2.14		2403	2.1		2403	2.13		2403	2.91		2403	2.39		2403	1.77
2402	3.44		2402	1.8		2402	1.11			2402	1.04		2402	4.22			2402	2.74		2402	4.39		2402	2.13		2402	2.16		2402	1.83		2402	2.14		2402	2.1		2402	2.13		2402	2.91		2402	2.39		2402	1.77
2401	3.44		2401	1.8		2401	1.11			2401	1.04		2401	4.22			2401	2.74		2401	4.4		2401	2.13		2401	2.16		2401	1.83		2401	2.14		2401	2.1		2401	2.13		2401	2.91		2401	2.39		2401	1.77
2400	3.44		2400	1.8		2400	1.12			2400	1.04		2400	4.22			2400	2.74		2400	4.4		2400	2.13		2400	2.16		2400	1.83		2400	2.14		2400	2.1		2400	2.13		2400	2.91		2400	2.39		2400	1.77
2399	3.45		2399	1.8		2399	1.12			2399	1.04		2399	4.22			2399	2.74		2399	4.4		2399	2.13		2399	2.16		2399	1.83		2399	2.14		2399	2.1		2399	2.13		2399	2.91		2399	2.39		2399	1.77
2398	3.45		2398	1.79		2398	1.12			2398	1.04		2398	4.23			2398	2.74		2398	4.4		2398	2.14		2398	2.16		2398	1.83		2398	2.14		2398	2.1		2398	2.13		2398	2.91		2398	2.39		2398	1.77
2397	3.45		2397	1.79		2397	1.12			2397	1.04		2397	4.23			2397	2.75		2397	4.4		2397	2.14		2397	2.16		2397	1.83		2397	2.14		2397	2.1		2397	2.13		2397	2.91		2397	2.39		2397	1.77
2396	3.45		2396	1.79		2396	1.12			2396	1.04		2396	4.24			2396	2.75		2396	4.41		2396	2.14		2396	2.17		2396	1.83		2396	2.14		2396	2.1		2396	2.13		2396	2.91		2396	2.39		2396	1.77
2395	3.45		2395	1.79		2395	1.12			2395	1.04		2395	4.24			2395	2.75		2395	4.41		2395	2.14		2395	2.17		2395	1.83		2395	2.14		2395	2.1		2395	2.13		2395	2.91		2395	2.39		2395	1.77
2394	3.45		2394	1.79		2394	1.12			2394	1.04		2394	4.24			2394	2.75		2394	4.41		2394	2.14		2394	2.17		2394	1.83		2394	2.14		2394	2.1		2394	2.13		2394	2.92		2394	2.39		2394	1.77
2393	3.46		2393	1.79		2393	1.12			2393	1.04		2393	4.25			2393	2.75		2393	4.41		2393	2.14		2393	2.17		2393	1.83		2393	2.14		2393	2.1		2393	2.13		2393	2.92		2393	2.39		2393	1.77
2392	3.46		2392	1.79		2392	1.12			2392	1.04		2392	4.25			2392	2.75		2392	4.41		2392	2.14		2392	2.17		2392	1.83		2392	2.14		2392	2.1		2392	2.14		2392	2.92		2392	2.39		2392	1.77
2391	3.46		2391	1.79		2391	1.12			2391	1.04		2391	4.25			2391	2.76		2391	4.41		2391	2.14		2391	2.18		2391	1.83		2391	2.14		2391	2.1		2391	2.14		2391	2.92		2391	2.39		2391	1.77
2390	3.46		2390	1.79		2390	1.12			2390	1.04		2390	4.25			2390	2.76		2390	4.41		2390	2.14		2390	2.18		2390	1.83		2390	2.14		2390	2.1		2390	2.14		2390	2.92		2390	2.4		2390	1.78
2389	3.47		2389	1.79		2389	1.12			2389	1.04		2389	4.25			2389	2.77		2389	4.42		2389	2.14		2389	2.18		2389	1.84		2389	2.14		2389	2.11		2389	2.14		2389	2.92		2389	2.4		2389	1.78
2388	3.47		2388	1.79		2388	1.12			2388	1.04		2388	4.25			2388	2.77		2388	4.42		2388	2.15		2388	2.18		2388	1.84		2388	2.14		2388	2.11		2388	2.14		2388	2.92		2388	2.4		2388	1.78
2387	3.47		2387	1.79		2387	1.12			2387	1.04		2387	4.26			2387	2.77		2387	4.42		2387	2.15		2387	2.18		2387	1.84		2387	2.15		2387	2.12		2387	2.14		2387	2.93		2387	2.4		2387	1.78
2386	3.48		2386	1.8		2386	1.13			2386	1.04		2386	4.26			2386	2.78		2386	4.43		2386	2.15		2386	2.18		2386	1.84		2386	2.15		2386	2.13		2386	2.14		2386	2.93		2386	2.4		2386	1.78
2385	3.48		2385	1.79		2385	1.13			2385	1.04		2385	4.27			2385	2.78		2385	4.43		2385	2.15		2385	2.18		2385	1.84		2385	2.15		2385	2.13		2385	2.14		2385	2.93		2385	2.4		2385	1.78
2384	3.48		2384	1.8		2384	1.13			2384	1.04		2384	4.27			2384	2.79		2384	4.44		2384	2.15		2384	2.17		2384	1.84		2384	2.15		2384	2.14		2384	2.14		2384	2.93		2384	2.4		2384	1.78
2383	3.49		2383	1.79		2383	1.13			2383	1.04		2383	4.28			2383	2.8		2383	4.44		2383	2.16		2383	2.2		2383	1.85		2383	2.15		2383	2.14		2383	2.14		2383	2.94		2383	2.41		2383	1.78
2382	3.49		2382	1.81		2382	1.13			2382	1.05		2382	4.29			2382	2.8		2382	4.45		2382	2.16		2382	2.32		2382	1.85		2382	2.16		2382	2.14		2382	2.14		2382	2.94		2382	2.41		2382	1.78
2381	3.5		2381	1.9		2381	1.14			2381	1.05		2381	4.29			2381	2.81		2381	4.46		2381	2.17		2381	2.3		2381	1.85		2381	2.16		2381	2.13		2381	2.14		2381	2.94		2381	2.41		2381	1.78
2380	3.51		2380	1.89		2380	1.14			2380	1.05		2380	4.3			2380	2.82		2380	4.47		2380	2.17		2380	2.32		2380	1.85		2380	2.16		2380	2.13		2380	2.14		2380	2.95		2380	2.41		2380	1.77
2379	3.51		2379	1.89		2379	1.14			2379	1.05		2379	4.31			2379	2.83		2379	4.48		2379	2.17		2379	2.32		2379	1.85		2379	2.17		2379	2.13		2379	2.13		2379	2.96		2379	2.41		2379	1.77
2378	3.53		2378	1.89		2378	1.15			2378	1.06		2378	4.33			2378	2.85		2378	4.49		2378	2.18		2378	2.34		2378	1.86		2378	2.17		2378	2.13		2378	2.13		2378	2.97		2378	2.41		2378	1.77
2377	3.54		2377	1.9		2377	1.16			2377	1.06		2377	4.35			2377	2.86		2377	4.5		2377	2.19		2377	2.36		2377	1.86		2377	2.17		2377	2.13		2377	2.13		2377	2.98		2377	2.42		2377	1.78
2376	3.56		2376	1.91		2376	1.16			2376	1.07		2376	4.37			2376	2.88		2376	4.51		2376	2.2		2376	2.38		2376	1.87		2376	2.18		2376	2.14		2376	2.13		2376	2.99		2376	2.43		2376	1.78
2375	3.58		2375	1.92		2375	1.17			2375	1.08		2375	4.39			2375	2.9		2375	4.52		2375	2.21		2375	2.4		2375	1.87		2375	2.19		2375	2.15		2375	2.14		2375	3.01		2375	2.44		2375	1.79
2374	3.61		2374	1.93		2374	1.18			2374	1.08		2374	4.42			2374	2.93		2374	4.54		2374	2.22		2374	2.42		2374	1.88		2374	2.19		2374	2.15		2374	2.14		2374	3.03		2374	2.45		2374	1.79
2373	3.63		2373	1.94		2373	1.19			2373	1.09		2373	4.45			2373	2.96		2373	4.56		2373	2.23		2373	2.44		2373	1.89		2373	2.2		2373	2.15		2373	2.14		2373	3.05		2373	2.46		2373	1.8
2372	3.66		2372	1.94		2372	1.21			2372	1.1		2372	4.49			2372	2.99		2372	4.58		2372	2.25		2372	2.45		2372	1.9		2372	2.21		2372	2.15		2372	2.16		2372	3.07		2372	2.47		2372	1.8
2371	3.69		2371	1.95		2371	1.22			2371	1.11		2371	4.53			2371	3.02		2371	4.63		2371	2.27		2371	2.47		2371	1.91		2371	2.23		2371	2.16		2371	2.14		2371	3.1		2371	2.49		2371	1.82
2370	3.71		2370	1.95		2370	1.24			2370	1.12		2370	4.57			2370	3.06		2370	4.77		2370	2.28		2370	2.48		2370	1.92		2370	2.24		2370	2.16		2370	2.24		2370	3.13		2370	2.5		2370	1.81
2369	3.74		2369	1.95		2369	1.25			2369	1.13		2369	4.61			2369	3.1		2369	4.77		2369	2.31		2369	2.49		2369	1.94		2369	2.25		2369	2.16		2369	2.32		2369	3.16		2369	2.53		2369	1.87
2368	3.78		2368	1.96		2368	1.27			2368	1.14		2368	4.62			2368	3.14		2368	4.79		2368	2.33		2368	2.51		2368	1.95		2368	2.27		2368	2.16		2368	2.3		2368	3.2		2368	2.55		2368	2.1
2367	3.82		2367	1.96		2367	1.29			2367	1.16		2367	4.66			2367	3.18		2367	4.79		2367	2.36		2367	2.53		2367	1.97		2367	2.29		2367	2.16		2367	2.32		2367	3.24		2367	2.57		2367	2.07
2366	3.86		2366	1.96		2366	1.31			2366	1.17		2366	4.69			2366	3.22		2366	4.8		2366	2.38		2366	2.56		2366	1.98		2366	2.31		2366	2.16		2366	2.32		2366	3.28		2366	2.6		2366	2.08
2365	3.91		2365	1.96		2365	1.33			2365	1.2		2365	4.71			2365	3.26		2365	4.8		2365	2.41		2365	2.58		2365	2.01		2365	2.33		2365	2.16		2365	2.33		2365	3.32		2365	2.62		2365	2.08
2364	3.95		2364	1.97		2364	1.35			2364	1.19		2364	4.72			2364	3.31		2364	4.8		2364	2.34		2364	2.61		2364	2		2364	2.32		2364	2.15		2364	2.33		2364	3.36		2364	2.65		2364	2.09
2363	4.03		2363	1.98		2363	1.38			2363	1.12		2363	4.74			2363	3.36		2363	4.8		2363	2.32		2363	2.64		2363	1.94		2363	2.32		2363	2.16		2363	2.34		2363	3.41		2363	2.67		2363	2.09
2362	4		2362	1.99		2362	1.37			2362	1.13		2362	4.71			2362	3.42		2362	4.8		2362	2.33		2362	2.66		2362	1.95		2362	2.32		2362	2.16		2362	2.34		2362	3.45		2362	2.7		2362	2.11
2361	3.74		2361	2		2361	1.24			2361	1.12		2361	4.96			2361	3.45		2361	4.81		2361	2.32		2361	2.67		2361	1.94		2361	2.32		2361	2.17		2361	2.35		2361	3.5		2361	2.74		2361	2.12
2360	3.76		2360	2		2360	1.26			2360	1.12		2360	5.06			2360	3.55		2360	4.83		2360	2.31		2360	2.68		2360	1.94		2360	2.32		2360	2.17		2360	2.36		2360	3.55		2360	2.78		2360	2.14
2359	3.74		2359	2.01		2359	1.25			2359	1.12		2359	5.09			2359	3.18		2359	4.84		2359	2.31		2359	2.68		2359	1.94		2359	2.33		2359	2.18		2359	2.37		2359	3.61		2359	2.82		2359	2.15
2358	3.75		2358	2.01		2358	1.26			2358	1.13		2358	5.15			2358	3.03		2358	4.86		2358	2.31		2358	2.69		2358	1.95		2358	2.33		2358	2.18		2358	2.39		2358	3.66		2358	2.86		2358	2.17
2357	3.76		2357	2.01		2357	1.26			2357	1.13		2357	5.21			2357	3.58		2357	4.87		2357	2.31		2357	2.7		2357	1.96		2357	2.34		2357	2.18		2357	2.4		2357	3.71		2357	2.9		2357	2.17
2356	3.78		2356	2.02		2356	1.27			2356	1.14		2356	5.28			2356	3.73		2356	4.88		2356	2.32		2356	2.72		2356	1.97		2356	2.35		2356	2.18		2356	2.4		2356	3.76		2356	2.95		2356	2.17
2355	3.8		2355	2.02		2355	1.27			2355	1.15		2355	5.35			2355	3.74		2355	4.88		2355	2.34		2355	2.72		2355	1.98		2355	2.36		2355	2.18		2355	2.4		2355	3.81		2355	2.99		2355	2.18
2354	3.82		2354	2.03		2354	1.28			2354	1.15		2354	5.42			2354	3.8		2354	4.89		2354	2.36		2354	2.71		2354	1.99		2354	2.37		2354	2.18		2354	2.41		2354	3.86		2354	3.04		2354	2.19
2353	3.83		2353	2.03		2353	1.28			2353	1.16		2353	5.48			2353	3.83		2353	4.9		2353	2.37		2353	2.71		2353	2.01		2353	2.37		2353	2.19		2353	2.41		2353	3.9		2353	3.08		2353	2.19
2352	3.83		2352	2.03		2352	1.28			2352	1.16		2352	5.54			2352	3.88		2352	4.91		2352	2.38		2352	2.72		2352	2.02		2352	2.37		2352	2.19		2352	2.42		2352	3.93		2352	3.11		2352	2.2
2351	3.84		2351	2.03		2351	1.29			2351	1.16		2351	5.59			2351	3.9		2351	4.92		2351	2.39		2351	2.74		2351	2.03		2351	2.37		2351	2.19		2351	2.42		2351	3.94		2351	3.14		2351	2.2
2350	3.85		2350	2.03		2350	1.29			2350	1.16		2350	5.63			2350	3.93		2350	4.92		2350	2.4		2350	2.78		2350	2.04		2350	2.37		2350	2.19		2350	2.43		2350	3.95		2350	3.17		2350	2.21
2349	3.85		2349	2.03		2349	1.29			2349	1.16		2349	5.66			2349	3.95		2349	4.92		2349	2.41		2349	2.84		2349	2.03		2349	2.36		2349	2.19		2349	2.44		2349	3.95		2349	3.18		2349	2.22
2348	3.84		2348	2.03		2348	1.29			2348	1.16		2348	5.69			2348	3.97		2348	4.93		2348	2.4		2348	2.88		2348	2.02		2348	2.37		2348	2.19		2348	2.46		2348	3.95		2348	3.19		2348	2.22
2347	3.83		2347	2.03		2347	1.29			2347	1.16		2347	5.73			2347	4		2347	4.95		2347	2.39		2347	2.92		2347	2.01		2347	2.36		2347	2.19		2347	2.48		2347	3.96		2347	3.2		2347	2.23
2346	3.83		2346	2.04		2346	1.29			2346	1.17		2346	5.77			2346	4.01		2346	4.97		2346	2.38		2346	2.95		2346	2		2346	2.43		2346	2.19		2346	2.5		2346	3.96		2346	3.22		2346	2.23
2345	3.86		2345	2.06		2345	1.3			2345	1.18		2345	5.82			2345	4.03		2345	4.99		2345	2.39		2345	2.96		2345	2		2345	2.76		2345	2.2		2345	2.51		2345	3.98		2345	3.23		2345	2.24
2344	3.9		2344	2.07		2344	1.32			2344	1.19		2344	5.85			2344	4.03		2344	5.01		2344	2.42		2344	2.96		2344	2.02		2344	2.72		2344	2.21		2344	2.54		2344	3.99		2344	3.24		2344	2.27
2343	3.93		2343	2.08		2343	1.33			2343	1.19		2343	5.87			2343	4.03		2343	5.04		2343	2.45		2343	2.94		2343	2.04		2343	2.73		2343	2.22		2343	2.56		2343	3.99		2343	3.24		2343	2.31
2342	3.94		2342	2.08		2342	1.33			2342	1.19		2342	5.85			2342	4.01		2342	5.08		2342	2.46		2342	2.92		2342	2.06		2342	2.71		2342	2.22		2342	2.58		2342	3.98		2342	3.22		2342	2.34
2341	3.93		2341	2.08		2341	1.34			2341	1.2		2341	5.82			2341	3.99		2341	5.1		2341	2.47		2341	2.9		2341	2.06		2341	2.7		2341	2.22		2341	2.59		2341	3.96		2341	3.21		2341	2.34
2340	3.93		2340	2.07		2340	1.35			2340	1.21		2340	5.76			2340	3.95		2340	5.1		2340	2.48		2340	2.88		2340	2.07		2340	2.68		2340	2.21		2340	2.58		2340	3.94		2340	3.18		2340	2.33
2339	3.94		2339	2.07		2339	1.36			2339	1.22		2339	5.69			2339	3.91		2339	5.08		2339	2.48		2339	2.86		2339	2.08		2339	2.66		2339	2.21		2339	2.57		2339	3.9		2339	3.15		2339	2.3
2338	3.97		2338	2.07		2338	1.36			2338	1.22		2338	5.62			2338	3.87		2338	5.05		2338	2.48		2338	2.84		2338	2.08		2338	2.64		2338	2.2		2338	2.55		2338	3.86		2338	3.11		2338	2.29
2337	3.97		2337	2.06		2337	1.35			2337	1.21		2337	5.54			2337	3.81		2337	5.02		2337	2.46		2337	2.82		2337	2.07		2337	2.61		2337	2.2		2337	2.54		2337	3.81		2337	3.09		2337	2.28
2336	3.95		2336	2.06		2336	1.34			2336	1.2		2336	5.46			2336	3.75		2336	5.01		2336	2.44		2336	2.8		2336	2.06		2336	2.59		2336	2.2		2336	2.52		2336	3.76		2336	3		2336	2.27
2335	3.91		2335	2.06		2335	1.32			2335	1.2		2335	5.38			2335	3.69		2335	5		2335	2.41		2335	2.78		2335	2.05		2335	2.56		2335	2.19		2335	2.51		2335	3.71		2335	2.75		2335	2.26
2334	3.9		2334	2.06		2334	1.31			2334	1.18		2334	5.3			2334	3.62		2334	4.99		2334	2.41		2334	2.77		2334	2.04		2334	2.53		2334	2.19		2334	2.49		2334	3.65		2334	2.76		2334	2.24
2333	3.85		2333	2.06		2333	1.29			2333	1.2		2333	5.22			2333	3.56		2333	4.97		2333	2.38		2333	2.76		2333	2.03		2333	2.49		2333	2.19		2333	2.46		2333	3.6		2333	2.73		2333	2.24
2332	3.94		2332	2.06		2332	1.32			2332	1.28		2332	5.16			2332	3.5		2332	4.97		2332	2.57		2332	2.75		2332	2.01		2332	2.46		2332	2.2		2332	2.44		2332	3.55		2332	2.72		2332	2.19
2331	4.25		2331	2.06		2331	1.42			2331	1.25		2331	5.1			2331	3.44		2331	5		2331	2.59		2331	2.74		2331	2		2331	2.44		2331	2.2		2331	2.43		2331	3.51		2331	2.71		2331	2.02
2330	4.14		2330	2.07		2330	1.37			2330	1.24		2330	5.05			2330	3.38		2330	4.96		2330	2.54		2330	2.72		2330	1.98		2330	2.41		2330	2.2		2330	2.41		2330	3.47		2330	2.7		2330	2.01
2329	4.12		2329	2.07		2329	1.36			2329	1.22		2329	5.01			2329	3.33		2329	4.93		2329	2.53		2329	2.7		2329	1.96		2329	2.39		2329	2.21		2329	2.42		2329	3.43		2329	2.69		2329	1.99
2328	4.07		2328	2.07		2328	1.34			2328	1.2		2328	4.97			2328	3.29		2328	4.9		2328	2.5		2328	2.67		2328	1.94		2328	2.37		2328	2.21		2328	2.4		2328	3.39		2328	2.69		2328	1.97
2327	4.04		2327	2.06		2327	1.32			2327	1.19		2327	4.93			2327	3.25		2327	4.88		2327	2.47		2327	2.65		2327	1.93		2327	2.35		2327	2.2		2327	2.43		2327	3.36		2327	2.7		2327	1.95
2326	4.01		2326	2.06		2326	1.3			2326	1.18		2326	4.89			2326	3.22		2326	4.85		2326	2.45		2326	2.63		2326	1.93		2326	2.34		2326	2.2		2326	2.31		2326	3.33		2326	2.7		2326	1.94
2325	3.97		2325	2.05		2325	1.28			2325	1.16		2325	4.86			2325	3.19		2325	4.82		2325	2.43		2325	2.61		2325	1.93		2325	2.33		2325	2.19		2325	2.22		2325	3.3		2325	2.68		2325	1.92
2324	3.94		2324	2.05		2324	1.27			2324	1.15		2324	4.83			2324	3.16		2324	4.8		2324	2.4		2324	2.59		2324	1.93		2324	2.31		2324	2.18		2324	2.24		2324	3.27		2324	2.66		2324	1.91
2323	3.91		2323	2.04		2323	1.25			2323	1.14		2323	4.8			2323	3.13		2323	4.78		2323	2.39		2323	2.58		2323	1.93		2323	2.3		2323	2.18		2323	2.22		2323	3.25		2323	2.64		2323	1.89
2322	3.88		2322	2.04		2322	1.24			2322	1.13		2322	4.78			2322	3.1		2322	4.77		2322	2.37		2322	2.57		2322	1.92		2322	2.29		2322	2.18		2322	2.21		2322	3.23		2322	2.62		2322	1.88
2321	3.86		2321	2.04		2321	1.23			2321	1.13		2321	4.76			2321	3.08		2321	4.75		2321	2.36		2321	2.56		2321	1.93		2321	2.28		2321	2.18		2321	2.2		2321	3.21		2321	2.61		2321	1.87
2320	3.84		2320	2.05		2320	1.22			2320	1.12		2320	4.73			2320	3.06		2320	4.74		2320	2.35		2320	2.55		2320	1.96		2320	2.27		2320	2.18		2320	2.2		2320	3.19		2320	2.6		2320	1.87
2319	3.83		2319	2.04		2319	1.21			2319	1.11		2319	4.71			2319	3.04		2319	4.73		2319	2.34		2319	2.54		2319	1.95		2319	2.26		2319	2.18		2319	2.2		2319	3.18		2319	2.59		2319	1.86
2318	3.81		2318	2.05		2318	1.2			2318	1.11		2318	4.69			2318	3.02		2318	4.71		2318	2.32		2318	2.53		2318	1.94		2318	2.25		2318	2.18		2318	2.19		2318	3.16		2318	2.58		2318	1.86
2317	3.79		2317	2.01		2317	1.2			2317	1.1		2317	4.67			2317	3.01		2317	4.7		2317	2.31		2317	2.52		2317	1.93		2317	2.24		2317	2.18		2317	2.19		2317	3.15		2317	2.57		2317	1.85
2316	3.77		2316	1.86		2316	1.19			2316	1.09		2316	4.65			2316	2.99		2316	4.69		2316	2.3		2316	2.52		2316	1.93		2316	2.24		2316	2.18		2316	2.19		2316	3.13		2316	2.56		2316	1.85
2315	3.75		2315	1.87		2315	1.18			2315	1.09		2315	4.63			2315	2.98		2315	4.69		2315	2.29		2315	2.52		2315	1.92		2315	2.23		2315	2.17		2315	2.18		2315	3.12		2315	2.55		2315	1.84
2314	3.74		2314	1.86		2314	1.18			2314	1.08		2314	4.61			2314	2.97		2314	4.68		2314	2.28		2314	2.51		2314	1.91		2314	2.22		2314	2.17		2314	2.18		2314	3.11		2314	2.54		2314	1.84
2313	3.73		2313	1.86		2313	1.17			2313	1.08		2313	4.6			2313	2.96		2313	4.67		2313	2.27		2313	2.51		2313	1.91		2313	2.22		2313	2.17		2313	2.18		2313	3.1		2313	2.54		2313	1.83
2312	3.72		2312	1.86		2312	1.17			2312	1.07		2312	4.58			2312	2.95		2312	4.67		2312	2.26		2312	2.5		2312	1.91		2312	2.21		2312	2.17		2312	2.17		2312	3.09		2312	2.53		2312	1.83
2311	3.71		2311	1.86		2311	1.16			2311	1.07		2311	4.57			2311	2.95		2311	4.66		2311	2.26		2311	2.48		2311	1.9		2311	2.21		2311	2.17		2311	2.17		2311	3.08		2311	2.52		2311	1.83
2310	3.7		2310	1.85		2310	1.16			2310	1.07		2310	4.56			2310	2.94		2310	4.66		2310	2.25		2310	2.47		2310	1.9		2310	2.2		2310	2.17		2310	2.17		2310	3.07		2310	2.52		2310	1.82
2309	3.69		2309	1.85		2309	1.15			2309	1.06		2309	4.55			2309	2.93		2309	4.64		2309	2.25		2309	2.45		2309	1.9		2309	2.2		2309	2.17		2309	2.17		2309	3.06		2309	2.52		2309	1.82
2308	3.67		2308	1.85		2308	1.15			2308	1.06		2308	4.54			2308	2.92		2308	4.65		2308	2.24		2308	2.44		2308	1.89		2308	2.2		2308	2.16		2308	2.17		2308	3.05		2308	2.51		2308	1.82
2307	3.66		2307	1.85		2307	1.15			2307	1.06		2307	4.54			2307	2.91		2307	4.62		2307	2.24		2307	2.43		2307	1.89		2307	2.2		2307	2.16		2307	2.17		2307	3.05		2307	2.51		2307	1.82
2306	3.66		2306	1.85		2306	1.14			2306	1.06		2306	4.53			2306	2.9		2306	4.68		2306	2.23		2306	2.42		2306	1.89		2306	2.2		2306	2.15		2306	2.17		2306	3.04		2306	2.51		2306	1.82
2305	3.65		2305	1.85		2305	1.14			2305	1.05		2305	4.53			2305	2.9		2305	4.88		2305	2.23		2305	2.41		2305	1.89		2305	2.2		2305	2.15		2305	2.17		2305	3.04		2305	2.51		2305	1.82
2304	3.65		2304	1.85		2304	1.14			2304	1.05		2304	4.52			2304	2.89		2304	4.83		2304	2.22		2304	2.4		2304	1.89		2304	2.2		2304	2.15		2304	2.17		2304	3.03		2304	2.5		2304	1.81
2303	3.65		2303	1.85		2303	1.14			2303	1.05		2303	4.51			2303	2.89		2303	4.83		2303	2.22		2303	2.4		2303	1.88		2303	2.2		2303	2.14		2303	2.17		2303	3.03		2303	2.5		2303	1.81
2302	3.64		2302	1.85		2302	1.13			2302	1.05		2302	4.51			2302	2.89		2302	4.81		2302	2.22		2302	2.39		2302	1.86		2302	2.19		2302	2.14		2302	2.16		2302	3.02		2302	2.5		2302	1.81
2301	3.64		2301	1.85		2301	1.13			2301	1.05		2301	4.5			2301	2.88		2301	4.81		2301	2.21		2301	2.38		2301	1.87		2301	2.19		2301	2.14		2301	2.16		2301	3.02		2301	2.5		2301	1.81
2300	3.63		2300	1.85		2300	1.13			2300	1.04		2300	4.49			2300	2.88		2300	4.81		2300	2.21		2300	2.37		2300	1.87		2300	2.19		2300	2.14		2300	2.16		2300	3.02		2300	2.49		2300	1.81
2299	3.64		2299	1.84		2299	1.13			2299	1.04		2299	4.49			2299	2.88		2299	4.81		2299	2.21		2299	2.36		2299	1.87		2299	2.19		2299	2.14		2299	2.16		2299	3.01		2299	2.49		2299	1.81
2298	3.62		2298	1.85		2298	1.12			2298	1.04		2298	4.49			2298	2.87		2298	4.8		2298	2.26		2298	2.35		2298	1.87		2298	2.18		2298	2.13		2298	2.16		2298	3.01		2298	2.49		2298	1.81
2297	3.66		2297	1.92		2297	1.12			2297	1.04		2297	4.48			2297	2.87		2297	4.79		2297	2.28		2297	2.33		2297	1.87		2297	2.2		2297	2.13		2297	2.16		2297	3.01		2297	2.48		2297	1.81
2296	3.76		2296	1.9		2296	1.12			2296	1.04		2296	4.49			2296	2.86		2296	4.78		2296	2.27		2296	2.32		2296	1.87		2296	2.3		2296	2.12		2296	2.16		2296	3.01		2296	2.5		2296	1.81
2295	3.74		2295	1.9		2295	1.12			2295	1.04		2295	4.47			2295	2.96		2295	4.77		2295	2.27		2295	2.31		2295	1.87		2295	2.28		2295	2.12		2295	2.16		2295	3		2295	2.58		2295	1.81
2294	3.74		2294	1.89		2294	1.12			2294	1.03		2294	4.62			2294	2.98		2294	4.75		2294	2.26		2294	2.3		2294	1.87		2294	2.28		2294	2.12		2294	2.16		2294	3		2294	2.56		2294	1.81
2293	3.73		2293	1.88		2293	1.11			2293	1.04		2293	4.64			2293	2.97		2293	4.73		2293	2.26		2293	2.29		2293	1.87		2293	2.26		2293	2.11		2293	2.17		2293	3		2293	2.56		2293	1.81
2292	3.72		2292	1.88		2292	1.13			2292	1.07		2292	4.61			2292	2.96		2292	4.72		2292	2.26		2292	2.28		2292	1.87		2292	2.26		2292	2.11		2292	2.16		2292	3		2292	2.55		2292	1.8
2291	3.71		2291	1.87		2291	1.16			2291	1.06		2291	4.61			2291	2.95		2291	4.7		2291	2.25		2291	2.28		2291	1.87		2291	2.25		2291	2.11		2291	2.19		2291	3		2291	2.55		2291	1.82
2290	3.7		2290	1.87		2290	1.15			2290	1.06		2290	4.59			2290	2.95		2290	4.69		2290	2.25		2290	2.27		2290	1.87		2290	2.24		2290	2.11		2290	2.22		2290	3		2290	2.54		2290	1.9
2289	3.69		2289	1.86		2289	1.15			2289	1.06		2289	4.58			2289	2.94		2289	4.69		2289	2.24		2289	2.27		2289	1.87		2289	2.23		2289	2.11		2289	2.2		2289	3		2289	2.53		2289	1.88
2288	3.68		2288	1.86		2288	1.15			2288	1.05		2288	4.57			2288	2.93		2288	4.68		2288	2.24		2288	2.26		2288	1.87		2288	2.23		2288	2.1		2288	2.21		2288	3		2288	2.53		2288	1.88
2287	3.68		2287	1.86		2287	1.14			2287	1.05		2287	4.56			2287	2.88		2287	4.68		2287	2.23		2287	2.26		2287	1.87		2287	2.22		2287	2.1		2287	2.2		2287	2.97		2287	2.53		2287	1.87
2286	3.67		2286	1.85		2286	1.14			2286	1.05		2286	4.55			2286	2.87		2286	4.68		2286	2.23		2286	2.26		2286	1.87		2286	2.22		2286	2.1		2286	2.2		2286	2.99		2286	2.53		2286	1.87
2285	3.67		2285	1.85		2285	1.14			2285	1.05		2285	4.55			2285	2.87		2285	4.67		2285	2.23		2285	2.25		2285	1.87		2285	2.22		2285	2.1		2285	2.2		2285	2.99		2285	2.53		2285	1.86
2284	3.67		2284	1.85		2284	1.14			2284	1.05		2284	4.55			2284	2.87		2284	4.67		2284	2.22		2284	2.25		2284	1.87		2284	2.21		2284	2.09		2284	2.2		2284	3		2284	2.52		2284	1.86
2283	3.67		2283	1.85		2283	1.13			2283	1.04		2283	4.55			2283	2.87		2283	4.67		2283	2.22		2283	2.25		2283	1.87		2283	2.21		2283	2.09		2283	2.19		2283	3		2283	2.52		2283	1.85
2282	3.67		2282	1.84		2282	1.14			2282	1.03		2282	4.55			2282	2.87		2282	4.66		2282	2.22		2282	2.24		2282	1.87		2282	2.21		2282	2.09		2282	2.19		2282	3		2282	2.52		2282	1.84
2281	3.67		2281	1.84		2281	1.13			2281	1.03		2281	4.55			2281	2.87		2281	4.66		2281	2.22		2281	2.24		2281	1.87		2281	2.2		2281	2.09		2281	2.19		2281	2.99		2281	2.52		2281	1.84
2280	3.66		2280	1.84		2280	1.11			2280	1.03		2280	4.55			2280	2.87		2280	4.65		2280	2.21		2280	2.24		2280	1.87		2280	2.2		2280	2.09		2280	2.19		2280	2.99		2280	2.51		2280	1.83
2279	3.66		2279	1.84		2279	1.11			2279	1.03		2279	4.54			2279	2.87		2279	4.65		2279	2.21		2279	2.23		2279	1.87		2279	2.19		2279	2.09		2279	2.18		2279	2.99		2279	2.5		2279	1.83
2278	3.65		2278	1.84		2278	1.11			2278	1.03		2278	4.54			2278	2.86		2278	4.64		2278	2.21		2278	2.23		2278	1.86		2278	2.19		2278	2.09		2278	2.18		2278	2.99		2278	2.5		2278	1.82
2277	3.64		2277	1.84		2277	1.11			2277	1.03		2277	4.49			2277	2.86		2277	4.63		2277	2.2		2277	2.23		2277	1.86		2277	2.18		2277	2.09		2277	2.18		2277	2.99		2277	2.49		2277	1.82
2276	3.63		2276	1.84		2276	1.11			2276	1.03		2276	4.49			2276	2.86		2276	4.62		2276	2.2		2276	2.23		2276	1.86		2276	2.17		2276	2.09		2276	2.17		2276	2.99		2276	2.48		2276	1.81
2275	3.62		2275	1.84		2275	1.11			2275	1.03		2275	4.49			2275	2.86		2275	4.62		2275	2.19		2275	2.23		2275	1.86		2275	2.17		2275	2.09		2275	2.17		2275	2.99		2275	2.47		2275	1.81
2274	3.61		2274	1.84		2274	1.11			2274	1.03		2274	4.49			2274	2.86		2274	4.61		2274	2.18		2274	2.23		2274	1.85		2274	2.16		2274	2.09		2274	2.17		2274	2.99		2274	2.47		2274	1.8
2273	3.6		2273	1.84		2273	1.11			2273	1.03		2273	4.5			2273	2.87		2273	4.61		2273	2.18		2273	2.23		2273	1.85		2273	2.16		2273	2.09		2273	2.17		2273	2.99		2273	2.46		2273	1.8
2272	3.59		2272	1.84		2272	1.11			2272	1.03		2272	4.5			2272	2.86		2272	4.61		2272	2.18		2272	2.23		2272	1.85		2272	2.15		2272	2.09		2272	2.17		2272	2.99		2272	2.46		2272	1.8
2271	3.59		2271	1.84		2271	1.11			2271	1.03		2271	4.5			2271	2.87		2271	4.61		2271	2.17		2271	2.23		2271	1.85		2271	2.15		2271	2.09		2271	2.17		2271	2.99		2271	2.46		2271	1.8
2270	3.58		2270	1.84		2270	1.1			2270	1.02		2270	4.5			2270	2.86		2270	4.61		2270	2.17		2270	2.23		2270	1.85		2270	2.15		2270	2.09		2270	2.17		2270	2.99		2270	2.46		2270	1.8
2269	3.58		2269	1.84		2269	1.1			2269	1.02		2269	4.51			2269	2.87		2269	4.61		2269	2.17		2269	2.23		2269	1.85		2269	2.15		2269	2.09		2269	2.17		2269	2.99		2269	2.46		2269	1.8
2268	3.58		2268	1.84		2268	1.1			2268	1.02		2268	4.51			2268	2.82		2268	4.61		2268	2.17		2268	2.23		2268	1.85		2268	2.15		2268	2.09		2268	2.17		2268	2.99		2268	2.46		2268	1.8
2267	3.58		2267	1.85		2267	1.1			2267	1.02		2267	4.52			2267	2.82		2267	4.62		2267	2.17		2267	2.23		2267	1.85		2267	2.15		2267	2.09		2267	2.17		2267	2.99		2267	2.46		2267	1.8
2266	3.58		2266	1.85		2266	1.1			2266	1.02		2266	4.47			2266	2.82		2266	4.62		2266	2.17		2266	2.23		2266	1.85		2266	2.15		2266	2.08		2266	2.17		2266	2.99		2266	2.46		2266	1.8
2265	3.58		2265	1.85		2265	1.1			2265	1.03		2265	4.46			2265	2.82		2265	4.62		2265	2.17		2265	2.23		2265	1.85		2265	2.15		2265	2.08		2265	2.17		2265	2.99		2265	2.46		2265	1.81
2264	3.59		2264	1.85		2264	1.1			2264	1.02		2264	4.47			2264	2.82		2264	4.63		2264	2.17		2264	2.24		2264	1.86		2264	2.16		2264	2.08		2264	2.17		2264	2.99		2264	2.47		2264	1.81
2263	3.59		2263	1.85		2263	1.11			2263	1.01		2263	4.47			2263	2.83		2263	4.64		2263	2.17		2263	2.24		2263	1.86		2263	2.16		2263	2.08		2263	2.18		2263	2.99		2263	2.47		2263	1.81
2262	3.59		2262	1.85		2262	1.1			2262	1.01		2262	4.48			2262	2.83		2262	4.64		2262	2.18		2262	2.24		2262	1.86		2262	2.16		2262	2.09		2262	2.18		2262	3		2262	2.48		2262	1.81
2261	3.6		2261	1.85		2261	1.09			2261	1.01		2261	4.49			2261	2.84		2261	4.65		2261	2.18		2261	2.24		2261	1.86		2261	2.16		2261	2.09		2261	2.18		2261	3		2261	2.48		2261	1.81
2260	3.6		2260	1.86		2260	1.09			2260	1.01		2260	4.49			2260	2.84		2260	4.65		2260	2.18		2260	2.24		2260	1.86		2260	2.17		2260	2.09		2260	2.18		2260	3		2260	2.49		2260	1.81
2259	3.61		2259	1.86		2259	1.09			2259	1.01		2259	4.5			2259	2.84		2259	4.66		2259	2.18		2259	2.24		2259	1.86		2259	2.17		2259	2.09		2259	2.18		2259	3		2259	2.49		2259	1.82
2258	3.62		2258	1.86		2258	1.1			2258	1.02		2258	4.51			2258	2.85		2258	4.66		2258	2.19		2258	2.24		2258	1.86		2258	2.17		2258	2.09		2258	2.19		2258	3		2258	2.5		2258	1.82
2257	3.62		2257	1.86		2257	1.1			2257	1.02		2257	4.51			2257	2.86		2257	4.66		2257	2.19		2257	2.24		2257	1.86		2257	2.17		2257	2.09		2257	2.19		2257	3		2257	2.5		2257	1.82
2256	3.63		2256	1.86		2256	1.1			2256	1.02		2256	4.52			2256	2.86		2256	4.67		2256	2.19		2256	2.24		2256	1.86		2256	2.17		2256	2.09		2256	2.19		2256	3.01		2256	2.51		2256	1.83
2255	3.63		2255	1.87		2255	1.1			2255	1.02		2255	4.53			2255	2.87		2255	4.67		2255	2.2		2255	2.25		2255	1.87		2255	2.18		2255	2.09		2255	2.19		2255	3.01		2255	2.51		2255	1.83
2254	3.64		2254	1.87		2254	1.1			2254	1.02		2254	4.54			2254	2.87		2254	4.68		2254	2.2		2254	2.25		2254	1.87		2254	2.18		2254	2.09		2254	2.2		2254	3.01		2254	2.51		2254	1.83
2253	3.65		2253	1.87		2253	1.1			2253	1.02		2253	4.54			2253	2.88		2253	4.69		2253	2.2		2253	2.25		2253	1.87		2253	2.18		2253	2.09		2253	2.2		2253	3.01		2253	2.52		2253	1.83
2252	3.65		2252	1.87		2252	1.1			2252	1.02		2252	4.55			2252	2.88		2252	4.69		2252	2.21		2252	2.25		2252	1.87		2252	2.19		2252	2.09		2252	2.2		2252	3.02		2252	2.52		2252	1.84
2251	3.66		2251	1.87		2251	1.11			2251	1.02		2251	4.56			2251	2.89		2251	4.7		2251	2.21		2251	2.25		2251	1.87		2251	2.19		2251	2.09		2251	2.2		2251	3.02		2251	2.52		2251	1.84
2250	3.67		2250	1.87		2250	1.11			2250	1.03		2250	4.57			2250	2.89		2250	4.71		2250	2.21		2250	2.25		2250	1.88		2250	2.19		2250	2.1		2250	2.2		2250	3.02		2250	2.53		2250	1.84
2249	3.67		2249	1.87		2249	1.11			2249	1.03		2249	4.59			2249	2.9		2249	4.71		2249	2.21		2249	2.25		2249	1.88		2249	2.19		2249	2.1		2249	2.2		2249	3.02		2249	2.53		2249	1.84
2248	3.68		2248	1.88		2248	1.11			2248	1.03		2248	4.6			2248	2.9		2248	4.71		2248	2.21		2248	2.25		2248	1.88		2248	2.2		2248	2.1		2248	2.21		2248	3.02		2248	2.53		2248	1.84
2247	3.68		2247	1.88		2247	1.11			2247	1.03		2247	4.6			2247	2.9		2247	4.72		2247	2.22		2247	2.25		2247	1.88		2247	2.2		2247	2.1		2247	2.21		2247	3.03		2247	2.53		2247	1.84
2246	3.69		2246	1.88		2246	1.11			2246	1.03		2246	4.61			2246	2.91		2246	4.72		2246	2.22		2246	2.26		2246	1.88		2246	2.2		2246	2.1		2246	2.21		2246	3.03		2246	2.54		2246	1.84
2245	3.69		2245	1.88		2245	1.11			2245	1.03		2245	4.61			2245	2.91		2245	4.72		2245	2.22		2245	2.26		2245	1.88		2245	2.2		2245	2.1		2245	2.21		2245	3.03		2245	2.54		2245	1.84
2244	3.7		2244	1.89		2244	1.11			2244	1.03		2244	4.62			2244	2.91		2244	4.72		2244	2.22		2244	2.26		2244	1.89		2244	2.2		2244	2.1		2244	2.21		2244	3.03		2244	2.54		2244	1.85
2243	3.7		2243	1.89		2243	1.11			2243	1.03		2243	4.62			2243	2.92		2243	4.72		2243	2.23		2243	2.26		2243	1.89		2243	2.2		2243	2.1		2243	2.21		2243	3.03		2243	2.54		2243	1.85
2242	3.71		2242	1.89		2242	1.12			2242	1.03		2242	4.63			2242	2.92		2242	4.72		2242	2.23		2242	2.26		2242	1.89		2242	2.2		2242	2.1		2242	2.21		2242	3.03		2242	2.55		2242	1.85
2241	3.72		2241	1.89		2241	1.12			2241	1.03		2241	4.64			2241	2.92		2241	4.73		2241	2.23		2241	2.26		2241	1.89		2241	2.2		2241	2.1		2241	2.22		2241	3.04		2241	2.55		2241	1.85
2240	3.72		2240	1.89		2240	1.12			2240	1.03		2240	4.64			2240	2.92		2240	4.74		2240	2.24		2240	2.26		2240	1.89		2240	2.21		2240	2.1		2240	2.22		2240	3.04		2240	2.55		2240	1.85
2239	3.73		2239	1.89		2239	1.12			2239	1.03		2239	4.65			2239	2.93		2239	4.74		2239	2.24		2239	2.27		2239	1.9		2239	2.21		2239	2.1		2239	2.22		2239	3.04		2239	2.55		2239	1.85
2238	3.73		2238	1.89		2238	1.12			2238	1.03		2238	4.66			2238	2.93		2238	4.75		2238	2.24		2238	2.27		2238	1.9		2238	2.21		2238	2.1		2238	2.22		2238	3.04		2238	2.55		2238	1.85
2237	3.73		2237	1.9		2237	1.12			2237	1.03		2237	4.66			2237	2.93		2237	4.75		2237	2.24		2237	2.27		2237	1.9		2237	2.21		2237	2.1		2237	2.22		2237	3.05		2237	2.56		2237	1.85
2236	3.74		2236	1.9		2236	1.12			2236	1.03		2236	4.67			2236	2.94		2236	4.75		2236	2.24		2236	2.27		2236	1.9		2236	2.22		2236	2.1		2236	2.22		2236	3.05		2236	2.56		2236	1.86
2235	3.74		2235	1.9		2235	1.12			2235	1.03		2235	4.67			2235	2.94		2235	4.75		2235	2.24		2235	2.27		2235	1.9		2235	2.22		2235	2.1		2235	2.23		2235	3.06		2235	2.56		2235	1.86
2234	3.74		2234	1.9		2234	1.12			2234	1.03		2234	4.67			2234	2.94		2234	4.76		2234	2.24		2234	2.28		2234	1.9		2234	2.22		2234	2.1		2234	2.23		2234	3.06		2234	2.57		2234	1.86
2233	3.75		2233	1.91		2233	1.12			2233	1.04		2233	4.68			2233	2.95		2233	4.76		2233	2.24		2233	2.28		2233	1.9		2233	2.22		2233	2.1		2233	2.23		2233	3.06		2233	2.57		2233	1.86
2232	3.75		2232	1.91		2232	1.12			2232	1.04		2232	4.68			2232	2.95		2232	4.77		2232	2.25		2232	2.28		2232	1.9		2232	2.22		2232	2.1		2232	2.23		2232	3.07		2232	2.57		2232	1.86
2231	3.75		2231	1.91		2231	1.12			2231	1.04		2231	4.69			2231	2.95		2231	4.77		2231	2.25		2231	2.28		2231	1.9		2231	2.22		2231	2.1		2231	2.24		2231	3.07		2231	2.58		2231	1.87
2230	3.76		2230	1.91		2230	1.12			2230	1.04		2230	4.69			2230	2.96		2230	4.78		2230	2.25		2230	2.29		2230	1.91		2230	2.22		2230	2.1		2230	2.24		2230	3.07		2230	2.58		2230	1.87
2229	3.76		2229	1.92		2229	1.12			2229	1.04		2229	4.7			2229	2.96		2229	4.78		2229	2.25		2229	2.29		2229	1.91		2229	2.22		2229	2.11		2229	2.24		2229	3.08		2229	2.59		2229	1.87
2228	3.76		2228	1.92		2228	1.12			2228	1.04		2228	4.71			2228	2.96		2228	4.78		2228	2.26		2228	2.29		2228	1.91		2228	2.23		2228	2.11		2228	2.24		2228	3.08		2228	2.59		2228	1.87
2227	3.77		2227	1.92		2227	1.12			2227	1.04		2227	4.72			2227	2.96		2227	4.79		2227	2.26		2227	2.29		2227	1.91		2227	2.23		2227	2.11		2227	2.24		2227	3.09		2227	2.59		2227	1.87
2226	3.77		2226	1.92		2226	1.12			2226	1.04		2226	4.72			2226	2.97		2226	4.79		2226	2.26		2226	2.29		2226	1.91		2226	2.23		2226	2.11		2226	2.24		2226	3.09		2226	2.6		2226	1.87
2225	3.78		2225	1.93		2225	1.12			2225	1.04		2225	4.73			2225	2.97		2225	4.79		2225	2.27		2225	2.3		2225	1.91		2225	2.23		2225	2.1		2225	2.24		2225	3.09		2225	2.6		2225	1.87
2224	3.78		2224	1.93		2224	1.12			2224	1.04		2224	4.74			2224	2.97		2224	4.8		2224	2.27		2224	2.3		2224	1.91		2224	2.23		2224	2.1		2224	2.25		2224	3.1		2224	2.6		2224	1.88
2223	3.79		2223	1.93		2223	1.12			2223	1.04		2223	4.74			2223	2.97		2223	4.8		2223	2.27		2223	2.3		2223	1.92		2223	2.23		2223	2.1		2223	2.25		2223	3.1		2223	2.6		2223	1.88
2222	3.79		2222	1.93		2222	1.12			2222	1.04		2222	4.75			2222	2.98		2222	4.8		2222	2.27		2222	2.3		2222	1.92		2222	2.24		2222	2.1		2222	2.25		2222	3.1		2222	2.6		2222	1.88
2221	3.8		2221	1.93		2221	1.13			2221	1.04		2221	4.75			2221	2.98		2221	4.81		2221	2.27		2221	2.3		2221	1.92		2221	2.24		2221	2.1		2221	2.25		2221	3.1		2221	2.6		2221	1.88
2220	3.8		2220	1.94		2220	1.13			2220	1.04		2220	4.76			2220	2.99		2220	4.81		2220	2.27		2220	2.3		2220	1.92		2220	2.24		2220	2.1		2220	2.25		2220	3.1		2220	2.6		2220	1.88
2219	3.8		2219	1.94		2219	1.13			2219	1.04		2219	4.76			2219	2.99		2219	4.82		2219	2.27		2219	2.3		2219	1.92		2219	2.24		2219	2.1		2219	2.25		2219	3.1		2219	2.61		2219	1.88
2218	3.8		2218	1.94		2218	1.13			2218	1.04		2218	4.76			2218	3		2218	4.82		2218	2.28		2218	2.31		2218	1.92		2218	2.24		2218	2.1		2218	2.25		2218	3.1		2218	2.61		2218	1.88
2217	3.8		2217	1.94		2217	1.13			2217	1.04		2217	4.77			2217	3		2217	4.82		2217	2.28		2217	2.31		2217	1.92		2217	2.24		2217	2.1		2217	2.25		2217	3.11		2217	2.61		2217	1.88
2216	3.8		2216	1.94		2216	1.13			2216	1.04		2216	4.77			2216	3		2216	4.83		2216	2.28		2216	2.31		2216	1.92		2216	2.24		2216	2.1		2216	2.25		2216	3.11		2216	2.61		2216	1.88
2215	3.8		2215	1.94		2215	1.13			2215	1.04		2215	4.77			2215	3		2215	4.83		2215	2.28		2215	2.31		2215	1.92		2215	2.25		2215	2.1		2215	2.25		2215	3.11		2215	2.61		2215	1.88
2214	3.8		2214	1.94		2214	1.13			2214	1.04		2214	4.77			2214	3		2214	4.83		2214	2.28		2214	2.31		2214	1.93		2214	2.25		2214	2.1		2214	2.25		2214	3.12		2214	2.62		2214	1.88
2213	3.8		2213	1.94		2213	1.13			2213	1.04		2213	4.78			2213	3		2213	4.84		2213	2.28		2213	2.31		2213	1.93		2213	2.25		2213	2.1		2213	2.25		2213	3.12		2213	2.62		2213	1.89
2212	3.81		2212	1.94		2212	1.13			2212	1.04		2212	4.78			2212	3.01		2212	4.84		2212	2.28		2212	2.31		2212	1.93		2212	2.25		2212	2.1		2212	2.26		2212	3.12		2212	2.62		2212	1.89
2211	3.81		2211	1.95		2211	1.13			2211	1.04		2211	4.79			2211	3.01		2211	4.85		2211	2.28		2211	2.32		2211	1.93		2211	2.26		2211	2.1		2211	2.26		2211	3.12		2211	2.62		2211	1.89
2210	3.81		2210	1.95		2210	1.13			2210	1.05		2210	4.79			2210	3.01		2210	4.85		2210	2.28		2210	2.32		2210	1.93		2210	2.26		2210	2.1		2210	2.26		2210	3.12		2210	2.62		2210	1.89
2209	3.82		2209	1.95		2209	1.13			2209	1.05		2209	4.8			2209	3.01		2209	4.85		2209	2.28		2209	2.32		2209	1.93		2209	2.26		2209	2.1		2209	2.26		2209	3.12		2209	2.63		2209	1.9
2208	3.82		2208	1.95		2208	1.13			2208	1.05		2208	4.8			2208	3.02		2208	4.86		2208	2.29		2208	2.32		2208	1.93		2208	2.26		2208	2.09		2208	2.26		2208	3.12		2208	2.63		2208	1.9
2207	3.82		2207	1.95		2207	1.13			2207	1.05		2207	4.81			2207	3.02		2207	4.86		2207	2.29		2207	2.32		2207	1.93		2207	2.26		2207	2.09		2207	2.26		2207	3.13		2207	2.63		2207	1.9
2206	3.82		2206	1.95		2206	1.13			2206	1.05		2206	4.81			2206	3.02		2206	4.86		2206	2.29		2206	2.32		2206	1.93		2206	2.26		2206	2.09		2206	2.26		2206	3.13		2206	2.63		2206	1.9
2205	3.83		2205	1.95		2205	1.13			2205	1.05		2205	4.81			2205	3.02		2205	4.86		2205	2.29		2205	2.32		2205	1.93		2205	2.26		2205	2.09		2205	2.26		2205	3.13		2205	2.63		2205	1.9
2204	3.83		2204	1.95		2204	1.13			2204	1.05		2204	4.82			2204	3.03		2204	4.86		2204	2.29		2204	2.33		2204	1.93		2204	2.26		2204	2.09		2204	2.26		2204	3.12		2204	2.63		2204	1.9
2203	3.83		2203	1.95		2203	1.13			2203	1.05		2203	4.82			2203	3.03		2203	4.87		2203	2.29		2203	2.33		2203	1.93		2203	2.26		2203	2.09		2203	2.26		2203	3.12		2203	2.63		2203	1.9
2202	3.83		2202	1.95		2202	1.13			2202	1.05		2202	4.82			2202	3.03		2202	4.87		2202	2.3		2202	2.33		2202	1.93		2202	2.26		2202	2.09		2202	2.26		2202	3.13		2202	2.64		2202	1.9
2201	3.84		2201	1.95		2201	1.13			2201	1.05		2201	4.83			2201	3.04		2201	4.87		2201	2.3		2201	2.33		2201	1.93		2201	2.26		2201	2.09		2201	2.26		2201	3.13		2201	2.64		2201	1.9
2200	3.84		2200	1.95		2200	1.13			2200	1.05		2200	4.83			2200	3.04		2200	4.88		2200	2.3		2200	2.33		2200	1.93		2200	2.26		2200	2.09		2200	2.26		2200	3.13		2200	2.64		2200	1.9
2199	3.84		2199	1.95		2199	1.14			2199	1.05		2199	4.84			2199	3.05		2199	4.89		2199	2.3		2199	2.33		2199	1.93		2199	2.27		2199	2.09		2199	2.26		2199	3.13		2199	2.64		2199	1.9
2198	3.84		2198	1.96		2198	1.14			2198	1.05		2198	4.85			2198	3.05		2198	4.89		2198	2.3		2198	2.34		2198	1.93		2198	2.27		2198	2.09		2198	2.26		2198	3.13		2198	2.64		2198	1.9
2197	3.84		2197	1.96		2197	1.14			2197	1.05		2197	4.85			2197	3.05		2197	4.9		2197	2.3		2197	2.34		2197	1.93		2197	2.27		2197	2.09		2197	2.26		2197	3.13		2197	2.64		2197	1.9
2196	3.84		2196	1.96		2196	1.14			2196	1.05		2196	4.86			2196	3.06		2196	4.9		2196	2.31		2196	2.34		2196	1.94		2196	2.27		2196	2.08		2196	2.26		2196	3.14		2196	2.65		2196	1.91
2195	3.84		2195	1.96		2195	1.14			2195	1.05		2195	4.86			2195	3.06		2195	4.91		2195	2.31		2195	2.34		2195	1.94		2195	2.27		2195	2.08		2195	2.26		2195	3.14		2195	2.65		2195	1.91
2194	3.85		2194	1.96		2194	1.14			2194	1.05		2194	4.86			2194	3.07		2194	4.91		2194	2.31		2194	2.34		2194	1.94		2194	2.28		2194	2.08		2194	2.27		2194	3.14		2194	2.66		2194	1.91
2193	3.85		2193	1.96		2193	1.14			2193	1.05		2193	4.87			2193	3.07		2193	4.92		2193	2.31		2193	2.34		2193	1.94		2193	2.28		2193	2.08		2193	2.27		2193	3.15		2193	2.66		2193	1.91
2192	3.85		2192	1.96		2192	1.14			2192	1.05		2192	4.88			2192	3.08		2192	4.92		2192	2.31		2192	2.35		2192	1.94		2192	2.28		2192	2.08		2192	2.27		2192	3.15		2192	2.66		2192	1.91
2191	3.86		2191	1.96		2191	1.14			2191	1.05		2191	4.88			2191	3.08		2191	4.93		2191	2.32		2191	2.35		2191	1.94		2191	2.29		2191	2.08		2191	2.28		2191	3.15		2191	2.67		2191	1.91
2190	3.86		2190	1.96		2190	1.14			2190	1.06		2190	4.89			2190	3.08		2190	4.93		2190	2.32		2190	2.35		2190	1.94		2190	2.29		2190	2.08		2190	2.28		2190	3.15		2190	2.67		2190	1.91
2189	3.86		2189	1.96		2189	1.15			2189	1.06		2189	4.9			2189	3.09		2189	4.94		2189	2.32		2189	2.36		2189	1.94		2189	2.29		2189	2.08		2189	2.28		2189	3.16		2189	2.67		2189	1.92
2188	3.86		2188	1.96		2188	1.15			2188	1.06		2188	4.9			2188	3.09		2188	4.94		2188	2.32		2188	2.36		2188	1.94		2188	2.29		2188	2.08		2188	2.28		2188	3.16		2188	2.67		2188	1.92
2187	3.87		2187	1.96		2187	1.15			2187	1.06		2187	4.91			2187	3.09		2187	4.94		2187	2.32		2187	2.36		2187	1.94		2187	2.29		2187	2.08		2187	2.28		2187	3.16		2187	2.68		2187	1.92
2186	3.87		2186	1.96		2186	1.15			2186	1.06		2186	4.91			2186	3.09		2186	4.95		2186	2.32		2186	2.36		2186	1.94		2186	2.29		2186	2.08		2186	2.27		2186	3.16		2186	2.68		2186	1.92
2185	3.87		2185	1.96		2185	1.15			2185	1.06		2185	4.91			2185	3.1		2185	4.95		2185	2.32		2185	2.36		2185	1.94		2185	2.29		2185	2.08		2185	2.27		2185	3.16		2185	2.68		2185	1.92
2184	3.87		2184	1.96		2184	1.14			2184	1.06		2184	4.9			2184	3.09		2184	4.95		2184	2.32		2184	2.36		2184	1.94		2184	2.29		2184	2.08		2184	2.27		2184	3.15		2184	2.68		2184	1.92
2183	3.87		2183	1.96		2183	1.14			2183	1.06		2183	4.9			2183	3.09		2183	4.95		2183	2.32		2183	2.36		2183	1.94		2183	2.29		2183	2.08		2183	2.27		2183	3.15		2183	2.68		2183	1.92
2182	3.88		2182	1.96		2182	1.14			2182	1.05		2182	4.9			2182	3.09		2182	4.95		2182	2.32		2182	2.35		2182	1.94		2182	2.28		2182	2.08		2182	2.27		2182	3.15		2182	2.67		2182	1.91
2181	3.88		2181	1.96		2181	1.14			2181	1.05		2181	4.9			2181	3.09		2181	4.94		2181	2.32		2181	2.35		2181	1.94		2181	2.28		2181	2.08		2181	2.27		2181	3.14		2181	2.67		2181	1.91
2180	3.88		2180	1.96		2180	1.14			2180	1.05		2180	4.9			2180	3.09		2180	4.94		2180	2.32		2180	2.35		2180	1.94		2180	2.28		2180	2.08		2180	2.26		2180	3.14		2180	2.67		2180	1.91
2179	3.88		2179	1.96		2179	1.14			2179	1.05		2179	4.9			2179	3.09		2179	4.93		2179	2.32		2179	2.35		2179	1.94		2179	2.28		2179	2.07		2179	2.26		2179	3.14		2179	2.67		2179	1.91
2178	3.88		2178	1.96		2178	1.14			2178	1.05		2178	4.91			2178	3.08		2178	4.93		2178	2.32		2178	2.35		2178	1.94		2178	2.28		2178	2.07		2178	2.26		2178	3.14		2178	2.67		2178	1.91
2177	3.89		2177	1.96		2177	1.14			2177	1.05		2177	4.91			2177	3.08		2177	4.93		2177	2.32		2177	2.34		2177	1.94		2177	2.27		2177	2.07		2177	2.26		2177	3.14		2177	2.67		2177	1.91
2176	3.89		2176	1.96		2176	1.14			2176	1.05		2176	4.92			2176	3.08		2176	4.93		2176	2.32		2176	2.34		2176	1.94		2176	2.27		2176	2.07		2176	2.26		2176	3.14		2176	2.67		2176	1.91
2175	3.89		2175	1.97		2175	1.14			2175	1.05		2175	4.92			2175	3.08		2175	4.93		2175	2.32		2175	2.34		2175	1.94		2175	2.27		2175	2.07		2175	2.26		2175	3.14		2175	2.67		2175	1.91
2174	3.9		2174	1.97		2174	1.14			2174	1.05		2174	4.93			2174	3.08		2174	4.93		2174	2.32		2174	2.35		2174	1.94		2174	2.27		2174	2.07		2174	2.26		2174	3.14		2174	2.67		2174	1.91
2173	3.9		2173	1.97		2173	1.13			2173	1.05		2173	4.93			2173	3.08		2173	4.93		2173	2.32		2173	2.35		2173	1.94		2173	2.27		2173	2.07		2173	2.26		2173	3.14		2173	2.67		2173	1.91
2172	3.9		2172	1.97		2172	1.13			2172	1.05		2172	4.94			2172	3.09		2172	4.94		2172	2.32		2172	2.35		2172	1.94		2172	2.27		2172	2.07		2172	2.26		2172	3.14		2172	2.67		2172	1.91
2171	3.91		2171	1.97		2171	1.14			2171	1.05		2171	4.94			2171	3.09		2171	4.94		2171	2.33		2171	2.35		2171	1.94		2171	2.27		2171	2.07		2171	2.26		2171	3.14		2171	2.67		2171	1.91
2170	3.91		2170	1.97		2170	1.14			2170	1.05		2170	4.95			2170	3.09		2170	4.94		2170	2.33		2170	2.35		2170	1.94		2170	2.27		2170	2.07		2170	2.26		2170	3.15		2170	2.67		2170	1.91
2169	3.92		2169	1.97		2169	1.14			2169	1.05		2169	4.96			2169	3.1		2169	4.95		2169	2.33		2169	2.35		2169	1.94		2169	2.28		2169	2.07		2169	2.26		2169	3.15		2169	2.68		2169	1.91
2168	3.92		2168	1.98		2168	1.14			2168	1.05		2168	4.96			2168	3.1		2168	4.95		2168	2.33		2168	2.35		2168	1.94		2168	2.28		2168	2.07		2168	2.26		2168	3.15		2168	2.68		2168	1.91
2167	3.93		2167	1.98		2167	1.14			2167	1.05		2167	4.97			2167	3.11		2167	4.95		2167	2.34		2167	2.35		2167	1.94		2167	2.28		2167	2.07		2167	2.27		2167	3.15		2167	2.68		2167	1.92
2166	3.94		2166	1.98		2166	1.14			2166	1.05		2166	4.98			2166	3.11		2166	4.96		2166	2.34		2166	2.36		2166	1.94		2166	2.28		2166	2.07		2166	2.27		2166	3.16		2166	2.69		2166	1.92
2165	3.95		2165	1.99		2165	1.14			2165	1.05		2165	4.99			2165	3.12		2165	4.97		2165	2.34		2165	2.36		2165	1.95		2165	2.28		2165	2.08		2165	2.28		2165	3.16		2165	2.69		2165	1.92
2164	3.95		2164	1.99		2164	1.14			2164	1.06		2164	5			2164	3.13		2164	4.97		2164	2.35		2164	2.36		2164	1.95		2164	2.29		2164	2.08		2164	2.28		2164	3.17		2164	2.7		2164	1.93
2163	3.96		2163	2		2163	1.15			2163	1.06		2163	5.02			2163	3.13		2163	4.98		2163	2.35		2163	2.37		2163	1.96		2163	2.29		2163	2.08		2163	2.29		2163	3.18		2163	2.7		2163	1.93
2162	3.97		2162	2.01		2162	1.15			2162	1.06		2162	5.03			2162	3.14		2162	4.98		2162	2.36		2162	2.37		2162	1.96		2162	2.29		2162	2.08		2162	2.29		2162	3.19		2162	2.71		2162	1.94
2161	3.99		2161	2.02		2161	1.15			2161	1.06		2161	5.05			2161	3.15		2161	4.99		2161	2.36		2161	2.38		2161	1.97		2161	2.3		2161	2.08		2161	2.3		2161	3.2		2161	2.72		2161	1.94
2160	4		2160	2.02		2160	1.15			2160	1.06		2160	5.07			2160	3.16		2160	5		2160	2.37		2160	2.38		2160	1.97		2160	2.31		2160	2.08		2160	2.3		2160	3.21		2160	2.73		2160	1.95
2159	4.01		2159	2.03		2159	1.15			2159	1.07		2159	5.09			2159	3.17		2159	5.02		2159	2.38		2159	2.39		2159	1.98		2159	2.31		2159	2.09		2159	2.31		2159	3.22		2159	2.73		2159	1.96
2158	4.03		2158	2.04		2158	1.16			2158	1.07		2158	5.11			2158	3.18		2158	5.03		2158	2.39		2158	2.4		2158	1.98		2158	2.32		2158	2.09		2158	2.32		2158	3.23		2158	2.74		2158	1.97
2157	4.05		2157	2.06		2157	1.16			2157	1.07		2157	5.14			2157	3.19		2157	5.05		2157	2.4		2157	2.41		2157	1.99		2157	2.33		2157	2.09		2157	2.33		2157	3.24		2157	2.76		2157	1.97
2156	4.06		2156	2.07		2156	1.17			2156	1.08		2156	5.16			2156	3.2		2156	5.06		2156	2.41		2156	2.42		2156	2		2156	2.33		2156	2.09		2156	2.34		2156	3.26		2156	2.77		2156	1.98
2155	4.08		2155	2.08		2155	1.17			2155	1.08		2155	5.18			2155	3.22		2155	5.08		2155	2.41		2155	2.43		2155	2.01		2155	2.34		2155	2.1		2155	2.35		2155	3.27		2155	2.78		2155	1.99
2154	4.1		2154	2.1		2154	1.18			2154	1.08		2154	5.2			2154	3.23		2154	5.09		2154	2.42		2154	2.44		2154	2.01		2154	2.35		2154	2.1		2154	2.36		2154	3.29		2154	2.79		2154	2
2153	4.12		2153	2.11		2153	1.18			2153	1.09		2153	5.22			2153	3.25		2153	5.11		2153	2.43		2153	2.45		2153	2.02		2153	2.36		2153	2.1		2153	2.37		2153	3.3		2153	2.81		2153	2.02
2152	4.14		2152	2.13		2152	1.18			2152	1.09		2152	5.25			2152	3.26		2152	5.12		2152	2.44		2152	2.46		2152	2.03		2152	2.38		2152	2.11		2152	2.38		2152	3.32		2152	2.82		2152	2.03
2151	4.15		2151	2.15		2151	1.19			2151	1.1		2151	5.27			2151	3.28		2151	5.13		2151	2.45		2151	2.47		2151	2.04		2151	2.39		2151	2.11		2151	2.39		2151	3.33		2151	2.83		2151	2.04
2150	4.17		2150	2.16		2150	1.19			2150	1.1		2150	5.29			2150	3.29		2150	5.15		2150	2.46		2150	2.48		2150	2.05		2150	2.4		2150	2.12		2150	2.4		2150	3.34		2150	2.85		2150	2.05
2149	4.18		2149	2.18		2149	1.2			2149	1.1		2149	5.31			2149	3.3		2149	5.16		2149	2.47		2149	2.49		2149	2.05		2149	2.4		2149	2.12		2149	2.41		2149	3.36		2149	2.86		2149	2.06
2148	4.19		2148	2.19		2148	1.2			2148	1.11		2148	5.32			2148	3.31		2148	5.17		2148	2.47		2148	2.5		2148	2.06		2148	2.41		2148	2.12		2148	2.42		2148	3.37		2148	2.87		2148	2.06
2147	4.2		2147	2.2		2147	1.2			2147	1.11		2147	5.34			2147	3.32		2147	5.18		2147	2.48		2147	2.5		2147	2.06		2147	2.41		2147	2.13		2147	2.42		2147	3.38		2147	2.88		2147	2.07
2146	4.21		2146	2.21		2146	1.2			2146	1.11		2146	5.35			2146	3.32		2146	5.19		2146	2.48		2146	2.51		2146	2.07		2146	2.42		2146	2.13		2146	2.43		2146	3.39		2146	2.88		2146	2.08
2145	4.22		2145	2.22		2145	1.2			2145	1.11		2145	5.36			2145	3.33		2145	5.2		2145	2.49		2145	2.51		2145	2.07		2145	2.42		2145	2.13		2145	2.44		2145	3.39		2145	2.89		2145	2.08
2144	4.23		2144	2.22		2144	1.2			2144	1.11		2144	5.37			2144	3.33		2144	5.2		2144	2.49		2144	2.51		2144	2.07		2144	2.42		2144	2.13		2144	2.44		2144	3.39		2144	2.89		2144	2.08
2143	4.23		2143	2.22		2143	1.2			2143	1.11		2143	5.38			2143	3.33		2143	5.21		2143	2.49		2143	2.51		2143	2.07		2143	2.42		2143	2.13		2143	2.44		2143	3.39		2143	2.89		2143	2.09
2142	4.23		2142	2.22		2142	1.2			2142	1.11		2142	5.38			2142	3.34		2142	5.21		2142	2.49		2142	2.51		2142	2.07		2142	2.42		2142	2.13		2142	2.44		2142	3.39		2142	2.89		2142	2.09
2141	4.23		2141	2.22		2141	1.2			2141	1.11		2141	5.38			2141	3.34		2141	5.21		2141	2.49		2141	2.51		2141	2.07		2141	2.42		2141	2.13		2141	2.44		2141	3.39		2141	2.89		2141	2.09
2140	4.23		2140	2.22		2140	1.2			2140	1.11		2140	5.37			2140	3.33		2140	5.2		2140	2.49		2140	2.51		2140	2.07		2140	2.42		2140	2.13		2140	2.44		2140	3.39		2140	2.89		2140	2.09
2139	4.22		2139	2.22		2139	1.2			2139	1.11		2139	5.36			2139	3.33		2139	5.2		2139	2.49		2139	2.5		2139	2.07		2139	2.41		2139	2.13		2139	2.44		2139	3.39		2139	2.89		2139	2.08
2138	4.22		2138	2.22		2138	1.2			2138	1.11		2138	5.36			2138	3.33		2138	5.19		2138	2.49		2138	2.5		2138	2.07		2138	2.41		2138	2.13		2138	2.43		2138	3.38		2138	2.88		2138	2.08
2137	4.21		2137	2.22		2137	1.2			2137	1.1		2137	5.35			2137	3.32		2137	5.18		2137	2.48		2137	2.5		2137	2.06		2137	2.41		2137	2.13		2137	2.42		2137	3.37		2137	2.88		2137	2.07
2136	4.2		2136	2.21		2136	1.19			2136	1.1		2136	5.35			2136	3.32		2136	5.18		2136	2.48		2136	2.5		2136	2.06		2136	2.4		2136	2.13		2136	2.42		2136	3.36		2136	2.87		2136	2.07
2135	4.19		2135	2.2		2135	1.19			2135	1.1		2135	5.34			2135	3.31		2135	5.17		2135	2.48		2135	2.49		2135	2.05		2135	2.4		2135	2.12		2135	2.41		2135	3.35		2135	2.86		2135	2.06
2134	4.18		2134	2.19		2134	1.19			2134	1.09		2134	5.32			2134	3.3		2134	5.17		2134	2.47		2134	2.48		2134	2.05		2134	2.39		2134	2.12		2134	2.4		2134	3.34		2134	2.85		2134	2.05
2133	4.17		2133	2.18		2133	1.18			2133	1.09		2133	5.3			2133	3.29		2133	5.16		2133	2.46		2133	2.47		2133	2.04		2133	2.38		2133	2.12		2133	2.39		2133	3.33		2133	2.84		2133	2.04
2132	4.16		2132	2.17		2132	1.18			2132	1.09		2132	5.28			2132	3.28		2132	5.14		2132	2.45		2132	2.46		2132	2.03		2132	2.37		2132	2.11		2132	2.38		2132	3.31		2132	2.82		2132	2.03
2131	4.14		2131	2.16		2131	1.17			2131	1.08		2131	5.26			2131	3.27		2131	5.12		2131	2.44		2131	2.45		2131	2.03		2131	2.36		2131	2.11		2131	2.37		2131	3.3		2131	2.81		2131	2.02
2130	4.13		2130	2.14		2130	1.17			2130	1.08		2130	5.24			2130	3.25		2130	5.1		2130	2.43		2130	2.44		2130	2.02		2130	2.35		2130	2.1		2130	2.35		2130	3.28		2130	2.8		2130	2.01
2129	4.11		2129	2.13		2129	1.16			2129	1.07		2129	5.21			2129	3.24		2129	5.09		2129	2.42		2129	2.42		2129	2.01		2129	2.34		2129	2.1		2129	2.34		2129	3.26		2129	2.78		2129	2
2128	4.09		2128	2.11		2128	1.15			2128	1.07		2128	5.19			2128	3.22		2128	5.07		2128	2.41		2128	2.41		2128	2		2128	2.33		2128	2.09		2128	2.33		2128	3.25		2128	2.77		2128	1.98
2127	4.07		2127	2.1		2127	1.15			2127	1.06		2127	5.17			2127	3.21		2127	5.06		2127	2.4		2127	2.4		2127	1.99		2127	2.32		2127	2.09		2127	2.31		2127	3.23		2127	2.75		2127	1.97
2126	4.05		2126	2.08		2126	1.14			2126	1.06		2126	5.15			2126	3.19		2126	5.04		2126	2.39		2126	2.38		2126	1.98		2126	2.3		2126	2.08		2126	2.3		2126	3.21		2126	2.74		2126	1.96
2125	4.03		2125	2.06		2125	1.14			2125	1.05		2125	5.12			2125	3.18		2125	5.03		2125	2.38		2125	2.37		2125	1.97		2125	2.29		2125	2.07		2125	2.28		2125	3.19		2125	2.72		2125	1.94
2124	4.02		2124	2.04		2124	1.13			2124	1.05		2124	5.1			2124	3.16		2124	5.01		2124	2.37		2124	2.36		2124	1.96		2124	2.28		2124	2.07		2124	2.27		2124	3.17		2124	2.7		2124	1.93
2123	4		2123	2.02		2123	1.13			2123	1.04		2123	5.07			2123	3.15		2123	4.99		2123	2.36		2123	2.35		2123	1.94		2123	2.27		2123	2.06		2123	2.25		2123	3.15		2123	2.69		2123	1.92
2122	3.98		2122	2		2122	1.12			2122	1.04		2122	5.05			2122	3.13		2122	4.98		2122	2.35		2122	2.34		2122	1.93		2122	2.26		2122	2.05		2122	2.24		2122	3.13		2122	2.68		2122	1.9
2121	3.97		2121	1.99		2121	1.12			2121	1.03		2121	5.03			2121	3.12		2121	4.96		2121	2.34		2121	2.33		2121	1.92		2121	2.24		2121	2.05		2121	2.22		2121	3.11		2121	2.66		2121	1.89
2120	3.95		2120	1.97		2120	1.11			2120	1.03		2120	5.01			2120	3.1		2120	4.94		2120	2.33		2120	2.31		2120	1.91		2120	2.23		2120	2.04		2120	2.21		2120	3.1		2120	2.65		2120	1.88
2119	3.93		2119	1.96		2119	1.11			2119	1.02		2119	5			2119	3.09		2119	4.93		2119	2.32		2119	2.3		2119	1.9		2119	2.22		2119	2.04		2119	2.2		2119	3.08		2119	2.64		2119	1.87
2118	3.92		2118	1.94		2118	1.1			2118	1.02		2118	4.98			2118	3.08		2118	4.92		2118	2.31		2118	2.29		2118	1.9		2118	2.21		2118	2.03		2118	2.19		2118	3.07		2118	2.63		2118	1.85
2117	3.91		2117	1.93		2117	1.1			2117	1.02		2117	4.96			2117	3.07		2117	4.9		2117	2.3		2117	2.28		2117	1.89		2117	2.21		2117	2.03		2117	2.18		2117	3.06		2117	2.62		2117	1.84
2116	3.89		2116	1.92		2116	1.09			2116	1.01		2116	4.94			2116	3.06		2116	4.89		2116	2.29		2116	2.27		2116	1.88		2116	2.2		2116	2.03		2116	2.17		2116	3.04		2116	2.61		2116	1.84
2115	3.88		2115	1.91		2115	1.09			2115	1.01		2115	4.93			2115	3.05		2115	4.88		2115	2.28		2115	2.26		2115	1.87		2115	2.19		2115	2.02		2115	2.16		2115	3.03		2115	2.6		2115	1.83
2114	3.87		2114	1.9		2114	1.09			2114	1.01		2114	4.92			2114	3.04		2114	4.87		2114	2.28		2114	2.26		2114	1.87		2114	2.19		2114	2.02		2114	2.15		2114	3.02		2114	2.59		2114	1.82
2113	3.86		2113	1.89		2113	1.08			2113	1		2113	4.91			2113	3.04		2113	4.86		2113	2.27		2113	2.25		2113	1.86		2113	2.18		2113	2.02		2113	2.15		2113	3.01		2113	2.58		2113	1.81
2112	3.85		2112	1.89		2112	1.08			2112	1		2112	4.89			2112	3.03		2112	4.85		2112	2.27		2112	2.25		2112	1.86		2112	2.18		2112	2.02		2112	2.14		2112	3.01		2112	2.58		2112	1.81
2111	3.84		2111	1.88		2111	1.08			2111	1		2111	4.88			2111	3.03		2111	4.85		2111	2.26		2111	2.24		2111	1.86		2111	2.17		2111	2.01		2111	2.14		2111	3		2111	2.57		2111	1.8
2110	3.84		2110	1.88		2110	1.08			2110	1		2110	4.87			2110	3.02		2110	4.85		2110	2.26		2110	2.23		2110	1.85		2110	2.17		2110	2.01		2110	2.13		2110	2.99		2110	2.56		2110	1.8
2109	3.83		2109	1.88		2109	1.07			2109	1		2109	4.86			2109	3.02		2109	4.84		2109	2.25		2109	2.23		2109	1.85		2109	2.16		2109	2.01		2109	2.13		2109	2.99		2109	2.56		2109	1.79
2108	3.83		2108	1.87		2108	1.07			2108	0.99		2108	4.86			2108	3.01		2108	4.84		2108	2.25		2108	2.23		2108	1.85		2108	2.16		2108	2.01		2108	2.12		2108	2.98		2108	2.55		2108	1.79
2107	3.82		2107	1.87		2107	1.07			2107	0.99		2107	4.85			2107	3.01		2107	4.84		2107	2.25		2107	2.22		2107	1.84		2107	2.16		2107	2		2107	2.12		2107	2.97		2107	2.55		2107	1.79
2106	3.82		2106	1.86		2106	1.07			2106	0.99		2106	4.85			2106	3.01		2106	4.83		2106	2.24		2106	2.22		2106	1.84		2106	2.15		2106	2		2106	2.11		2106	2.97		2106	2.54		2106	1.78
2105	3.81		2105	1.86		2105	1.07			2105	0.99		2105	4.84			2105	3.01		2105	4.83		2105	2.24		2105	2.21		2105	1.84		2105	2.15		2105	2		2105	2.11		2105	2.96		2105	2.54		2105	1.78
2104	3.81		2104	1.86		2104	1.07			2104	0.99		2104	4.84			2104	3		2104	4.82		2104	2.24		2104	2.21		2104	1.83		2104	2.15		2104	2		2104	2.1		2104	2.96		2104	2.54		2104	1.78
2103	3.81		2103	1.85		2103	1.06			2103	0.99		2103	4.83			2103	3		2103	4.82		2103	2.23		2103	2.21		2103	1.83		2103	2.15		2103	2		2103	2.1		2103	2.96		2103	2.53		2103	1.78
2102	3.81		2102	1.85		2102	1.06			2102	0.99		2102	4.83			2102	3		2102	4.82		2102	2.23		2102	2.21		2102	1.83		2102	2.14		2102	2		2102	2.1		2102	2.95		2102	2.53		2102	1.78
2101	3.81		2101	1.85		2101	1.06			2101	0.99		2101	4.82			2101	3		2101	4.82		2101	2.23		2101	2.21		2101	1.83		2101	2.14		2101	2		2101	2.1		2101	2.95		2101	2.53		2101	1.77
2100	3.81		2100	1.85		2100	1.06			2100	0.98		2100	4.82			2100	3		2100	4.81		2100	2.23		2100	2.21		2100	1.83		2100	2.14		2100	2		2100	2.1		2100	2.95		2100	2.53		2100	1.77
2099	3.8		2099	1.85		2099	1.06			2099	0.98		2099	4.81			2099	3		2099	4.81		2099	2.23		2099	2.21		2099	1.83		2099	2.14		2099	2		2099	2.1		2099	2.95		2099	2.52		2099	1.77
2098	3.8		2098	1.84		2098	1.06			2098	0.98		2098	4.81			2098	3		2098	4.81		2098	2.23		2098	2.21		2098	1.82		2098	2.14		2098	1.99		2098	2.09		2098	2.95		2098	2.52		2098	1.77
2097	3.8		2097	1.84		2097	1.06			2097	0.98		2097	4.81			2097	3		2097	4.81		2097	2.23		2097	2.2		2097	1.82		2097	2.14		2097	1.99		2097	2.09		2097	2.95		2097	2.52		2097	1.77
2096	3.8		2096	1.84		2096	1.06			2096	0.98		2096	4.81			2096	3		2096	4.81		2096	2.22		2096	2.2		2096	1.82		2096	2.14		2096	1.99		2096	2.09		2096	2.95		2096	2.52		2096	1.77
2095	3.8		2095	1.84		2095	1.06			2095	0.98		2095	4.81			2095	3		2095	4.81		2095	2.22		2095	2.2		2095	1.82		2095	2.13		2095	1.99		2095	2.09		2095	2.94		2095	2.52		2095	1.76
2094	3.8		2094	1.84		2094	1.06			2094	0.98		2094	4.81			2094	3		2094	4.81		2094	2.22		2094	2.2		2094	1.82		2094	2.13		2094	1.99		2094	2.09		2094	2.94		2094	2.52		2094	1.76
2093	3.79		2093	1.84		2093	1.06			2093	0.98		2093	4.82			2093	3		2093	4.81		2093	2.22		2093	2.2		2093	1.82		2093	2.13		2093	1.99		2093	2.09		2093	2.94		2093	2.52		2093	1.76
2092	3.79		2092	1.84		2092	1.06			2092	0.98		2092	4.81			2092	3		2092	4.81		2092	2.22		2092	2.2		2092	1.82		2092	2.13		2092	1.99		2092	2.08		2092	2.94		2092	2.52		2092	1.76
2091	3.79		2091	1.83		2091	1.06			2091	0.98		2091	4.81			2091	3		2091	4.81		2091	2.22		2091	2.19		2091	1.82		2091	2.13		2091	1.99		2091	2.08		2091	2.94		2091	2.52		2091	1.76
2090	3.79		2090	1.83		2090	1.06			2090	0.98		2090	4.81			2090	3		2090	4.81		2090	2.22		2090	2.19		2090	1.82		2090	2.14		2090	1.99		2090	2.08		2090	2.94		2090	2.51		2090	1.76
2089	3.79		2089	1.83		2089	1.05			2089	0.98		2089	4.81			2089	3		2089	4.8		2089	2.22		2089	2.19		2089	1.82		2089	2.14		2089	1.99		2089	2.08		2089	2.94		2089	2.51		2089	1.76
2088	3.79		2088	1.83		2088	1.05			2088	0.98		2088	4.8			2088	3		2088	4.8		2088	2.22		2088	2.19		2088	1.82		2088	2.14		2088	1.99		2088	2.08		2088	2.94		2088	2.51		2088	1.76
2087	3.79		2087	1.83		2087	1.05			2087	0.98		2087	4.8			2087	3		2087	4.8		2087	2.22		2087	2.19		2087	1.81		2087	2.14		2087	1.99		2087	2.08		2087	2.94		2087	2.51		2087	1.76
2086	3.79		2086	1.83		2086	1.05			2086	0.98		2086	4.8			2086	3		2086	4.8		2086	2.22		2086	2.19		2086	1.81		2086	2.14		2086	1.99		2086	2.08		2086	2.94		2086	2.51		2086	1.76
2085	3.79		2085	1.83		2085	1.05			2085	0.98		2085	4.8			2085	3		2085	4.81		2085	2.22		2085	2.19		2085	1.81		2085	2.14		2085	1.99		2085	2.08		2085	2.93		2085	2.51		2085	1.76
2084	3.79		2084	1.83		2084	1.05			2084	0.98		2084	4.8			2084	3		2084	4.81		2084	2.22		2084	2.19		2084	1.81		2084	2.14		2084	1.98		2084	2.08		2084	2.93		2084	2.51		2084	1.76
2083	3.79		2083	1.82		2083	1.05			2083	0.98		2083	4.8			2083	3.01		2083	4.82		2083	2.22		2083	2.19		2083	1.81		2083	2.14		2083	1.98		2083	2.08		2083	2.93		2083	2.51		2083	1.76
2082	3.79		2082	1.82		2082	1.05			2082	0.98		2082	4.8			2082	3.01		2082	4.82		2082	2.22		2082	2.19		2082	1.81		2082	2.14		2082	1.98		2082	2.08		2082	2.93		2082	2.51		2082	1.76
2081	3.79		2081	1.82		2081	1.05			2081	0.98		2081	4.8			2081	3.01		2081	4.83		2081	2.22		2081	2.19		2081	1.81		2081	2.14		2081	1.98		2081	2.08		2081	2.93		2081	2.51		2081	1.76
2080	3.8		2080	1.82		2080	1.05			2080	0.98		2080	4.8			2080	3.01		2080	4.83		2080	2.22		2080	2.19		2080	1.82		2080	2.14		2080	1.98		2080	2.08		2080	2.93		2080	2.51		2080	1.76
2079	3.8		2079	1.82		2079	1.05			2079	0.98		2079	4.8			2079	3.02		2079	4.83		2079	2.22		2079	2.19		2079	1.82		2079	2.14		2079	1.98		2079	2.08		2079	2.94		2079	2.51		2079	1.76
2078	3.8		2078	1.82		2078	1.05			2078	0.98		2078	4.8			2078	3.02		2078	4.84		2078	2.22		2078	2.19		2078	1.82		2078	2.14		2078	1.98		2078	2.08		2078	2.94		2078	2.51		2078	1.76
2077	3.8		2077	1.82		2077	1.05			2077	0.98		2077	4.8			2077	3.02		2077	4.84		2077	2.22		2077	2.19		2077	1.82		2077	2.14		2077	1.98		2077	2.08		2077	2.94		2077	2.51		2077	1.76
2076	3.8		2076	1.82		2076	1.05			2076	0.98		2076	4.8			2076	3.02		2076	4.85		2076	2.22		2076	2.2		2076	1.82		2076	2.15		2076	1.98		2076	2.08		2076	2.95		2076	2.51		2076	1.76
2075	3.8		2075	1.82		2075	1.05			2075	0.98		2075	4.8			2075	3.03		2075	4.85		2075	2.22		2075	2.2		2075	1.82		2075	2.15		2075	1.98		2075	2.08		2075	2.95		2075	2.51		2075	1.76
2074	3.81		2074	1.82		2074	1.05			2074	0.98		2074	4.81			2074	3.03		2074	4.86		2074	2.22		2074	2.2		2074	1.82		2074	2.15		2074	1.98		2074	2.08		2074	2.95		2074	2.51		2074	1.76
2073	3.81		2073	1.82		2073	1.05			2073	0.98		2073	4.81			2073	3.03		2073	4.87		2073	2.22		2073	2.2		2073	1.82		2073	2.16		2073	1.98		2073	2.08		2073	2.96		2073	2.51		2073	1.77
2072	3.81		2072	1.82		2072	1.06			2072	0.98		2072	4.81			2072	3.04		2072	4.87		2072	2.22		2072	2.2		2072	1.82		2072	2.16		2072	1.98		2072	2.08		2072	2.96		2072	2.52		2072	1.77
2071	3.82		2071	1.82		2071	1.06			2071	0.98		2071	4.81			2071	3.04		2071	4.88		2071	2.22		2071	2.2		2071	1.83		2071	2.16		2071	1.98		2071	2.09		2071	2.97		2071	2.52		2071	1.77
2070	3.82		2070	1.82		2070	1.06			2070	0.98		2070	4.82			2070	3.05		2070	4.88		2070	2.22		2070	2.2		2070	1.83		2070	2.16		2070	1.98		2070	2.09		2070	2.97		2070	2.52		2070	1.77
2069	3.82		2069	1.82		2069	1.06			2069	0.98		2069	4.82			2069	3.05		2069	4.88		2069	2.22		2069	2.2		2069	1.83		2069	2.16		2069	1.98		2069	2.09		2069	2.97		2069	2.52		2069	1.77
2068	3.82		2068	1.82		2068	1.06			2068	0.98		2068	4.82			2068	3.06		2068	4.88		2068	2.22		2068	2.2		2068	1.83		2068	2.17		2068	1.98		2068	2.09		2068	2.98		2068	2.52		2068	1.77
2067	3.82		2067	1.81		2067	1.06			2067	0.98		2067	4.82			2067	3.06		2067	4.88		2067	2.22		2067	2.2		2067	1.83		2067	2.17		2067	1.98		2067	2.09		2067	2.98		2067	2.52		2067	1.77
2066	3.82		2066	1.81		2066	1.06			2066	0.98		2066	4.83			2066	3.06		2066	4.88		2066	2.22		2066	2.2		2066	1.83		2066	2.17		2066	1.98		2066	2.09		2066	2.98		2066	2.52		2066	1.77
2065	3.83		2065	1.81		2065	1.06			2065	0.98		2065	4.83			2065	3.06		2065	4.88		2065	2.22		2065	2.2		2065	1.83		2065	2.17		2065	1.98		2065	2.09		2065	2.98		2065	2.53		2065	1.77
2064	3.83		2064	1.81		2064	1.06			2064	0.98		2064	4.83			2064	3.07		2064	4.89		2064	2.22		2064	2.21		2064	1.83		2064	2.17		2064	1.98		2064	2.09		2064	2.98		2064	2.53		2064	1.77
2063	3.83		2063	1.81		2063	1.06			2063	0.98		2063	4.84			2063	3.07		2063	4.89		2063	2.22		2063	2.21		2063	1.83		2063	2.17		2063	1.98		2063	2.09		2063	2.97		2063	2.53		2063	1.77
2062	3.83		2062	1.81		2062	1.06			2062	0.98		2062	4.84			2062	3.07		2062	4.9		2062	2.22		2062	2.21		2062	1.83		2062	2.18		2062	1.98		2062	2.09		2062	2.98		2062	2.53		2062	1.77
2061	3.83		2061	1.81		2061	1.06			2061	0.98		2061	4.84			2061	3.08		2061	4.9		2061	2.23		2061	2.21		2061	1.83		2061	2.18		2061	1.98		2061	2.09		2061	2.98		2061	2.53		2061	1.77
2060	3.84		2060	1.81		2060	1.06			2060	0.98		2060	4.84			2060	3.09		2060	4.91		2060	2.23		2060	2.22		2060	1.83		2060	2.18		2060	1.98		2060	2.09		2060	2.98		2060	2.53		2060	1.77
2059	3.84		2059	1.81		2059	1.06			2059	0.98		2059	4.84			2059	3.09		2059	4.92		2059	2.23		2059	2.22		2059	1.84		2059	2.18		2059	1.98		2059	2.09		2059	2.99		2059	2.53		2059	1.77
2058	3.84		2058	1.81		2058	1.06			2058	0.99		2058	4.84			2058	3.1		2058	4.92		2058	2.23		2058	2.22		2058	1.84		2058	2.18		2058	1.98		2058	2.1		2058	2.99		2058	2.54		2058	1.78
2057	3.84		2057	1.82		2057	1.07			2057	0.99		2057	4.84			2057	3.1		2057	4.93		2057	2.23		2057	2.22		2057	1.84		2057	2.18		2057	1.98		2057	2.1		2057	3		2057	2.54		2057	1.78
2056	3.85		2056	1.82		2056	1.07			2056	0.99		2056	4.85			2056	3.11		2056	4.93		2056	2.23		2056	2.22		2056	1.84		2056	2.19		2056	1.98		2056	2.1		2056	3		2056	2.54		2056	1.78
2055	3.85		2055	1.82		2055	1.07			2055	0.99		2055	4.85			2055	3.12		2055	4.94		2055	2.24		2055	2.23		2055	1.84		2055	2.19		2055	1.98		2055	2.11		2055	3.01		2055	2.54		2055	1.78
2054	3.86		2054	1.81		2054	1.07			2054	0.99		2054	4.85			2054	3.12		2054	4.94		2054	2.24		2054	2.23		2054	1.85		2054	2.19		2054	1.98		2054	2.11		2054	3.01		2054	2.55		2054	1.79
2053	3.87		2053	1.81		2053	1.07			2053	0.99		2053	4.86			2053	3.13		2053	4.95		2053	2.24		2053	2.23		2053	1.85		2053	2.2		2053	1.98		2053	2.11		2053	3.02		2053	2.55		2053	1.79
2052	3.87		2052	1.81		2052	1.07			2052	0.99		2052	4.86			2052	3.13		2052	4.95		2052	2.24		2052	2.24		2052	1.85		2052	2.2		2052	1.98		2052	2.11		2052	3.02		2052	2.56		2052	1.79
2051	3.87		2051	1.82		2051	1.07			2051	0.99		2051	4.86			2051	3.14		2051	4.96		2051	2.24		2051	2.24		2051	1.85		2051	2.2		2051	1.99		2051	2.11		2051	3.02		2051	2.56		2051	1.79
2050	3.88		2050	1.82		2050	1.07			2050	0.99		2050	4.87			2050	3.14		2050	4.96		2050	2.24		2050	2.24		2050	1.85		2050	2.2		2050	1.99		2050	2.12		2050	3.03		2050	2.56		2050	1.79
2049	3.88		2049	1.82		2049	1.07			2049	0.99		2049	4.87			2049	3.14		2049	4.96		2049	2.25		2049	2.24		2049	1.85		2049	2.2		2049	1.99		2049	2.12		2049	3.03		2049	2.56		2049	1.79
2048	3.88		2048	1.82		2048	1.07			2048	0.99		2048	4.87			2048	3.15		2048	4.97		2048	2.25		2048	2.24		2048	1.85		2048	2.21		2048	1.99		2048	2.12		2048	3.03		2048	2.56		2048	1.79
2047	3.89		2047	1.82		2047	1.07			2047	0.99		2047	4.88			2047	3.15		2047	4.97		2047	2.25		2047	2.24		2047	1.85		2047	2.21		2047	2		2047	2.12		2047	3.03		2047	2.56		2047	1.8
2046	3.89		2046	1.82		2046	1.07			2046	0.99		2046	4.88			2046	3.16		2046	4.97		2046	2.25		2046	2.24		2046	1.85		2046	2.21		2046	2		2046	2.12		2046	3.04		2046	2.56		2046	1.8
2045	3.89		2045	1.82		2045	1.07			2045	0.99		2045	4.88			2045	3.16		2045	4.97		2045	2.25		2045	2.24		2045	1.85		2045	2.21		2045	2		2045	2.12		2045	3.04		2045	2.56		2045	1.79
2044	3.89		2044	1.82		2044	1.07			2044	0.99		2044	4.88			2044	3.17		2044	4.97		2044	2.25		2044	2.24		2044	1.85		2044	2.21		2044	2		2044	2.12		2044	3.04		2044	2.56		2044	1.79
2043	3.89		2043	1.82		2043	1.07			2043	0.99		2043	4.88			2043	3.17		2043	4.96		2043	2.25		2043	2.24		2043	1.85		2043	2.21		2043	2.01		2043	2.12		2043	3.04		2043	2.56		2043	1.79
2042	3.89		2042	1.82		2042	1.07			2042	0.99		2042	4.88			2042	3.17		2042	4.96		2042	2.25		2042	2.24		2042	1.85		2042	2.21		2042	2.01		2042	2.12		2042	3.04		2042	2.56		2042	1.79
2041	3.89		2041	1.82		2041	1.07			2041	0.99		2041	4.88			2041	3.17		2041	4.96		2041	2.24		2041	2.24		2041	1.85		2041	2.2		2041	2.01		2041	2.12		2041	3.03		2041	2.56		2041	1.79
2040	3.89		2040	1.82		2040	1.07			2040	0.99		2040	4.88			2040	3.16		2040	4.96		2040	2.24		2040	2.24		2040	1.85		2040	2.2		2040	2.02		2040	2.12		2040	3.03		2040	2.56		2040	1.79
2039	3.89		2039	1.82		2039	1.07			2039	0.99		2039	4.88			2039	3.16		2039	4.96		2039	2.24		2039	2.24		2039	1.85		2039	2.2		2039	2.02		2039	2.12		2039	3.03		2039	2.56		2039	1.79
2038	3.88		2038	1.82		2038	1.07			2038	0.99		2038	4.88			2038	3.16		2038	4.96		2038	2.24		2038	2.23		2038	1.85		2038	2.2		2038	2.02		2038	2.12		2038	3.02		2038	2.56		2038	1.79
2037	3.88		2037	1.81		2037	1.07			2037	0.99		2037	4.87			2037	3.16		2037	4.96		2037	2.24		2037	2.23		2037	1.85		2037	2.2		2037	2.02		2037	2.13		2037	3.02		2037	2.55		2037	1.79
2036	3.87		2036	1.81		2036	1.07			2036	0.98		2036	4.87			2036	3.15		2036	4.96		2036	2.24		2036	2.23		2036	1.85		2036	2.19		2036	2.03		2036	2.13		2036	3.01		2036	2.55		2036	1.78
2035	3.87		2035	1.81		2035	1.06			2035	0.98		2035	4.87			2035	3.15		2035	4.96		2035	2.24		2035	2.23		2035	1.85		2035	2.19		2035	2.03		2035	2.12		2035	3.01		2035	2.55		2035	1.78
2034	3.86		2034	1.81		2034	1.06			2034	0.98		2034	4.87			2034	3.15		2034	4.95		2034	2.23		2034	2.23		2034	1.85		2034	2.18		2034	2.03		2034	2.12		2034	3		2034	2.54		2034	1.78
2033	3.86		2033	1.81		2033	1.06			2033	0.98		2033	4.86			2033	3.14		2033	4.95		2033	2.23		2033	2.23		2033	1.85		2033	2.18		2033	2.04		2033	2.12		2033	3		2033	2.54		2033	1.78
2032	3.86		2032	1.81		2032	1.06			2032	0.98		2032	4.86			2032	3.13		2032	4.94		2032	2.23		2032	2.22		2032	1.85		2032	2.18		2032	2.04		2032	2.12		2032	2.99		2032	2.54		2032	1.78
2031	3.85		2031	1.81		2031	1.06			2031	0.98		2031	4.86			2031	3.13		2031	4.94		2031	2.23		2031	2.22		2031	1.85		2031	2.17		2031	2.04		2031	2.12		2031	2.99		2031	2.53		2031	1.77
2030	3.85		2030	1.81		2030	1.05			2030	0.97		2030	4.85			2030	3.12		2030	4.94		2030	2.23		2030	2.22		2030	1.85		2030	2.17		2030	2.04		2030	2.12		2030	2.98		2030	2.53		2030	1.77
2029	3.85		2029	1.81		2029	1.05			2029	0.97		2029	4.85			2029	3.12		2029	4.93		2029	2.22		2029	2.21		2029	1.84		2029	2.17		2029	2.05		2029	2.12		2029	2.97		2029	2.53		2029	1.77
2028	3.85		2028	1.82		2028	1.05			2028	0.97		2028	4.84			2028	3.12		2028	4.93		2028	2.22		2028	2.21		2028	1.84		2028	2.17		2028	2.05		2028	2.11		2028	2.97		2028	2.52		2028	1.77
2027	3.84		2027	1.82		2027	1.05			2027	0.97		2027	4.84			2027	3.11		2027	4.92		2027	2.22		2027	2.21		2027	1.84		2027	2.16		2027	2.05		2027	2.11		2027	2.96		2027	2.52		2027	1.77
2026	3.84		2026	1.82		2026	1.05			2026	0.97		2026	4.84			2026	3.11		2026	4.92		2026	2.22		2026	2.21		2026	1.84		2026	2.16		2026	2.05		2026	2.11		2026	2.95		2026	2.52		2026	1.76
2025	3.84		2025	1.82		2025	1.04			2025	0.96		2025	4.84			2025	3.1		2025	4.91		2025	2.21		2025	2.2		2025	1.84		2025	2.15		2025	2.05		2025	2.11		2025	2.95		2025	2.51		2025	1.76
2024	3.83		2024	1.82		2024	1.04			2024	0.96		2024	4.83			2024	3.1		2024	4.91		2024	2.21		2024	2.2		2024	1.84		2024	2.15		2024	2.05		2024	2.1		2024	2.94		2024	2.51		2024	1.76
2023	3.83		2023	1.82		2023	1.04			2023	0.96		2023	4.83			2023	3.1		2023	4.91		2023	2.21		2023	2.2		2023	1.83		2023	2.14		2023	2.06		2023	2.1		2023	2.94		2023	2.5		2023	1.76
2022	3.83		2022	1.82		2022	1.04			2022	0.96		2022	4.83			2022	3.09		2022	4.91		2022	2.21		2022	2.19		2022	1.83		2022	2.14		2022	2.06		2022	2.1		2022	2.94		2022	2.5		2022	1.75
2021	3.83		2021	1.82		2021	1.04			2021	0.96		2021	4.83			2021	3.09		2021	4.92		2021	2.21		2021	2.19		2021	1.83		2021	2.14		2021	2.06		2021	2.1		2021	2.93		2021	2.5		2021	1.75
2020	3.83		2020	1.82		2020	1.03			2020	0.96		2020	4.83			2020	3.08		2020	4.92		2020	2.21		2020	2.19		2020	1.83		2020	2.14		2020	2.06		2020	2.1		2020	2.93		2020	2.49		2020	1.75
2019	3.83		2019	1.83		2019	1.03			2019	0.95		2019	4.83			2019	3.08		2019	4.91		2019	2.21		2019	2.18		2019	1.83		2019	2.13		2019	2.07		2019	2.1		2019	2.93		2019	2.49		2019	1.75
2018	3.83		2018	1.83		2018	1.03			2018	0.95		2018	4.84			2018	3.07		2018	4.91		2018	2.2		2018	2.18		2018	1.83		2018	2.13		2018	2.07		2018	2.1		2018	2.93		2018	2.49		2018	1.75
2017	3.83		2017	1.82		2017	1.03			2017	0.95		2017	4.84			2017	3.07		2017	4.9		2017	2.2		2017	2.18		2017	1.83		2017	2.13		2017	2.07		2017	2.1		2017	2.92		2017	2.49		2017	1.75
2016	3.82		2016	1.82		2016	1.03			2016	0.95		2016	4.84			2016	3.06		2016	4.9		2016	2.2		2016	2.18		2016	1.82		2016	2.13		2016	2.08		2016	2.1		2016	2.91		2016	2.48		2016	1.74
2015	3.82		2015	1.82		2015	1.02			2015	0.95		2015	4.84			2015	3.06		2015	4.89		2015	2.2		2015	2.18		2015	1.82		2015	2.13		2015	2.08		2015	2.1		2015	2.91		2015	2.48		2015	1.74
2014	3.82		2014	1.82		2014	1.02			2014	0.95		2014	4.84			2014	3.06		2014	4.89		2014	2.2		2014	2.18		2014	1.82		2014	2.13		2014	2.09		2014	2.1		2014	2.9		2014	2.48		2014	1.74
2013	3.82		2013	1.82		2013	1.02			2013	0.94		2013	4.83			2013	3.06		2013	4.89		2013	2.2		2013	2.18		2013	1.82		2013	2.12		2013	2.09		2013	2.1		2013	2.9		2013	2.48		2013	1.74
2012	3.82		2012	1.82		2012	1.02			2012	0.94		2012	4.83			2012	3.06		2012	4.89		2012	2.21		2012	2.18		2012	1.82		2012	2.12		2012	2.1		2012	2.1		2012	2.89		2012	2.48		2012	1.74
2011	3.83		2011	1.82		2011	1.02			2011	0.94		2011	4.83			2011	3.06		2011	4.89		2011	2.21		2011	2.18		2011	1.82		2011	2.12		2011	2.1		2011	2.1		2011	2.89		2011	2.48		2011	1.74
2010	3.83		2010	1.82		2010	1.02			2010	0.94		2010	4.84			2010	3.05		2010	4.9		2010	2.2		2010	2.18		2010	1.82		2010	2.11		2010	2.1		2010	2.09		2010	2.89		2010	2.48		2010	1.74
2009	3.83		2009	1.82		2009	1.02			2009	0.94		2009	4.83			2009	3.05		2009	4.9		2009	2.2		2009	2.18		2009	1.82		2009	2.11		2009	2.11		2009	2.09		2009	2.88		2009	2.48		2009	1.73
2008	3.83		2008	1.82		2008	1.01			2008	0.94		2008	4.83			2008	3.05		2008	4.9		2008	2.2		2008	2.18		2008	1.83		2008	2.11		2008	2.11		2008	2.09		2008	2.88		2008	2.48		2008	1.73
2007	3.83		2007	1.82		2007	1.01			2007	0.94		2007	4.83			2007	3.05		2007	4.9		2007	2.2		2007	2.18		2007	1.83		2007	2.11		2007	2.12		2007	2.1		2007	2.88		2007	2.48		2007	1.73
2006	3.83		2006	1.82		2006	1.01			2006	0.94		2006	4.83			2006	3.05		2006	4.91		2006	2.2		2006	2.17		2006	1.83		2006	2.11		2006	2.12		2006	2.1		2006	2.88		2006	2.48		2006	1.73
2005	3.84		2005	1.82		2005	1.01			2005	0.93		2005	4.83			2005	3.05		2005	4.91		2005	2.2		2005	2.17		2005	1.83		2005	2.11		2005	2.13		2005	2.1		2005	2.88		2005	2.48		2005	1.73
2004	3.84		2004	1.83		2004	1.01			2004	0.93		2004	4.83			2004	3.05		2004	4.91		2004	2.21		2004	2.17		2004	1.83		2004	2.11		2004	2.13		2004	2.1		2004	2.88		2004	2.48		2004	1.73
2003	3.84		2003	1.83		2003	1.01			2003	0.93		2003	4.84			2003	3.05		2003	4.91		2003	2.21		2003	2.17		2003	1.83		2003	2.11		2003	2.13		2003	2.1		2003	2.88		2003	2.48		2003	1.73
[truncated: 1,773 more rows]
[truncated: 52 more columns]
