# Supplementary material for: Structural and compositional data of maya pottery samples from Lake Petén Itzá, Guatemala: Central America
Source: Data Brief. 2021 Feb 16;35:106886. doi: 10.1016/j.dib.2021.106886 (PMC7921478; doi:10.1016/j.dib.2021.106886)
Supplement: Supplementary file 3 [file mmc3.xlsx]

## Sheet: Sheet1
Filename:	E:\Onchoke Sludge 2019 PT samples 1-39\Onchoke Sludge\PT_1.39_4.15.19.stad		Filename:	E:\Onchoke Sludge 2019 PT samples 1-39\Onchoke Sludge\PT_1.39_4.15.19.stad
Temperature (°C)	Derivative Weight % (%/m		Temperature (°C)	Weight % (%)
33.55	-2.3893		33.55	99.9506
33.56	-0.9141		33.56	99.9497
33.56	-0.7442		33.56	99.9497
33.56	-0.5248		33.56	99.9487
33.56	-0.3893		33.56	99.9487
33.57	-0.316		33.57	99.9458
33.56	-0.2969		33.56	99.9448
33.59	-0.2826		33.59	99.9477
33.59	-0.2673		33.59	99.9477
33.59	-0.2328		33.59	99.9477
33.58	-0.1962		33.58	99.9477
33.56	-0.168		33.56	99.9477
33.57	-0.1463		33.57	99.9477
33.58	-0.1123		33.58	99.9468
33.59	-0.1207		33.59	99.9458
33.61	-0.2228		33.61	99.9458
33.58	-0.3212		33.58	99.9458
33.58	-0.3437		33.58	99.9448
33.59	-0.3548		33.59	99.9448
33.6	-0.3592		33.6	99.9458
33.59	-0.3603		33.59	99.9458
33.6	-0.3693		33.6	99.9468
33.6	-0.3655		33.6	99.9468
33.61	-0.3656		33.61	99.9468
33.6	-0.3604		33.6	99.9477
33.6	-0.3454		33.6	99.9468
33.6	-0.3314		33.6	99.9477
33.62	-0.3188		33.62	99.9487
33.61	-0.3084		33.61	99.9497
33.62	-0.2895		33.62	99.9497
33.61	-0.2752		33.61	99.9448
33.63	-0.2688		33.63	99.94
33.62	-0.2615		33.62	99.9333
33.62	-0.2595		33.62	99.9294
33.61	-0.262		33.61	99.9275
33.63	-0.2684		33.63	99.9294
33.62	-0.2742		33.62	99.9285
33.62	-0.2844		33.62	99.9265
33.64	-0.2864		33.64	99.9256
33.64	-0.2844		33.64	99.9256
33.64	-0.2837		33.64	99.9236
33.63	-0.2837		33.63	99.9246
33.65	-0.2868		33.65	99.9227
33.63	-0.2888		33.63	99.9208
33.64	-0.2883		33.64	99.9198
33.65	-0.2887		33.65	99.9208
33.64	-0.2878		33.64	99.9198
33.63	-0.2864		33.63	99.9188
33.65	-0.2824		33.65	99.9179
33.66	-0.2774		33.66	99.9169
33.65	-0.2706		33.65	99.9179
33.66	-0.2636		33.66	99.9188
33.67	-0.261		33.67	99.9179
33.66	-0.2616		33.66	99.9179
33.66	-0.2598		33.66	99.9188
33.68	-0.258		33.68	99.9188
33.68	-0.255		33.68	99.9179
33.67	-0.2504		33.67	99.9179
33.67	-0.2475		33.67	99.9188
33.66	-0.2454		33.66	99.9188
33.67	-0.2446		33.67	99.9208
33.67	-0.2442		33.67	99.9208
33.68	-0.2435		33.68	99.9198
33.69	-0.2423		33.69	99.9188
33.67	-0.2406		33.67	99.9198
33.68	-0.239		33.68	99.9198
33.69	-0.2402		33.69	99.9188
33.7	-0.2403		33.7	99.9188
33.7	-0.239		33.7	99.9179
33.69	-0.2377		33.69	99.9169
33.69	-0.2363		33.69	99.9159
33.69	-0.2363		33.69	99.915
33.68	-0.2352		33.68	99.913
33.71	-0.2336		33.71	99.913
33.7	-0.2337		33.7	99.9121
33.69	-0.2323		33.69	99.9092
33.7	-0.2303		33.7	99.9082
33.71	-0.2296		33.71	99.9082
33.71	-0.2281		33.71	99.9082
33.7	-0.2285		33.7	99.9082
33.71	-0.2281		33.71	99.9073
33.71	-0.228		33.71	99.9063
33.73	-0.2258		33.73	99.9063
33.73	-0.2252		33.73	99.9063
33.71	-0.2255		33.71	99.9044
33.72	-0.2247		33.72	99.9034
33.72	-0.2235		33.72	99.9034
33.72	-0.2236		33.72	99.9015
33.73	-0.2234		33.73	99.9015
33.73	-0.223		33.73	99.9015
33.72	-0.2227		33.72	99.9005
33.73	-0.2221		33.73	99.8996
33.72	-0.2216		33.72	99.8996
33.74	-0.2218		33.74	99.8986
33.73	-0.2228		33.73	99.8986
33.74	-0.223		33.74	99.8976
33.73	-0.2219		33.73	99.8976
33.72	-0.2212		33.72	99.8976
33.74	-0.2205		33.74	99.8976
33.74	-0.2192		33.74	99.8976
33.73	-0.2194		33.73	99.8976
33.74	-0.2212		33.74	99.8976
33.74	-0.2218		33.74	99.8986
33.74	-0.2217		33.74	99.8986
33.76	-0.222		33.76	99.8986
33.73	-0.2222		33.73	99.8976
33.76	-0.2223		33.76	99.8976
33.75	-0.2223		33.75	99.8957
33.74	-0.2207		33.74	99.8957
33.76	-0.2196		33.76	99.8957
33.76	-0.2188		33.76	99.8957
33.76	-0.2187		33.76	99.8947
33.76	-0.2187		33.76	99.8947
33.77	-0.2188		33.77	99.8947
33.76	-0.2189		33.76	99.8947
33.76	-0.2187		33.76	99.8947
33.77	-0.2175		33.77	99.8957
33.78	-0.216		33.78	99.8938
33.77	-0.2153		33.77	99.8947
33.78	-0.2142		33.78	99.8938
33.78	-0.2137		33.78	99.8938
33.78	-0.2139		33.78	99.8928
33.77	-0.2142		33.77	99.8928
33.79	-0.2147		33.79	99.8919
33.77	-0.2151		33.77	99.8919
33.78	-0.2154		33.78	99.8909
33.79	-0.2149		33.79	99.8909
33.78	-0.2142		33.78	99.8909
33.78	-0.2135		33.78	99.8899
33.81	-0.213		33.81	99.8899
33.8	-0.2127		33.8	99.8899
33.8	-0.2122		33.8	99.8899
33.8	-0.2112		33.8	99.889
33.8	-0.2106		33.8	99.888
33.8	-0.2104		33.8	99.887
33.8	-0.2104		33.8	99.887
33.79	-0.2105		33.79	99.887
33.81	-0.2103		33.81	99.8861
33.8	-0.2097		33.8	99.887
33.81	-0.2091		33.81	99.8851
33.81	-0.2085		33.81	99.8861
33.81	-0.2088		33.81	99.8851
33.8	-0.2082		33.8	99.8851
33.83	-0.2077		33.83	99.8841
33.8	-0.2073		33.8	99.8832
33.83	-0.2068		33.83	99.8841
33.83	-0.2063		33.83	99.8832
33.81	-0.2072		33.81	99.8832
33.81	-0.208		33.81	99.8832
33.83	-0.2075		33.83	99.8822
33.82	-0.2065		33.82	99.8813
33.83	-0.2062		33.83	99.8813
33.83	-0.206		33.83	99.8822
33.84	-0.2057		33.84	99.8813
33.81	-0.2054		33.81	99.8813
33.83	-0.205		33.83	99.8803
33.82	-0.2052		33.82	99.8803
33.84	-0.2057		33.84	99.8803
33.82	-0.2068		33.82	99.8803
33.85	-0.2078		33.85	99.8784
33.84	-0.2086		33.84	99.8784
33.84	-0.2084		33.84	99.8784
33.84	-0.2076		33.84	99.8774
33.84	-0.2065		33.84	99.8774
33.85	-0.2067		33.85	99.8764
33.86	-0.2064		33.86	99.8774
33.84	-0.2059		33.84	99.8774
33.83	-0.206		33.83	99.8764
33.85	-0.206		33.85	99.8755
33.86	-0.206		33.86	99.8755
33.84	-0.2059		33.84	99.8745
33.86	-0.2058		33.86	99.8745
33.84	-0.2056		33.84	99.8745
33.84	-0.2053		33.84	99.8745
33.85	-0.2055		33.85	99.8735
33.86	-0.2053		33.86	99.8735
33.85	-0.2051		33.85	99.8726
33.86	-0.2044		33.86	99.8716
33.87	-0.2041		33.87	99.8726
33.88	-0.2045		33.88	99.8716
33.86	-0.204		33.86	99.8707
33.88	-0.2037		33.88	99.8707
33.87	-0.2033		33.87	99.8707
33.86	-0.2027		33.86	99.8697
33.87	-0.2025		33.87	99.8697
33.87	-0.2017		33.87	99.8697
33.85	-0.2006		33.85	99.8687
33.88	-0.2004		33.88	99.8678
33.87	-0.2001		33.87	99.8678
33.89	-0.1994		33.89	99.8678
33.88	-0.1991		33.88	99.8649
33.89	-0.1991		33.89	99.8658
33.88	-0.1985		33.88	99.8658
33.9	-0.1976		33.9	99.8658
33.88	-0.197		33.88	99.8649
33.9	-0.1965		33.9	99.8649
33.88	-0.1961		33.88	99.8649
33.89	-0.1957		33.89	99.8639
33.89	-0.1952		33.89	99.8639
33.88	-0.1953		33.88	99.8639
33.89	-0.195		33.89	99.8639
33.9	-0.1943		33.9	99.863
33.88	-0.1938		33.88	99.862
33.9	-0.1935		33.9	99.861
33.87	-0.1933		33.87	99.8601
33.91	-0.193		33.91	99.8591
33.9	-0.193		33.9	99.8601
33.9	-0.1923		33.9	99.8591
33.89	-0.1919		33.89	99.8581
33.9	-0.1913		33.9	99.8581
33.91	-0.1906		33.91	99.8572
33.91	-0.1909		33.91	99.8572
33.9	-0.1907		33.9	99.8562
33.91	-0.1906		33.91	99.8562
33.9	-0.1906		33.9	99.8552
33.92	-0.1905		33.92	99.8552
33.89	-0.1904		33.89	99.8543
33.92	-0.1901		33.92	99.8552
33.91	-0.1901		33.91	99.8552
33.91	-0.1897		33.91	99.8543
33.91	-0.1892		33.91	99.8543
33.91	-0.189		33.91	99.8543
33.9	-0.189		33.9	99.8533
33.93	-0.189		33.93	99.8533
33.92	-0.1889		33.92	99.8524
33.93	-0.1884		33.93	99.8524
33.91	-0.1881		33.91	99.8514
33.93	-0.188		33.93	99.8514
33.93	-0.1884		33.93	99.8504
33.93	-0.1885		33.93	99.8504
33.92	-0.1887		33.92	99.8495
33.94	-0.1883		33.94	99.8495
33.93	-0.1881		33.93	99.8495
33.94	-0.188		33.94	99.8485
33.93	-0.1876		33.93	99.8495
33.95	-0.1872		33.95	99.8495
33.95	-0.187		33.95	99.8485
33.96	-0.1872		33.96	99.8485
33.93	-0.1873		33.93	99.8485
33.95	-0.1873		33.95	99.8475
33.94	-0.1873		33.94	99.8485
33.96	-0.1872		33.96	99.8475
33.95	-0.1871		33.95	99.8466
33.95	-0.1873		33.95	99.8466
33.94	-0.1873		33.94	99.8456
33.97	-0.1869		33.97	99.8456
33.95	-0.1865		33.95	99.8446
33.95	-0.1864		33.95	99.8437
33.95	-0.1861		33.95	99.8437
33.96	-0.1853		33.96	99.8437
33.95	-0.1852		33.95	99.8418
33.98	-0.185		33.98	99.8418
33.96	-0.1845		33.96	99.8418
33.95	-0.1848		33.95	99.8418
33.96	-0.1846		33.96	99.8408
33.98	-0.1843		33.98	99.8408
33.95	-0.1841		33.95	99.8408
33.97	-0.184		33.97	99.8408
33.96	-0.1836		33.96	99.8398
33.98	-0.1833		33.98	99.8398
33.98	-0.183		33.98	99.8398
33.97	-0.1827		33.97	99.8389
33.96	-0.1824		33.96	99.8389
33.97	-0.1816		33.97	99.8379
33.98	-0.181		33.98	99.8389
33.99	-0.1806		33.99	99.8379
33.96	-0.1804		33.96	99.8379
33.98	-0.18		33.98	99.8379
33.97	-0.1794		33.97	99.8369
34	-0.1788		34	99.8369
33.98	-0.1781		33.98	99.8369
33.99	-0.1775		33.99	99.835
33.98	-0.1768		33.98	99.836
33.99	-0.1762		33.99	99.835
33.98	-0.1755		33.98	99.834
34	-0.1749		34	99.834
33.98	-0.1743		33.98	99.834
33.98	-0.1736		33.98	99.834
34	-0.1732		34	99.8331
34	-0.1726		34	99.8331
33.99	-0.1718		33.99	99.8331
33.98	-0.1712		33.98	99.8331
34	-0.1706		34	99.8321
34	-0.17		34	99.8312
34	-0.1694		34	99.8312
34	-0.1687		34	99.8312
34	-0.168		34	99.8312
34.01	-0.1675		34.01	99.8302
34.01	-0.1669		34.01	99.8302
34	-0.166		34	99.8302
34	-0.1652		34	99.8292
34.01	-0.1645		34.01	99.8292
34.01	-0.164		34.01	99.8292
34	-0.1633		34	99.8292
34	-0.1626		34	99.8283
34	-0.162		34	99.8273
34.01	-0.1611		34.01	99.8263
34.01	-0.1606		34.01	99.8254
34	-0.1601		34	99.8254
34.01	-0.1594		34.01	99.8254
34.02	-0.1588		34.02	99.8254
34.02	-0.1583		34.02	99.8254
34.01	-0.1578		34.01	99.8254
34.03	-0.1573		34.03	99.8244
34.02	-0.1567		34.02	99.8244
34.01	-0.1562		34.01	99.8235
34	-0.1557		34	99.8235
34.03	-0.1552		34.03	99.8235
34.01	-0.1547		34.01	99.8225
34.02	-0.1542		34.02	99.8225
34.03	-0.1537		34.03	99.8225
34.03	-0.1532		34.03	99.8215
34.02	-0.1527		34.02	99.8215
34.04	-0.1522		34.04	99.8215
34.03	-0.1518		34.03	99.8196
34.05	-0.1513		34.05	99.8196
34.02	-0.1508		34.02	99.8196
34.04	-0.1503		34.04	99.8177
34.02	-0.1498		34.02	99.8167
34.03	-0.1494		34.03	99.8167
34.03	-0.1489		34.03	99.8157
34.03	-0.1484		34.03	99.8148
34.03	-0.148		34.03	99.8148
34.05	-0.1475		34.05	99.8138
34.04	-0.1472		34.04	99.8148
34.04	-0.1469		34.04	99.8138
34.05	-0.1467		34.05	99.8138
34.06	-0.1464		34.06	99.8148
34.05	-0.1459		34.05	99.8138
34.05	-0.1458		34.05	99.8129
34.05	-0.1457		34.05	99.8119
34.04	-0.1453		34.04	99.8129
34.03	-0.1449		34.03	99.8119
34.05	-0.1445		34.05	99.8119
34.06	-0.1441		34.06	99.8119
34.07	-0.1441		34.07	99.8109
34.06	-0.1438		34.06	99.81
34.05	-0.1434		34.05	99.81
34.06	-0.143		34.06	99.81
34.06	-0.1426		34.06	99.809
34.07	-0.1422		34.07	99.809
34.07	-0.1418		34.07	99.808
34.06	-0.1414		34.06	99.808
34.07	-0.1412		34.07	99.808
34.07	-0.1407		34.07	99.8071
34.07	-0.1406		34.07	99.8061
34.06	-0.1403		34.06	99.8071
34.06	-0.14		34.06	99.8071
34.08	-0.1397		34.08	99.8051
34.07	-0.1396		34.07	99.8051
34.07	-0.1394		34.07	99.8051
34.06	-0.139		34.06	99.8042
34.07	-0.1387		34.07	99.8042
34.08	-0.1383		34.08	99.8042
34.08	-0.1379		34.08	99.8032
34.08	-0.1375		34.08	99.8032
34.08	-0.1372		34.08	99.8042
34.08	-0.1371		34.08	99.8032
34.07	-0.1369		34.07	99.8023
34.08	-0.1366		34.08	99.8013
34.08	-0.1362		34.08	99.8013
34.09	-0.1359		34.09	99.8013
34.08	-0.1356		34.08	99.8013
34.1	-0.1354		34.1	99.8003
34.08	-0.1352		34.08	99.8003
34.09	-0.1349		34.09	99.8003
34.09	-0.1346		34.09	99.7994
34.09	-0.1343		34.09	99.8003
34.08	-0.134		34.08	99.7994
34.09	-0.1338		34.09	99.7994
34.09	-0.1336		34.09	99.7984
34.09	-0.1333		34.09	99.7984
34.1	-0.133		34.1	99.7994
34.09	-0.1327		34.09	99.7994
34.1	-0.1327		34.1	99.7984
34.1	-0.1326		34.1	99.7984
34.09	-0.1325		34.09	99.7974
34.09	-0.1324		34.09	99.7974
34.09	-0.1322		34.09	99.7974
34.09	-0.1322		34.09	99.7974
34.1	-0.1322		34.1	99.7974
34.09	-0.1322		34.09	99.7965
34.1	-0.132		34.1	99.7965
34.09	-0.1319		34.09	99.7955
34.1	-0.1318		34.1	99.7955
34.11	-0.1316		34.11	99.7955
34.1	-0.1314		34.1	99.7955
34.11	-0.131		34.11	99.7955
34.1	-0.131		34.1	99.7955
34.09	-0.1308		34.09	99.7955
34.1	-0.1305		34.1	99.7945
34.1	-0.1303		34.1	99.7945
34.11	-0.1303		34.11	99.7945
34.11	-0.1301		34.11	99.7945
34.12	-0.1298		34.12	99.7936
34.12	-0.1297		34.12	99.7936
34.11	-0.1295		34.11	99.7936
34.12	-0.1294		34.12	99.7936
34.12	-0.1294		34.12	99.7926
34.12	-0.1292		34.12	99.7926
34.13	-0.129		34.13	99.7917
34.12	-0.129		34.12	99.7917
34.11	-0.129		34.11	99.7917
34.12	-0.129		34.12	99.7917
34.11	-0.1288		34.11	99.7917
34.12	-0.1285		34.12	99.7917
34.13	-0.1282		34.13	99.7907
34.13	-0.1281		34.13	99.7907
34.14	-0.1281		34.14	99.7907
34.13	-0.1281		34.13	99.7897
34.13	-0.1277		34.13	99.7897
34.14	-0.1276		34.14	99.7897
34.13	-0.1276		34.13	99.7888
34.14	-0.1276		34.14	99.7888
34.13	-0.1275		34.13	99.7878
34.13	-0.1276		34.13	99.7888
34.14	-0.1277		34.14	99.7888
34.14	-0.1279		34.14	99.7878
34.14	-0.1278		34.14	99.7878
34.15	-0.1277		34.15	99.7878
34.14	-0.1277		34.14	99.7878
34.14	-0.1277		34.14	99.7878
34.12	-0.1277		34.12	99.7878
34.13	-0.1278		34.13	99.7859
34.14	-0.1278		34.14	99.7859
34.14	-0.1278		34.14	99.7859
34.14	-0.1282		34.14	99.7859
34.16	-0.1281		34.16	99.7849
34.15	-0.1281		34.15	99.7849
34.14	-0.128		34.14	99.784
34.14	-0.1278		34.14	99.784
34.15	-0.128		34.15	99.784
34.15	-0.128		34.15	99.783
34.15	-0.1279		34.15	99.783
34.17	-0.1279		34.17	99.783
34.14	-0.128		34.14	99.782
34.14	-0.128		34.14	99.782
34.14	-0.1279		34.14	99.782
34.16	-0.1277		34.16	99.7801
34.16	-0.1275		34.16	99.782
34.15	-0.1276		34.15	99.7811
34.15	-0.1277		34.15	99.7811
34.15	-0.1277		34.15	99.7811
34.14	-0.1276		34.14	99.7801
34.15	-0.1275		34.15	99.7801
34.15	-0.1275		34.15	99.7791
34.15	-0.1275		34.15	99.7791
34.16	-0.1274		34.16	99.7791
34.17	-0.1271		34.17	99.7782
34.17	-0.1269		34.17	99.7772
34.17	-0.1269		34.17	99.7782
34.16	-0.127		34.16	99.7782
34.17	-0.127		34.17	99.7772
34.17	-0.1269		34.17	99.7772
34.18	-0.1268		34.18	99.7772
34.16	-0.1266		34.16	99.7762
34.17	-0.1266		34.17	99.7762
34.15	-0.1265		34.15	99.7753
34.18	-0.1266		34.18	99.7743
34.17	-0.1268		34.17	99.7743
34.18	-0.1269		34.18	99.7743
34.18	-0.1267		34.18	99.7734
34.16	-0.1266		34.16	99.7724
34.16	-0.1267		34.16	99.7734
34.17	-0.1267		34.17	99.7734
34.16	-0.1269		34.16	99.7724
34.18	-0.1271		34.18	99.7724
34.19	-0.1272		34.19	99.7714
34.18	-0.1274		34.18	99.7714
34.19	-0.1274		34.19	99.7714
34.18	-0.1275		34.18	99.7714
34.18	-0.1278		34.18	99.7714
34.18	-0.128		34.18	99.7705
34.18	-0.1283		34.18	99.7705
34.18	-0.1284		34.18	99.7705
34.18	-0.1287		34.18	99.7695
34.18	-0.1287		34.18	99.7685
34.18	-0.1285		34.18	99.7685
34.19	-0.1285		34.19	99.7685
34.19	-0.1284		34.19	99.7676
34.2	-0.1283		34.2	99.7676
34.2	-0.1285		34.2	99.7666
34.19	-0.1285		34.19	99.7666
34.19	-0.1285		34.19	99.7666
34.2	-0.1285		34.2	99.7656
34.19	-0.1287		34.19	99.7656
34.19	-0.1288		34.19	99.7656
34.19	-0.1287		34.19	99.7647
34.19	-0.1286		34.19	99.7637
34.2	-0.1285		34.2	99.7637
34.2	-0.1287		34.2	99.7637
34.2	-0.1289		34.2	99.7637
34.21	-0.1289		34.21	99.7628
34.2	-0.1287		34.2	99.7637
34.2	-0.1286		34.2	99.7628
34.21	-0.1285		34.21	99.7628
34.18	-0.1284		34.18	99.7618
34.2	-0.1285		34.2	99.7618
34.22	-0.1286		34.22	99.7618
34.21	-0.1286		34.21	99.7628
34.2	-0.1283		34.2	99.7618
34.2	-0.1282		34.2	99.7618
34.2	-0.1281		34.2	99.7608
34.2	-0.1282		34.2	99.7608
34.21	-0.1282		34.21	99.7608
34.21	-0.1281		34.21	99.7608
34.22	-0.1281		34.22	99.7608
34.21	-0.1284		34.21	99.7589
34.21	-0.1283		34.21	99.7589
34.22	-0.1281		34.22	99.7589
34.23	-0.1276		34.23	99.7589
34.21	-0.1273		34.21	99.7589
34.21	-0.1273		34.21	99.7579
34.22	-0.1251		34.22	99.7579
34.21	-0.1256		34.21	99.7579
34.21	-0.1251		34.21	99.757
34.22	-0.1248		34.22	99.757
34.21	-0.1245		34.21	99.757
34.21	-0.1246		34.21	99.757
34.21	-0.1251		34.21	99.757
34.22	-0.1255		34.22	99.756
34.22	-0.1258		34.22	99.756
34.23	-0.126		34.23	99.756
34.23	-0.1263		34.23	99.756
34.22	-0.1265		34.22	99.755
34.23	-0.1264		34.23	99.755
34.22	-0.1266		34.22	99.755
34.23	-0.1267		34.23	99.756
34.24	-0.1269		34.24	99.755
34.22	-0.1271		34.22	99.756
34.23	-0.1274		34.23	99.755
34.22	-0.1278		34.22	99.755
34.24	-0.1282		34.24	99.755
34.22	-0.1284		34.22	99.7541
34.23	-0.1286		34.23	99.7541
34.23	-0.129		34.23	99.7541
34.23	-0.1293		34.23	99.7541
34.24	-0.1297		34.24	99.7541
34.23	-0.13		34.23	99.7541
34.24	-0.1306		34.24	99.7541
34.23	-0.1309		34.23	99.7541
34.23	-0.1307		34.23	99.7541
34.23	-0.1295		34.23	99.7541
34.23	-0.1278		34.23	99.7541
34.24	-0.1259		34.24	99.7541
34.23	-0.1247		34.23	99.7541
34.23	-0.1239		34.23	99.7541
34.25	-0.1236		34.25	99.7541
34.24	-0.1231		34.24	99.7541
34.24	-0.1227		34.24	99.7541
34.25	-0.1225		34.25	99.7541
34.25	-0.1224		34.25	99.7541
34.25	-0.1221		34.25	99.7541
34.24	-0.1217		34.24	99.7541
34.25	-0.1212		34.25	99.7541
34.26	-0.1208		34.26	99.7541
34.27	-0.1206		34.27	99.7541
34.25	-0.1205		34.25	99.7541
34.25	-0.1203		34.25	99.7531
34.24	-0.12		34.24	99.7541
34.26	-0.1198		34.26	99.7541
34.26	-0.1198		34.26	99.7541
34.27	-0.1199		34.27	99.7541
34.26	-0.12		34.26	99.7541
34.26	-0.1201		34.26	99.7541
34.27	-0.1205		34.27	99.7541
34.27	-0.121		34.27	99.7541
34.26	-0.1212		34.26	99.7541
34.28	-0.1213		34.28	99.7541
34.27	-0.1215		34.27	99.7541
34.29	-0.1219		34.29	99.7541
34.27	-0.1225		34.27	99.7541
34.29	-0.123		34.29	99.7541
34.29	-0.1234		34.29	99.755
34.29	-0.1237		34.29	99.7541
34.3	-0.1239		34.3	99.7541
34.31	-0.1242		34.31	99.7541
34.3	-0.1243		34.3	99.7541
34.3	-0.1244		34.3	99.7541
34.31	-0.1244		34.31	99.755
34.31	-0.1243		34.31	99.755
34.32	-0.1243		34.32	99.755
34.33	-0.1241		34.33	99.755
34.34	-0.1238		34.34	99.755
34.34	-0.1236		34.34	99.755
34.33	-0.1233		34.33	99.755
34.35	-0.1228		34.35	99.755
34.34	-0.1222		34.34	99.755
34.37	-0.1219		34.37	99.755
34.36	-0.122		34.36	99.756
34.38	-0.1221		34.38	99.755
34.38	-0.1222		34.38	99.755
34.38	-0.122		34.38	99.756
34.38	-0.1219		34.38	99.756
34.38	-0.1218		34.38	99.756
34.41	-0.1215		34.41	99.756
34.42	-0.1212		34.42	99.756
34.42	-0.1209		34.42	99.755
34.41	-0.1208		34.41	99.756
34.44	-0.1207		34.44	99.756
34.43	-0.1206		34.43	99.756
34.43	-0.1204		34.43	99.756
34.45	-0.1203		34.45	99.756
34.46	-0.12		34.46	99.756
34.46	-0.1199		34.46	99.756
34.46	-0.1197		34.46	99.756
34.47	-0.1195		34.47	99.756
34.49	-0.1195		34.49	99.756
34.5	-0.1196		34.5	99.756
34.5	-0.1198		34.5	99.756
34.51	-0.1199		34.51	99.756
34.51	-0.12		34.51	99.756
34.52	-0.1201		34.52	99.756
34.54	-0.1204		34.54	99.756
34.54	-0.1208		34.54	99.756
34.56	-0.121		34.56	99.756
34.55	-0.1211		34.55	99.756
34.58	-0.121		34.58	99.756
34.59	-0.121		34.59	99.756
34.59	-0.1208		34.59	99.756
34.59	-0.1208		34.59	99.756
34.61	-0.1208		34.61	99.756
34.61	-0.1208		34.61	99.756
34.61	-0.1208		34.61	99.756
34.63	-0.121		34.63	99.756
34.66	-0.1213		34.66	99.756
34.65	-0.1216		34.65	99.756
34.66	-0.1217		34.66	99.756
34.68	-0.1218		34.68	99.756
34.69	-0.1217		34.69	99.756
34.68	-0.1216		34.68	99.756
34.7	-0.1215		34.7	99.756
34.7	-0.1215		34.7	99.756
34.7	-0.1215		34.7	99.756
34.72	-0.1215		34.72	99.756
34.73	-0.1214		34.73	99.756
34.74	-0.1213		34.74	99.756
34.75	-0.1212		34.75	99.756
34.78	-0.1212		34.78	99.756
34.79	-0.1212		34.79	99.756
34.78	-0.1212		34.78	99.756
34.8	-0.1212		34.8	99.756
34.81	-0.1212		34.81	99.756
34.82	-0.1212		34.82	99.756
34.83	-0.1211		34.83	99.756
34.85	-0.1212		34.85	99.756
34.85	-0.1212		34.85	99.756
34.87	-0.1212		34.87	99.756
34.88	-0.1214		34.88	99.756
34.89	-0.1214		34.89	99.756
34.9	-0.1214		34.9	99.756
34.91	-0.1214		34.91	99.755
34.92	-0.1217		34.92	99.756
34.93	-0.1219		34.93	99.755
34.93	-0.1222		34.93	99.755
34.95	-0.1224		34.95	99.755
34.98	-0.1225		34.98	99.755
34.98	-0.1226		34.98	99.755
34.99	-0.1227		34.99	99.755
35	-0.123		35	99.755
35.01	-0.1232		35.01	99.7541
35.02	-0.1233		35.02	99.7541
35.04	-0.1233		35.04	99.7541
35.04	-0.1234		35.04	99.7541
35.06	-0.1237		35.06	99.7541
35.07	-0.1238		35.07	99.7541
35.08	-0.1241		35.08	99.7541
35.09	-0.1243		35.09	99.7541
35.1	-0.1246		35.1	99.7541
35.12	-0.1247		35.12	99.7541
35.13	-0.1247		35.13	99.7541
35.14	-0.1248		35.14	99.7531
35.15	-0.1249		35.15	99.7531
35.16	-0.125		35.16	99.7531
35.19	-0.1249		35.19	99.7531
35.19	-0.1249		35.19	99.7531
35.19	-0.1251		35.19	99.7531
35.2	-0.1253		35.2	99.7531
35.23	-0.1253		35.23	99.7531
35.23	-0.1252		35.23	99.7531
35.25	-0.1252		35.25	99.7531
35.25	-0.1252		35.25	99.7531
35.28	-0.1252		35.28	99.7531
35.3	-0.1255		35.3	99.7531
35.3	-0.1258		35.3	99.7531
35.31	-0.126		35.31	99.7531
35.33	-0.126		35.33	99.7531
35.32	-0.1259		35.32	99.7522
35.36	-0.126		35.36	99.7531
35.36	-0.126		35.36	99.7531
35.39	-0.1262		35.39	99.7531
35.39	-0.1263		35.39	99.7522
35.39	-0.1264		35.39	99.7522
35.41	-0.1264		35.41	99.7522
35.43	-0.1265		35.43	99.7522
35.43	-0.1264		35.43	99.7522
35.46	-0.1264		35.46	99.7522
35.48	-0.1263		35.48	99.7522
35.51	-0.1262		35.51	99.7522
35.5	-0.1263		35.5	99.7512
35.52	-0.1263		35.52	99.7512
35.54	-0.1261		35.54	99.7512
35.55	-0.1259		35.55	99.7512
35.57	-0.1259		35.57	99.7512
35.58	-0.126		35.58	99.7512
35.6	-0.1261		35.6	99.7512
35.61	-0.1261		35.61	99.7512
35.63	-0.1261		35.63	99.7512
35.64	-0.126		35.64	99.7512
35.65	-0.1261		35.65	99.7512
35.68	-0.1261		35.68	99.7512
35.67	-0.1261		35.67	99.7512
35.69	-0.126		35.69	99.7512
35.71	-0.1259		35.71	99.7512
35.72	-0.1258		35.72	99.7512
35.74	-0.1256		35.74	99.7502
35.74	-0.1256		35.74	99.7502
35.76	-0.1258		35.76	99.7502
35.79	-0.1261		35.79	99.7502
35.79	-0.1263		35.79	99.7502
35.81	-0.1263		35.81	99.7502
35.83	-0.1262		35.83	99.7502
35.85	-0.1261		35.85	99.7502
35.88	-0.1262		35.88	99.7502
35.9	-0.1262		35.9	99.7502
35.9	-0.1264		35.9	99.7502
35.93	-0.1265		35.93	99.7502
35.92	-0.1268		35.92	99.7493
35.94	-0.1272		35.94	99.7502
35.97	-0.1275		35.97	99.7493
35.98	-0.1276		35.98	99.7493
35.99	-0.1278		35.99	99.7493
36.02	-0.1282		36.02	99.7493
36.02	-0.1284		36.02	99.7493
36.05	-0.1285		36.05	99.7493
36.04	-0.1286		36.04	99.7493
36.08	-0.1287		36.08	99.7493
36.09	-0.1289		36.09	99.7493
36.11	-0.1289		36.11	99.7493
36.12	-0.1289		36.12	99.7483
36.14	-0.1288		36.14	99.7493
36.16	-0.1288		36.16	99.7483
36.17	-0.129		36.17	99.7483
36.19	-0.1291		36.19	99.7483
36.21	-0.1292		36.21	99.7493
36.22	-0.1295		36.22	99.7483
36.25	-0.1298		36.25	99.7483
36.27	-0.1299		36.27	99.7483
36.28	-0.1299		36.28	99.7483
36.29	-0.1297		36.29	99.7473
36.3	-0.1298		36.3	99.7473
36.31	-0.1299		36.31	99.7473
36.34	-0.1299		36.34	99.7473
36.35	-0.1299		36.35	99.7464
36.37	-0.1298		36.37	99.7473
36.39	-0.1299		36.39	99.7464
36.4	-0.1298		36.4	99.7464
36.42	-0.1296		36.42	99.7464
36.45	-0.1294		36.45	99.7464
36.46	-0.1293		36.46	99.7454
36.48	-0.1292		36.48	99.7454
36.5	-0.1293		36.5	99.7454
36.51	-0.1293		36.51	99.7445
36.52	-0.1294		36.52	99.7445
36.55	-0.1296		36.55	99.7445
36.57	-0.1297		36.57	99.7445
36.59	-0.1297		36.59	99.7445
36.6	-0.1298		36.6	99.7445
36.62	-0.1299		36.62	99.7435
36.62	-0.1302		36.62	99.7435
36.67	-0.1305		36.67	99.7435
36.68	-0.1307		36.68	99.7435
36.69	-0.1309		36.69	99.7435
36.71	-0.1311		36.71	99.7425
36.73	-0.1314		36.73	99.7435
36.73	-0.1316		36.73	99.7435
36.78	-0.1318		36.78	99.7435
36.79	-0.132		36.79	99.7425
36.82	-0.1322		36.82	99.7425
36.83	-0.1324		36.83	99.7425
36.84	-0.1325		36.84	99.7425
36.85	-0.1324		36.85	99.7425
36.88	-0.1324		36.88	99.7425
36.89	-0.1323		36.89	99.7425
36.91	-0.1323		36.91	99.7416
36.92	-0.1323		36.92	99.7416
36.94	-0.1324		36.94	99.7416
36.96	-0.1326		36.96	99.7416
36.99	-0.1328		36.99	99.7416
37	-0.133		37	99.7416
37.03	-0.1331		37.03	99.7416
37.04	-0.1334		37.04	99.7406
37.07	-0.1336		37.07	99.7416
37.08	-0.1337		37.08	99.7406
37.1	-0.1336		37.1	99.7406
37.11	-0.1335		37.11	99.7406
37.14	-0.1336		37.14	99.7406
37.15	-0.1338		37.15	99.7396
37.18	-0.134		37.18	99.7396
37.19	-0.1343		37.19	99.7396
37.21	-0.1345		37.21	99.7396
37.22	-0.1347		37.22	99.7396
37.25	-0.1348		37.25	99.7396
37.27	-0.1351		37.27	99.7387
37.3	-0.1354		37.3	99.7387
37.33	-0.1357		37.33	99.7387
37.35	-0.1357		37.35	99.7377
37.34	-0.1354		37.34	99.7377
37.36	-0.1351		37.36	99.7377
37.38	-0.135		37.38	99.7377
37.39	-0.135		37.39	99.7377
37.43	-0.1352		37.43	99.7377
37.45	-0.1355		37.45	99.7377
37.46	-0.1356		37.46	99.7377
37.5	-0.1357		37.5	99.7377
37.51	-0.1357		37.51	99.7377
37.53	-0.1359		37.53	99.7367
37.55	-0.1361		37.55	99.7367
37.57	-0.1361		37.57	99.7367
37.58	-0.1362		37.58	99.7358
37.63	-0.1365		37.63	99.7358
37.64	-0.1367		37.64	99.7367
37.64	-0.1367		37.64	99.7367
37.67	-0.1366		37.67	99.7358
37.69	-0.1366		37.69	99.7358
37.7	-0.1366		37.7	99.7358
37.73	-0.1365		37.73	99.7348
37.76	-0.1366		37.76	99.7348
37.79	-0.1366		37.79	99.7348
37.78	-0.1366		37.78	99.7348
37.82	-0.1365		37.82	99.7339
37.83	-0.1364		37.83	99.7339
37.84	-0.1363		37.84	99.7339
37.89	-0.1362		37.89	99.7329
37.91	-0.1362		37.91	99.7329
37.93	-0.1363		37.93	99.7319
37.94	-0.1364		37.94	99.7319
37.97	-0.1367		37.97	99.7319
37.99	-0.137		37.99	99.7319
38.01	-0.1375		38.01	99.731
38.01	-0.1377		38.01	99.7319
38.06	-0.138		38.06	99.731
38.07	-0.1382		38.07	99.73
38.1	-0.1386		38.1	99.731
38.13	-0.1389		38.13	99.73
38.13	-0.1392		38.13	99.73
38.15	-0.1396		38.15	99.73
38.18	-0.14		38.18	99.729
38.2	-0.1404		38.2	99.729
38.21	-0.1407		38.21	99.7281
38.24	-0.1409		38.24	99.729
38.27	-0.1409		38.27	99.7281
38.29	-0.1409		38.29	99.7281
38.3	-0.1409		38.3	99.7261
38.33	-0.1411		38.33	99.7261
38.34	-0.1412		38.34	99.7261
38.36	-0.1413		38.36	99.7271
38.39	-0.1414		38.39	99.7261
38.4	-0.1415		38.4	99.7252
38.45	-0.1416		38.45	99.7261
38.45	-0.1416		38.45	99.7252
38.47	-0.1417		38.47	99.7261
38.51	-0.1419		38.51	99.7252
38.53	-0.1419		38.53	99.7242
38.55	-0.1418		38.55	99.7242
38.57	-0.1418		38.57	99.7242
38.6	-0.142		38.6	99.7242
38.61	-0.1425		38.61	99.7233
38.65	-0.1431		38.65	99.7242
38.67	-0.1435		38.67	99.7233
38.69	-0.1436		38.69	99.7223
38.71	-0.1436		38.71	99.7223
38.73	-0.1438		38.73	99.7223
38.76	-0.1441		38.76	99.7223
38.78	-0.1444		38.78	99.7213
38.79	-0.1445		38.79	99.7213
38.8	-0.1447		38.8	99.7223
38.83	-0.1451		38.83	99.7213
38.86	-0.1453		38.86	99.7213
38.88	-0.1456		38.88	99.7213
38.89	-0.1458		38.89	99.7213
38.93	-0.1458		38.93	99.7204
38.95	-0.1458		38.95	99.7204
38.99	-0.1459		38.99	99.7194
38.99	-0.1459		38.99	99.7194
39.03	-0.146		39.03	99.7194
39.05	-0.146		39.05	99.7194
39.07	-0.1461		39.07	99.7184
39.09	-0.1462		39.09	99.7194
39.12	-0.1463		39.12	99.7184
39.15	-0.1464		39.15	99.7184
39.18	-0.1466		39.18	99.7184
39.19	-0.1467		39.19	99.7175
39.21	-0.1468		39.21	99.7175
39.24	-0.1467		39.24	99.7175
39.25	-0.1466		39.25	99.7175
39.3	-0.1466		39.3	99.7165
39.32	-0.1467		39.32	99.7175
39.32	-0.1469		39.32	99.7175
39.34	-0.1473		39.34	99.7175
39.38	-0.1476		39.38	99.7165
39.4	-0.1477		39.4	99.7165
39.43	-0.1477		39.43	99.7165
39.45	-0.1481		39.45	99.7155
39.48	-0.1484		39.48	99.7155
39.49	-0.1488		39.49	99.7155
39.52	-0.1492		39.52	99.7146
39.56	-0.1495		39.56	99.7146
39.58	-0.1498		39.58	99.7155
39.58	-0.1501		39.58	99.7146
39.6	-0.1504		39.6	99.7146
39.63	-0.1507		39.63	99.7146
39.67	-0.1511		39.67	99.7146
39.69	-0.1516		39.69	99.7136
39.71	-0.152		39.71	99.7136
39.74	-0.1525		39.74	99.7136
39.77	-0.1528		39.77	99.7136
39.79	-0.153		39.79	99.7127
39.82	-0.1533		39.82	99.7127
39.82	-0.1537		39.82	99.7117
39.86	-0.1538		39.86	99.7117
39.88	-0.154		39.88	99.7107
39.91	-0.154		39.91	99.7107
39.92	-0.1543		39.92	99.7117
39.94	-0.1547		39.94	99.7107
39.98	-0.1551		39.98	99.7117
40	-0.1552		40	99.7098
40.02	-0.1553		40.02	99.7098
40.05	-0.1555		40.05	99.7098
40.08	-0.1559		40.08	99.7098
40.09	-0.1562		40.09	99.7088
40.13	-0.1566		40.13	99.7088
40.15	-0.1571		40.15	99.7078
40.18	-0.1575		40.18	99.7078
40.2	-0.1576		40.2	99.7069
40.23	-0.1577		40.23	99.7069
40.24	-0.1581		40.24	99.7069
40.28	-0.1585		40.28	99.7059
40.31	-0.1588		40.31	99.7059
40.34	-0.1587		40.34	99.705
40.34	-0.1587		40.34	99.7059
40.37	-0.1588		40.37	99.705
40.4	-0.1593		40.4	99.704
40.43	-0.1595		40.43	99.703
40.44	-0.1595		40.44	99.703
40.48	-0.1596		40.48	99.703
40.5	-0.1598		40.5	99.7021
40.53	-0.1601		40.53	99.7011
40.55	-0.1602		40.55	99.7011
40.58	-0.1603		40.58	99.7011
40.6	-0.1605		40.6	99.7001
40.63	-0.1607		40.63	99.7001
40.63	-0.1609		40.63	99.6992
40.68	-0.161		40.68	99.6982
40.71	-0.1613		40.71	99.7001
40.73	-0.1615		40.73	99.6992
40.74	-0.1618		40.74	99.6992
40.77	-0.162		40.77	99.6982
40.81	-0.1623		40.81	99.6982
40.83	-0.1625		40.83	99.6982
40.87	-0.1626		40.87	99.6982
40.89	-0.1627		40.89	99.6982
40.91	-0.1626		40.91	99.6982
40.94	-0.1628		40.94	99.6963
40.95	-0.1629		40.95	99.6963
40.99	-0.1629		40.99	99.6963
41.02	-0.1629		41.02	99.6963
41.04	-0.1629		41.04	99.6963
41.05	-0.163		41.05	99.6953
41.09	-0.1629		41.09	99.6953
41.11	-0.1629		41.11	99.6953
41.16	-0.1629		41.16	99.6944
41.15	-0.163		41.15	99.6934
41.19	-0.1631		41.19	99.6934
41.22	-0.1633		41.22	99.6934
41.25	-0.1637		41.25	99.6934
41.28	-0.164		41.28	99.6934
41.3	-0.1641		41.3	99.6934
41.34	-0.1642		41.34	99.6924
41.36	-0.1646		41.36	99.6924
41.37	-0.1652		41.37	99.6924
41.41	-0.1657		41.41	99.6924
41.43	-0.1661		41.43	99.6905
41.46	-0.1664		41.46	99.6905
41.48	-0.167		41.48	99.6905
41.53	-0.1675		41.53	99.6905
41.54	-0.1679		41.54	99.6895
41.56	-0.1682		41.56	99.6905
41.61	-0.1684		41.61	99.6905
41.63	-0.169		41.63	99.6895
41.66	-0.1695		41.66	99.6895
41.68	-0.1698		41.68	99.6895
41.7	-0.1698		41.7	99.6895
41.73	-0.17		41.73	99.6895
41.74	-0.1702		41.74	99.6886
41.79	-0.1704		41.79	99.6886
41.82	-0.1704		41.82	99.6876
41.84	-0.1702		41.84	99.6876
41.87	-0.1702		41.87	99.6876
41.9	-0.1703		41.9	99.6866
41.92	-0.1704		41.92	99.6866
41.93	-0.1705		41.93	99.6876
41.97	-0.1705		41.97	99.6876
42	-0.1707		42	99.6866
42.03	-0.1708		42.03	99.6866
42.06	-0.1711		42.06	99.6866
42.08	-0.1712		42.08	99.6866
42.12	-0.1713		42.12	99.6857
42.14	-0.1717		42.14	99.6857
42.16	-0.1725		42.16	99.6847
42.2	-0.1733		42.2	99.6857
42.21	-0.174		42.21	99.6847
42.25	-0.1744		42.25	99.6847
42.28	-0.1746		42.28	99.6847
42.3	-0.1747		42.3	99.6838
42.34	-0.1751		42.34	99.6828
42.36	-0.1754		42.36	99.6828
42.39	-0.1759		42.39	99.6828
42.4	-0.1763		42.4	99.6828
42.43	-0.1768		42.43	99.6828
42.46	-0.1773		42.46	99.6828
42.51	-0.1775		42.51	99.6838
42.53	-0.1776		42.53	99.6838
42.56	-0.1776		42.56	99.6838
42.58	-0.1776		42.58	99.6838
42.61	-0.1776		42.61	99.6828
42.64	-0.1778		42.64	99.6828
42.66	-0.1781		42.66	99.6818
42.7	-0.1785		42.7	99.6818
42.71	-0.179		42.71	99.6818
42.74	-0.1793		42.74	99.6809
42.78	-0.1795		42.78	99.6809
42.8	-0.1797		42.8	99.6799
42.84	-0.1799		42.84	99.6789
42.85	-0.1804		42.85	99.678
42.9	-0.1808		42.9	99.6789
42.91	-0.1812		42.91	99.678
42.94	-0.1815		42.94	99.677
42.98	-0.1818		42.98	99.6761
43	-0.1821		43	99.6761
43.04	-0.1824		43.04	99.6761
43.06	-0.1826		43.06	99.6732
43.09	-0.1829		43.09	99.6741
43.12	-0.1832		43.12	99.6732
43.16	-0.1834		43.16	99.6722
43.17	-0.1834		43.17	99.6712
43.2	-0.1835		43.2	99.6722
43.21	-0.1835		43.21	99.6722
43.25	-0.1836		43.25	99.6712
43.28	-0.1834		43.28	99.6712
43.33	-0.1835		43.33	99.6693
43.34	-0.1836		43.34	99.6703
43.38	-0.1843		43.38	99.6693
43.4	-0.1848		43.4	99.6693
43.43	-0.1853		43.43	99.6683
43.47	-0.1857		43.47	99.6674
43.49	-0.1859		43.49	99.6674
43.53	-0.1861		43.53	99.6674
43.56	-0.1864		43.56	99.6655
43.57	-0.1867		43.57	99.6664
43.61	-0.1872		43.61	99.6655
43.64	-0.1878		43.64	99.6655
43.65	-0.1887		43.65	99.6655
43.68	-0.1896		43.68	99.6655
43.73	-0.1902		43.73	99.6635
43.74	-0.1906		43.74	99.6635
43.79	-0.191		43.79	99.6645
43.82	-0.1915		43.82	99.6645
43.84	-0.1921		43.84	99.6635
43.87	-0.1928		43.87	99.6635
43.89	-0.1934		43.89	99.6635
43.92	-0.1942		43.92	99.6626
43.97	-0.1947		43.97	99.6626
43.98	-0.1952		43.98	99.6626
44.01	-0.1955		44.01	99.6626
44.04	-0.1956		44.04	99.6616
44.08	-0.1959		44.08	99.6616
44.1	-0.1965		44.1	99.6626
44.12	-0.1969		44.12	99.6606
44.17	-0.1974		44.17	99.6597
44.2	-0.1977		44.2	99.6587
44.21	-0.1981		44.21	99.6587
44.24	-0.1984		44.24	99.6587
44.26	-0.1988		44.26	99.6587
44.32	-0.1992		44.32	99.6568
44.33	-0.1997		44.33	99.6577
44.38	-0.2		44.38	99.6558
44.39	-0.2005		44.39	99.6549
44.43	-0.2009		44.43	99.6549
44.45	-0.2013		44.45	99.6539
44.48	-0.2016		44.48	99.6539
44.52	-0.2021		44.52	99.6529
44.53	-0.2025		44.53	99.6529
44.58	-0.203		44.58	99.652
44.59	-0.2036		44.59	99.652
44.64	-0.2042		44.64	99.651
44.66	-0.2046		44.66	99.65
44.7	-0.2052		44.7	99.65
44.74	-0.2059		44.74	99.65
44.76	-0.2066		44.76	99.6491
44.79	-0.2072		44.79	99.6491
44.82	-0.2077		44.82	99.6491
44.84	-0.2082		44.84	99.6491
44.88	-0.2086		44.88	99.6471
44.9	-0.2088		44.9	99.6462
44.95	-0.209		44.95	99.6471
44.98	-0.2092		44.98	99.6462
45.01	-0.2094		45.01	99.6462
45.02	-0.2098		45.02	99.6462
45.06	-0.21		45.06	99.6462
45.08	-0.2102		45.08	99.6462
45.13	-0.2106		45.13	99.6452
45.14	-0.2111		45.14	99.6443
45.18	-0.2117		45.18	99.6443
45.2	-0.2122		45.2	99.6443
45.25	-0.2128		45.25	99.6433
45.28	-0.2133		45.28	99.6443
45.31	-0.2139		45.31	99.6433
45.32	-0.2143		45.32	99.6433
45.36	-0.215		45.36	99.6433
45.39	-0.2154		45.39	99.6433
45.43	-0.2158		45.43	99.6423
45.46	-0.2162		45.46	99.6414
45.49	-0.2167		45.49	99.6414
45.52	-0.2174		45.52	99.6414
45.55	-0.218		45.55	99.6414
45.58	-0.2189		45.58	99.6404
45.61	-0.2196		45.61	99.6404
45.63	-0.2203		45.63	99.6394
45.68	-0.2208		45.68	99.6394
45.69	-0.2213		45.69	99.6394
45.72	-0.2217		45.72	99.6385
45.75	-0.2221		45.75	99.6385
45.78	-0.2225		45.78	99.6375
45.82	-0.2229		45.82	99.6385
45.87	-0.2234		45.87	99.6366
45.89	-0.2238		45.89	99.6375
45.92	-0.2243		45.92	99.6366
45.94	-0.2247		45.94	99.6356
45.97	-0.225		45.97	99.6346
46.01	-0.2252		46.01	99.6346
46.05	-0.2255		46.05	99.6346
46.07	-0.2258		46.07	99.6346
46.11	-0.2262		46.11	99.6346
46.13	-0.2267		46.13	99.6346
46.16	-0.2273		46.16	99.6346
46.18	-0.2278		46.18	99.6337
46.22	-0.228		46.22	99.6327
46.25	-0.2282		46.25	99.6327
46.29	-0.2285		46.29	99.6327
46.31	-0.2287		46.31	99.6327
46.35	-0.2289		46.35	99.6327
46.39	-0.2291		46.39	99.6317
46.4	-0.2295		46.4	99.6308
46.42	-0.2299		46.42	99.6317
46.48	-0.2305		46.48	99.6308
46.5	-0.231		46.5	99.6308
46.54	-0.2312		46.54	99.6308
46.58	-0.2315		46.58	99.6288
46.6	-0.2319		46.6	99.6288
46.64	-0.2325		46.64	99.6279
46.68	-0.2331		46.68	99.6279
46.69	-0.2336		46.69	99.6269
46.73	-0.234		46.73	99.6269
46.76	-0.2346		46.76	99.6269
46.79	-0.2351		46.79	99.626
46.82	-0.2356		46.82	99.625
46.87	-0.2359		46.87	99.6231
46.89	-0.236		46.89	99.6231
46.92	-0.2361		46.92	99.6211
46.95	-0.2363		46.95	99.6221
46.99	-0.2367		46.99	99.6211
47	-0.2371		47	99.6211
47.04	-0.2374		47.04	99.6192
47.07	-0.2381		47.07	99.6182
47.1	-0.2385		47.1	99.6182
47.15	-0.2392		47.15	99.6182
47.18	-0.2396		47.18	99.6173
47.21	-0.2401		47.21	99.6173
47.23	-0.2406		47.23	99.6154
47.27	-0.2414		47.27	99.6154
47.3	-0.242		47.3	99.6134
47.35	-0.2421		47.35	99.6134
47.37	-0.2421		47.37	99.6134
47.39	-0.2423		47.39	99.6125
47.43	-0.2425		47.43	99.6115
47.47	-0.2428		47.47	99.6105
47.52	-0.2432		47.52	99.6115
47.53	-0.2436		47.53	99.6105
47.54	-0.2442		47.54	99.6096
47.59	-0.2449		47.59	99.6096
47.62	-0.2455		47.62	99.6086
47.65	-0.246		47.65	99.6096
47.69	-0.2464		47.69	99.6086
47.72	-0.2471		47.72	99.6076
47.76	-0.2476		47.76	99.6076
47.78	-0.248		47.78	99.6067
47.81	-0.2483		47.81	99.6057
47.86	-0.2485		47.86	99.6038
47.88	-0.2488		47.88	99.6048
47.91	-0.2492		47.91	99.6048
47.96	-0.2496		47.96	99.6028
47.98	-0.2497		47.98	99.6038
48.02	-0.2501		48.02	99.6028
48.05	-0.2506		48.05	99.6009
48.08	-0.2513		48.08	99.6009
48.1	-0.252		48.1	99.6009
48.14	-0.2527		48.14	99.5999
48.18	-0.2536		48.18	99.5999
48.21	-0.2546		48.21	99.5999
48.24	-0.2554		48.24	99.5999
48.28	-0.2559		48.28	99.599
48.3	-0.2563		48.3	99.599
48.35	-0.257		48.35	99.598
48.38	-0.2574		48.38	99.5971
48.4	-0.2577		48.4	99.5971
48.44	-0.2577		48.44	99.598
48.47	-0.2578		48.47	99.5961
48.51	-0.2578		48.51	99.5961
48.55	-0.2579		48.55	99.5961
48.57	-0.258		48.57	99.5951
48.59	-0.2581		48.59	99.5961
48.64	-0.2583		48.64	99.5951
48.67	-0.2587		48.67	99.5942
48.7	-0.2591		48.7	99.5942
48.73	-0.2594		48.73	99.5951
48.77	-0.2598		48.77	99.5942
48.8	-0.2605		48.8	99.5932
48.83	-0.2614		48.83	99.5932
48.87	-0.262		48.87	99.5922
48.9	-0.2625		48.9	99.5913
48.93	-0.2631		48.93	99.5903
48.96	-0.2636		48.96	99.5884
48.99	-0.2643		48.99	99.5884
49.03	-0.2649		49.03	99.5884
49.06	-0.2657		49.06	99.5884
49.09	-0.2664		49.09	99.5874
49.14	-0.2669		49.14	99.5874
49.16	-0.2674		49.16	99.5855
49.2	-0.2679		49.2	99.5855
49.23	-0.2684		49.23	99.5845
49.25	-0.2689		49.25	99.5826
49.31	-0.2693		49.31	99.5816
49.32	-0.2698		49.32	99.5826
49.36	-0.2705		49.36	99.5816
49.39	-0.271		49.39	99.5807
49.42	-0.2715		49.42	99.5787
49.45	-0.272		49.45	99.5787
49.5	-0.2727		49.5	99.5787
49.53	-0.2729		49.53	99.5778
49.57	-0.273		49.57	99.5759
49.58	-0.2731		49.58	99.5768
49.62	-0.2736		49.62	99.5749
49.66	-0.2738		49.66	99.5759
49.7	-0.2739		49.7	99.5759
49.73	-0.2739		49.73	99.5739
49.74	-0.2742		49.74	99.5739
49.79	-0.2746		49.79	99.573
49.84	-0.275		49.84	99.572
49.87	-0.2754		49.87	99.573
49.9	-0.2758		49.9	99.5701
49.93	-0.2764		49.93	99.571
49.97	-0.2771		49.97	99.572
49.98	-0.2779		49.98	99.571
50.01	-0.2788		50.01	99.571
50.06	-0.2798		50.06	99.5701
50.12	-0.2808		50.12	99.5701
50.14	-0.2813		50.14	99.5701
50.17	-0.2816		50.17	99.5691
50.2	-0.2817		50.2	99.5681
50.23	-0.2818		50.23	99.5681
50.27	-0.2818		50.27	99.5691
50.3	-0.2818		50.3	99.5681
50.33	-0.2818		50.33	99.5681
50.37	-0.2816		50.37	99.5672
50.4	-0.2816		50.4	99.5662
50.45	-0.2817		50.45	99.5653
50.47	-0.2817		50.47	99.5653
50.5	-0.2819		50.5	99.5643
50.53	-0.2821		50.53	99.5633
50.58	-0.2826		50.58	99.5643
50.6	-0.2831		50.6	99.5633
50.63	-0.2839		50.63	99.5624
50.7	-0.2844		50.7	99.5614
50.72	-0.2852		50.72	99.5595
50.75	-0.2856		50.75	99.5604
50.79	-0.2862		50.79	99.5595
50.82	-0.2867		50.82	99.5576
50.87	-0.2872		50.87	99.5566
50.89	-0.2879		50.89	99.5566
50.92	-0.2884		50.92	99.5566
50.95	-0.2885		50.95	99.5556
50.99	-0.2887		50.99	99.5537
51.02	-0.2888		51.02	99.5547
51.05	-0.2891		51.05	99.5537
51.1	-0.2892		51.1	99.5537
51.12	-0.2892		51.12	99.5537
51.16	-0.2892		51.16	99.5527
51.2	-0.2895		51.2	99.5527
51.23	-0.2899		51.23	99.5518
51.26	-0.2904		51.26	99.5508
51.28	-0.2909		51.28	99.5498
51.34	-0.2916		51.34	99.5498
51.38	-0.2923		51.38	99.5489
51.4	-0.2931		51.4	99.5479
51.42	-0.2935		51.42	99.5479
51.45	-0.294		51.45	99.546
51.5	-0.2948		51.5	99.547
51.54	-0.2956		51.54	99.547
51.57	-0.2962		51.57	99.546
51.61	-0.2966		51.61	99.545
51.65	-0.2971		51.65	99.545
51.67	-0.2974		51.67	99.5431
51.72	-0.2976		51.72	99.5431
51.76	-0.2974		51.76	99.5412
51.78	-0.2974		51.78	99.5421
51.8	-0.2976		51.8	99.5402
51.84	-0.2979		51.84	99.5402
51.89	-0.2984		51.89	99.5383
51.91	-0.2989		51.91	99.5383
51.96	-0.2994		51.96	99.5373
52	-0.2998		52	99.5383
52.03	-0.3002		52.03	99.5383
52.05	-0.3008		52.05	99.5373
52.08	-0.3014		52.08	99.5364
52.13	-0.3022		52.13	99.5364
52.15	-0.3029		52.15	99.5354
52.2	-0.3035		52.2	99.5344
52.23	-0.3038		52.23	99.5354
52.27	-0.3038		52.27	99.5344
52.31	-0.3039		52.31	99.5325
52.34	-0.3042		52.34	99.5315
52.37	-0.3046		52.37	99.5335
52.4	-0.3052		52.4	99.5315
52.44	-0.3055		52.44	99.5296
52.48	-0.3059		52.48	99.5296
52.5	-0.3062		52.5	99.5306
52.55	-0.3067		52.55	99.5296
52.58	-0.3071		52.58	99.5296
52.63	-0.3077		52.63	99.5286
52.65	-0.3083		52.65	99.5277
52.69	-0.3088		52.69	99.5277
52.71	-0.3094		52.71	99.5258
52.77	-0.31		52.77	99.5258
52.8	-0.3105		52.8	99.5248
52.84	-0.3109		52.84	99.5258
52.86	-0.3113		52.86	99.5238
52.9	-0.312		52.9	99.5238
52.93	-0.3124		52.93	99.5238
52.97	-0.3128		52.97	99.5229
53.01	-0.3132		53.01	99.5219
53.04	-0.3137		53.04	99.5219
53.07	-0.3141		53.07	99.52
53.12	-0.3144		53.12	99.519
53.14	-0.3145		53.14	99.5181
53.18	-0.3148		53.18	99.5171
53.21	-0.3151		53.21	99.5161
53.26	-0.3156		53.26	99.5152
53.29	-0.3159		53.29	99.5142
53.33	-0.3161		53.33	99.5132
53.36	-0.3164		53.36	99.5123
53.39	-0.3167		53.39	99.5094
53.42	-0.317		53.42	99.5084
53.47	-0.3171		53.47	99.5094
53.5	-0.3171		53.5	99.5075
53.53	-0.3174		53.53	99.5075
53.57	-0.3178		53.57	99.5084
53.61	-0.3184		53.61	99.5065
53.64	-0.3188		53.64	99.5055
53.69	-0.3192		53.69	99.5055
53.72	-0.3197		53.72	99.5046
53.76	-0.3201		53.76	99.5046
53.79	-0.3206		53.79	99.5036
53.83	-0.321		53.83	99.5036
53.86	-0.3216		53.86	99.5026
53.89	-0.3221		53.89	99.5017
53.92	-0.3224		53.92	99.5007
53.98	-0.3228		53.98	99.5007
53.99	-0.3231		53.99	99.5026
54.05	-0.3236		54.05	99.5007
54.07	-0.3242		54.07	99.4978
54.11	-0.3246		54.11	99.4988
54.15	-0.3249		54.15	99.4959
54.17	-0.325		54.17	99.494
54.21	-0.3251		54.21	99.4949
54.25	-0.3253		54.25	99.4949
54.28	-0.3255		54.28	99.493
54.32	-0.3261		54.32	99.492
54.36	-0.3267		54.36	99.492
54.4	-0.327		54.4	99.4911
54.42	-0.3274		54.42	99.4901
54.46	-0.3277		54.46	99.4891
54.5	-0.3281		54.5	99.4882
54.54	-0.3285		54.54	99.4882
54.57	-0.3292		54.57	99.4872
54.61	-0.3299		54.61	99.4872
54.66	-0.3303		54.66	99.4872
54.68	-0.3307		54.68	99.4882
54.73	-0.3313		54.73	99.4863
54.76	-0.3318		54.76	99.4872
54.8	-0.3325		54.8	99.4863
54.82	-0.3329		54.82	99.4853
54.85	-0.3333		54.85	99.4853
54.88	-0.3335		54.88	99.4843
54.94	-0.3337		54.94	99.4843
54.98	-0.3341		54.98	99.4843
55.01	-0.3344		55.01	99.4824
55.04	-0.335		55.04	99.4824
55.07	-0.3356		55.07	99.4834
55.1	-0.3364		55.1	99.4824
55.14	-0.337		55.14	99.4824
55.19	-0.3376		55.19	99.4824
55.23	-0.3381		55.23	99.4805
55.25	-0.3385		55.25	99.4795
55.3	-0.3391		55.3	99.4795
55.33	-0.3397		55.33	99.4795
55.37	-0.3401		55.37	99.4786
55.4	-0.3404		55.4	99.4776
55.44	-0.3406		55.44	99.4757
55.48	-0.3411		55.48	99.4757
55.51	-0.3413		55.51	99.4728
55.55	-0.3416		55.55	99.4737
55.58	-0.342		55.58	99.4728
55.61	-0.3425		55.61	99.4708
55.65	-0.3428		55.65	99.4708
55.7	-0.3429		55.7	99.4689
55.74	-0.3434		55.74	99.467
55.77	-0.3441		55.77	99.467
55.81	-0.3449		55.81	99.466
55.84	-0.3453		55.84	99.4641
55.88	-0.3455		55.88	99.4641
55.92	-0.3456		55.92	99.4641
55.96	-0.3457		55.96	99.4622
55.99	-0.3457		55.99	99.4612
56.03	-0.3457		56.03	99.4602
56.06	-0.3458		56.06	99.4622
56.09	-0.3458		56.09	99.4593
56.12	-0.3459		56.12	99.4593
56.17	-0.3461		56.17	99.4564
56.21	-0.3462		56.21	99.4554
56.25	-0.3466		56.25	99.4574
56.28	-0.3471		56.28	99.4574
56.31	-0.3475		56.31	99.4545
56.35	-0.3479		56.35	99.4535
56.4	-0.3482		56.4	99.4535
56.44	-0.3488		56.44	99.4525
56.46	-0.3496		56.46	99.4496
56.49	-0.3502		56.49	99.4506
56.52	-0.3504		56.52	99.4496
56.58	-0.3505		56.58	99.4487
56.61	-0.3508		56.61	99.4468
56.66	-0.3512		56.66	99.4458
56.68	-0.3514		56.68	99.4448
56.72	-0.3516		56.72	99.4468
56.75	-0.3517		56.75	99.4468
56.8	-0.3516		56.8	99.4419
56.83	-0.3519		56.83	99.4429
56.87	-0.3525		56.87	99.4419
56.91	-0.3531		56.91	99.4429
56.96	-0.3537		56.96	99.4419
56.98	-0.3542		56.98	99.4391
57.02	-0.3548		57.02	99.44
57.06	-0.3555		57.06	99.4391
57.08	-0.3561		57.08	99.4381
57.13	-0.357		57.13	99.4381
57.18	-0.3577		57.18	99.4371
57.21	-0.3583		57.21	99.4371
57.24	-0.359		57.24	99.4371
57.28	-0.3595		57.28	99.4352
57.31	-0.3601		57.31	99.4333
57.35	-0.3607		57.35	99.4342
57.39	-0.3611		57.39	99.4313
57.43	-0.3615		57.43	99.4323
57.46	-0.3617		57.46	99.4304
57.5	-0.3619		57.5	99.4294
57.55	-0.3619		57.55	99.4313
57.58	-0.3618		57.58	99.4304
57.62	-0.3624		57.62	99.4294
57.65	-0.3631		57.65	99.4285
57.69	-0.3634		57.69	99.4294
57.72	-0.3635		57.72	99.4294
57.75	-0.364		57.75	99.4275
57.79	-0.3646		57.79	99.4265
57.83	-0.365		57.83	99.4275
57.87	-0.3657		57.87	99.4265
57.91	-0.3666		57.91	99.4256
57.95	-0.367		57.95	99.4256
57.98	-0.367		57.98	99.4236
58.03	-0.367		58.03	99.4236
58.07	-0.3672		58.07	99.4227
58.09	-0.3676		58.09	99.4207
58.14	-0.368		58.14	99.4227
58.18	-0.3683		58.18	99.4207
58.21	-0.3684		58.21	99.4179
58.26	-0.3681		58.26	99.4159
58.28	-0.3684		58.28	99.4169
58.32	-0.369		58.32	99.4159
58.36	-0.3698		58.36	99.413
58.39	-0.3706		58.39	99.413
58.44	-0.3712		58.44	99.4101
58.47	-0.3717		58.47	99.4101
58.52	-0.3725		58.52	99.4092
58.54	-0.373		58.54	99.4073
58.6	-0.3737		58.6	99.4063
58.62	-0.374		58.62	99.4034
58.65	-0.3742		58.65	99.4044
58.68	-0.3744		58.68	99.4044
58.73	-0.3747		58.73	99.4034
58.77	-0.3752		58.77	99.4015
58.81	-0.3755		58.81	99.4015
58.84	-0.3754		58.84	99.4024
58.88	-0.3761		58.88	99.4024
58.91	-0.3769		58.91	99.4015
58.96	-0.378		58.96	99.3996
59	-0.3788		59	99.3996
59.03	-0.3794		59.03	99.3996
59.06	-0.3801		59.06	99.3986
59.11	-0.3803		59.11	99.3996
59.14	-0.3808		59.14	99.3967
59.19	-0.3814		59.19	99.3976
59.22	-0.3818		59.22	99.3967
59.27	-0.3821		59.27	99.3957
59.29	-0.3825		59.29	99.3938
59.33	-0.3831		59.33	99.3909
59.37	-0.3838		59.37	99.389
59.42	-0.3843		59.42	99.389
59.45	-0.3848		59.45	99.388
59.48	-0.3854		59.48	99.388
59.51	-0.3858		59.51	99.387
59.59	-0.3863		59.59	99.3861
59.61	-0.3866		59.61	99.3841
59.63	-0.3869		59.63	99.3851
59.67	-0.3875		59.67	99.3803
59.72	-0.3881		59.72	99.3793
59.75	-0.3887		59.75	99.3793
59.79	-0.389		59.79	99.3793
59.82	-0.3894		59.82	99.3793
59.88	-0.3901		59.88	99.3784
59.91	-0.3906		59.91	99.3793
59.95	-0.3911		59.95	99.3784
59.98	-0.3914		59.98	99.3764
60.02	-0.3918		60.02	99.3764
60.06	-0.3922		60.06	99.3735
60.09	-0.3924		60.09	99.3735
60.13	-0.393		60.13	99.3726
60.18	-0.3937		60.18	99.3726
60.21	-0.3941		60.21	99.3726
60.24	-0.3942		60.24	99.3697
60.28	-0.3944		60.28	99.3697
60.33	-0.3947		60.33	99.3678
60.37	-0.3951		60.37	99.3668
60.39	-0.3953		60.39	99.3658
60.44	-0.3955		60.44	99.3678
60.48	-0.3953		60.48	99.3649
60.52	-0.3952		60.52	99.3649
60.55	-0.3951		60.55	99.3658
60.59	-0.3953		60.59	99.3629
60.63	-0.3957		60.63	99.362
60.66	-0.3963		60.66	99.3629
60.7	-0.3966		60.7	99.362
60.75	-0.3965		60.75	99.3629
60.78	-0.3966		60.78	99.361
60.81	-0.3968		60.81	99.3629
60.85	-0.397		60.85	99.362
60.87	-0.3974		60.87	99.3639
60.92	-0.3977		60.92	99.3591
60.96	-0.3979		60.96	99.3601
61	-0.398		61	99.3562
61.05	-0.3984		61.05	99.3572
61.09	-0.3992		61.09	99.3572
61.12	-0.4		61.12	99.3552
61.16	-0.4006		61.16	99.3572
61.2	-0.401		61.2	99.3552
61.23	-0.4014		61.23	99.3533
61.27	-0.4016		61.27	99.3533
61.31	-0.4019		61.31	99.3514
61.34	-0.4023		61.34	99.3475
61.39	-0.4033		61.39	99.3456
61.43	-0.4039		61.43	99.3475
61.48	-0.4042		61.48	99.3456
61.51	-0.4045		61.51	99.3446
61.53	-0.4049		61.53	99.3437
61.59	-0.4056		61.59	99.3417
61.63	-0.4062		61.63	99.3398
61.67	-0.4068		61.67	99.3379
61.7	-0.4072		61.7	99.3379
61.73	-0.4074		61.73	99.336
61.78	-0.4079		61.78	99.336
61.82	-0.4083		61.82	99.336
61.86	-0.4089		61.86	99.336
61.9	-0.4091		61.9	99.335
61.94	-0.409		61.94	99.3331
61.97	-0.4092		61.97	99.3302
62.01	-0.4094		62.01	99.3331
62.05	-0.4102		62.05	99.3302
62.08	-0.4106		62.08	99.3292
62.13	-0.4105		62.13	99.3302
62.15	-0.4106		62.15	99.3283
62.2	-0.4105		62.2	99.3273
62.25	-0.4105		62.25	99.3273
62.3	-0.4109		62.3	99.3254
62.32	-0.4116		62.32	99.3244
62.37	-0.4123		62.37	99.3234
62.39	-0.4125		62.39	99.3244
62.42	-0.4127		62.42	99.3215
62.47	-0.4132		62.47	99.3234
62.5	-0.4139		62.5	99.3206
62.54	-0.4147		62.54	99.3206
62.59	-0.4153		62.59	99.3177
62.62	-0.4155		62.62	99.3177
62.67	-0.4156		62.67	99.3167
62.7	-0.4157		62.7	99.3157
62.75	-0.4161		62.75	99.3119
62.78	-0.4166		62.78	99.3119
62.81	-0.417		62.81	99.3128
62.86	-0.4172		62.86	99.309
62.89	-0.4174		62.89	99.309
62.94	-0.4178		62.94	99.31
62.97	-0.4184		62.97	99.309
63	-0.4189		63	99.309
63.05	-0.4195		63.05	99.309
63.1	-0.4198		63.1	99.308
63.14	-0.42		63.14	99.3061
63.17	-0.4198		63.17	99.3061
63.21	-0.4198		63.21	99.3071
63.26	-0.4201		63.26	99.3051
63.3	-0.4206		63.3	99.3022
63.32	-0.4212		63.32	99.3032
63.36	-0.4218		63.36	99.3013
63.39	-0.4226		63.39	99.2994
63.45	-0.4234		63.45	99.2984
63.48	-0.4243		63.48	99.2984
63.52	-0.4251		63.52	99.2955
63.56	-0.4256		63.56	99.2965
63.59	-0.4262		63.59	99.2936
63.63	-0.4268		63.63	99.2945
63.69	-0.4272		63.69	99.2926
63.71	-0.4273		63.71	99.2917
63.76	-0.4273		63.76	99.2897
63.78	-0.4275		63.78	99.2878
63.84	-0.428		63.84	99.2868
63.88	-0.4284		63.88	99.2839
63.9	-0.4291		63.9	99.2839
63.94	-0.4296		63.94	99.282
63.99	-0.4302		63.99	99.283
64.02	-0.4307		64.02	99.2811
64.06	-0.4314		64.06	99.2801
64.1	-0.4322		64.1	99.2801
64.15	-0.4324		64.15	99.2782
64.2	-0.4324		64.2	99.2782
64.23	-0.4323		64.23	99.2762
64.27	-0.4323		64.27	99.2753
64.31	-0.4324		64.31	99.2753
64.33	-0.4325		64.33	99.2753
64.38	-0.4327		64.38	99.2733
64.41	-0.4329		64.41	99.2743
64.46	-0.4333		64.46	99.2724
64.49	-0.4339		64.49	99.2714
64.53	-0.4345		64.53	99.2705
64.56	-0.435		64.56	99.2685
64.61	-0.4356		64.61	99.2676
64.65	-0.4363		64.65	99.2695
64.7	-0.4368		64.7	99.2676
64.73	-0.4372		64.73	99.2666
64.78	-0.4381		64.78	99.2676
64.83	-0.4387		64.83	99.2666
64.86	-0.4392		64.86	99.2656
64.89	-0.4398		64.89	99.2656
64.92	-0.4406		64.92	99.2627
64.96	-0.441		64.96	99.2618
65	-0.4409		65	99.2618
65.05	-0.4413		65.05	99.2608
65.09	-0.4418		65.09	99.2618
65.13	-0.4421		65.13	99.2589
65.16	-0.4422		65.16	99.257
65.2	-0.4424		65.2	99.257
65.24	-0.4423		65.24	99.255
65.28	-0.4421		65.28	99.2541
65.34	-0.442		65.34	99.2531
65.37	-0.4423		65.37	99.2512
65.41	-0.4423		65.41	99.2502
65.44	-0.4423		65.44	99.2502
65.49	-0.4425		65.49	99.2512
65.51	-0.443		65.51	99.2512
65.57	-0.4435		65.57	99.2483
65.6	-0.4438		65.6	99.2483
65.63	-0.4443		65.63	99.2464
65.66	-0.4447		65.66	99.2454
65.74	-0.445		65.74	99.2454
65.76	-0.4454		65.76	99.2406
65.8	-0.4461		65.8	99.2435
65.82	-0.4464		65.82	99.2396
65.88	-0.4463		65.88	99.2406
65.93	-0.446		65.93	99.2387
65.97	-0.4463		65.97	99.2358
66	-0.4468		66	99.2348
66.04	-0.4475		66.04	99.2367
66.08	-0.4481		66.08	99.2367
66.12	-0.4484		66.12	99.2338
66.15	-0.4484		66.15	99.2348
66.19	-0.4485		66.19	99.2348
66.24	-0.4489		66.24	99.231
66.28	-0.45		66.28	99.2319
66.31	-0.4507		66.31	99.231
66.36	-0.4512		66.36	99.2261
66.4	-0.4513		66.4	99.2271
66.44	-0.4515		66.44	99.2281
66.48	-0.4518		66.48	99.2242
66.51	-0.4519		66.51	99.2232
66.54	-0.4522		66.54	99.2232
66.6	-0.4525		66.6	99.2223
66.62	-0.4526		66.62	99.2213
66.67	-0.453		66.67	99.2223
66.72	-0.4534		66.72	99.2204
66.74	-0.4537		66.74	99.2184
66.78	-0.4539		66.78	99.2204
66.83	-0.4541		66.83	99.2175
66.86	-0.4546		66.86	99.2184
66.91	-0.4547		66.91	99.2136
66.94	-0.4551		66.94	99.2136
67	-0.4553		67	99.2127
67.02	-0.4554		67.02	99.2098
67.07	-0.4557		67.07	99.2078
67.1	-0.456		67.1	99.2049
67.16	-0.457		67.16	99.203
67.19	-0.4576		67.19	99.204
67.22	-0.4583		67.22	99.2021
67.25	-0.4594		67.25	99.2011
67.3	-0.46		67.3	99.1982
67.35	-0.4607		67.35	99.2021
67.39	-0.4613		67.39	99.2001
67.42	-0.4617		67.42	99.2001
67.47	-0.4619		67.47	99.2011
67.5	-0.4614		67.5	99.2001
67.55	-0.4613		67.55	99.1992
67.59	-0.4615		67.59	99.2011
67.63	-0.4616		67.63	99.1982
67.66	-0.462		67.66	99.1972
67.7	-0.4625		67.7	99.1963
67.75	-0.4627		67.75	99.1972
67.8	-0.4631		67.8	99.1943
67.82	-0.4633		67.82	99.1905
67.87	-0.4639		67.87	99.1895
67.9	-0.4643		67.9	99.1886
67.96	-0.4647		67.96	99.1886
67.98	-0.4652		67.98	99.1866
68.03	-0.4656		68.03	99.1847
68.07	-0.4659		68.07	99.1847
68.11	-0.4663		68.11	99.1818
68.14	-0.4669		68.14	99.1809
68.2	-0.4675		68.2	99.1789
68.22	-0.4677		68.22	99.178
68.29	-0.4677		68.29	99.178
68.31	-0.4678		68.31	99.176
68.35	-0.4679		68.35	99.1741
68.38	-0.4683		68.38	99.1741
68.43	-0.4684		68.43	99.1732
68.46	-0.4684		68.46	99.1712
68.5	-0.4687		68.5	99.1693
68.54	-0.4692		68.54	99.1683
68.59	-0.4695		68.59	99.1693
68.62	-0.4696		68.62	99.1654
68.67	-0.4693		68.67	99.1654
68.71	-0.4696		68.71	99.1654
68.76	-0.4704		68.76	99.1664
68.8	-0.4714		68.8	99.1645
68.82	-0.472		68.82	99.1635
68.85	-0.4723		68.85	99.1616
68.92	-0.4724		68.92	99.1645
68.94	-0.4729		68.94	99.1645
69	-0.4732		69	99.1606
69.03	-0.4738		69.03	99.1606
69.09	-0.4742		69.09	99.1606
69.11	-0.4743		69.11	99.1577
69.15	-0.4743		69.15	99.1577
69.19	-0.4744		69.19	99.1558
69.24	-0.4742		69.24	99.152
69.26	-0.4742		69.26	99.152
69.3	-0.4741		69.3	99.1491
69.35	-0.4743		69.35	99.1452
69.39	-0.4748		69.39	99.1433
69.43	-0.4756		69.43	99.1452
69.47	-0.4767		69.47	99.1452
69.51	-0.4776		69.51	99.1423
69.56	-0.4783		69.56	99.1452
69.59	-0.4792		69.59	99.1433
69.64	-0.4803		69.64	99.1433
69.68	-0.4816		69.68	99.1433
69.72	-0.4829		69.72	99.1433
69.75	-0.4837		69.75	99.1433
69.79	-0.4843		69.79	99.1423
69.82	-0.4846		69.82	99.1423
69.88	-0.485		69.88	99.1433
69.91	-0.485		69.91	99.1394
69.97	-0.4848		69.97	99.1385
70	-0.4843		70	99.1365
70.04	-0.4839		70.04	99.1365
70.08	-0.4835		70.08	99.1317
70.12	-0.4832		70.12	99.1337
70.15	-0.4827		70.15	99.1308
70.2	-0.4825		70.2	99.1308
70.23	-0.4827		70.23	99.1298
70.29	-0.483		70.29	99.1279
70.31	-0.4834		70.31	99.125
70.37	-0.4838		70.37	99.125
70.4	-0.4843		70.4	99.1269
70.43	-0.4848		70.43	99.1259
70.49	-0.4851		70.49	99.124
70.53	-0.4856		70.53	99.1259
70.57	-0.4859		70.57	99.1221
70.61	-0.4862		70.61	99.125
70.64	-0.4865		70.64	99.124
70.68	-0.487		70.68	99.1221
70.74	-0.4875		70.74	99.1211
70.78	-0.4881		70.78	99.1202
70.8	-0.4884		70.8	99.1182
70.85	-0.4886		70.85	99.1163
70.89	-0.489		70.89	99.1144
70.93	-0.4896		70.93	99.1125
70.97	-0.4904		70.97	99.1125
71.01	-0.4908		71.01	99.1125
71.05	-0.4909		71.05	99.1067
71.09	-0.4909		71.09	99.1057
71.14	-0.4909		71.14	99.1067
71.18	-0.4908		71.18	99.1038
71.2	-0.4908		71.2	99.1038
71.26	-0.4907		71.26	99.1038
71.3	-0.4911		71.3	99.1038
71.34	-0.4914		71.34	99.1038
71.38	-0.4916		71.38	99.1047
71.43	-0.4919		71.43	99.1019
71.45	-0.4925		71.45	99.0999
71.51	-0.493		71.51	99.0999
71.55	-0.4935		71.55	99.097
71.58	-0.4942		71.58	99.097
71.62	-0.4948		71.62	99.0961
71.67	-0.495		71.67	99.0951
71.7	-0.4949		71.7	99.0942
71.74	-0.4952		71.74	99.0913
71.78	-0.4957		71.78	99.0903
71.83	-0.496		71.83	99.0884
71.85	-0.4963		71.85	99.0864
71.9	-0.497		71.9	99.0884
71.94	-0.4974		71.94	99.0874
71.99	-0.4976		71.99	99.0864
72.03	-0.4978		72.03	99.0855
72.08	-0.4981		72.08	99.0845
72.11	-0.4985		72.11	99.0836
72.14	-0.4986		72.14	99.0816
72.19	-0.4989		72.19	99.0826
72.23	-0.4994		72.23	99.0797
72.27	-0.4995		72.27	99.0787
72.3	-0.4999		72.3	99.0778
72.35	-0.5004		72.35	99.0758
72.39	-0.5008		72.39	99.0739
72.43	-0.5015		72.43	99.0739
72.48	-0.5025		72.48	99.071
72.51	-0.5034		72.51	99.0691
72.56	-0.504		72.56	99.0691
72.6	-0.5042		72.6	99.0681
72.63	-0.5047		72.63	99.0643
72.68	-0.5051		72.68	99.0652
72.71	-0.5055		72.71	99.0624
72.76	-0.5056		72.76	99.0633
72.8	-0.5056		72.8	99.0604
72.84	-0.5053		72.84	99.0604
72.88	-0.5053		72.88	99.0585
72.94	-0.5056		72.94	99.0585
72.96	-0.5059		72.96	99.0585
73.02	-0.5059		73.02	99.0575
73.07	-0.506		73.07	99.0547
73.09	-0.5058		73.09	99.0556
73.14	-0.5056		73.14	99.0527
73.17	-0.5052		73.17	99.0537
73.22	-0.5051		73.22	99.0518
73.25	-0.505		73.25	99.0508
73.29	-0.5049		73.29	99.0508
73.34	-0.505		73.34	99.0508
73.38	-0.5053		73.38	99.0489
73.43	-0.5055		73.43	99.0479
73.47	-0.5056		73.47	99.045
73.51	-0.506		73.51	99.046
73.54	-0.5065		73.54	99.0431
73.58	-0.507		73.58	99.0431
73.64	-0.5073		73.64	99.0421
73.66	-0.5078		73.66	99.0392
73.7	-0.508		73.7	99.0412
73.75	-0.5083		73.75	99.0383
73.8	-0.5088		73.8	99.0354
73.84	-0.5098		73.84	99.0344
73.88	-0.5106		73.88	99.0354
73.92	-0.511		73.92	99.0344
73.96	-0.5111		73.96	99.0306
74	-0.5113		74	99.0325
74.04	-0.5114		74.04	99.0296
74.07	-0.5118		74.07	99.0258
74.11	-0.5123		74.11	99.0296
74.17	-0.5125		74.17	99.0286
74.21	-0.5123		74.21	99.0258
74.24	-0.5125		74.24	99.0277
74.28	-0.5128		74.28	99.0258
74.33	-0.5131		74.33	99.0229
74.37	-0.5137		74.37	99.0219
74.42	-0.5141		74.42	99.0229
74.45	-0.5144		74.45	99.0209
74.49	-0.5146		74.49	99.019
74.53	-0.5151		74.53	99.0209
74.58	-0.5157		74.58	99.0161
74.63	-0.516		74.63	99.0132
74.66	-0.5164		74.66	99.0142
74.7	-0.5169		74.7	99.0123
74.74	-0.5168		74.74	99.0113
74.76	-0.517		74.76	99.0103
74.83	-0.5172		74.83	99.0074
74.86	-0.5182		74.86	99.0074
74.91	-0.5189		74.91	99.0055
74.93	-0.5198		74.93	99.0065
74.98	-0.5205		74.98	99.0036
75.04	-0.5211		75.04	99.0046
75.06	-0.5214		75.06	99.0036
75.11	-0.5221		75.11	99.0007
75.15	-0.5228		75.15	99.0007
75.19	-0.5234		75.19	98.9978
75.24	-0.5231		75.24	98.9968
75.28	-0.5231		75.28	98.9959
75.31	-0.5233		75.31	98.994
75.37	-0.5244		75.37	98.993
75.39	-0.5253		75.39	98.992
75.44	-0.5261		75.44	98.9901
75.48	-0.5269		75.48	98.9872
75.54	-0.5272		75.54	98.9882
75.57	-0.5274		75.57	98.9882
75.6	-0.5278		75.6	98.9853
75.65	-0.5278		75.65	98.9863
75.69	-0.5277		75.69	98.9843
75.73	-0.5271		75.73	98.9853
75.79	-0.5267		75.79	98.9824
75.82	-0.526		75.82	98.9814
75.85	-0.5255		75.85	98.9805
75.89	-0.5254		75.89	98.9814
75.94	-0.5252		75.94	98.9795
75.99	-0.5251		75.99	98.9747
76.03	-0.5253		76.03	98.9747
76.07	-0.5255		76.07	98.9737
76.11	-0.5255		76.11	98.9737
76.15	-0.5258		76.15	98.9728
76.19	-0.526		76.19	98.9728
76.22	-0.5265		76.22	98.9728
76.27	-0.5267		76.27	98.9728
76.32	-0.5271		76.32	98.9728
76.35	-0.5278		76.35	98.9728
76.39	-0.5286		76.39	98.9708
76.44	-0.5291		76.44	98.9708
76.49	-0.5291		76.49	98.9689
76.54	-0.5288		76.54	98.9689
76.57	-0.529		76.57	98.966
76.61	-0.5294		76.61	98.9651
76.65	-0.5297		76.65	98.9641
76.69	-0.5296		76.69	98.9631
76.71	-0.5298		76.71	98.9602
76.77	-0.5301		76.77	98.9573
76.82	-0.5305		76.82	98.9573
76.85	-0.5307		76.85	98.9573
76.89	-0.5314		76.89	98.9573
76.94	-0.5324		76.94	98.9545
76.98	-0.5331		76.98	98.9545
77.04	-0.5335		77.04	98.9545
77.07	-0.5336		77.07	98.9525
77.11	-0.534		77.11	98.9516
77.13	-0.5343		77.13	98.9525
77.18	-0.5344		77.18	98.9516
77.22	-0.5345		77.22	98.9458
77.28	-0.5345		77.28	98.9448
77.31	-0.5343		77.31	98.9458
77.36	-0.5344		77.36	98.9419
77.38	-0.5343		77.38	98.94
77.45	-0.5344		77.45	98.94
77.48	-0.5345		77.48	98.9352
77.51	-0.5349		77.51	98.9342
77.56	-0.5354		77.56	98.9333
77.61	-0.5362		77.61	98.9323
77.65	-0.5364		77.65	98.9313
77.69	-0.5367		77.69	98.9275
77.72	-0.5365		77.72	98.9284
77.76	-0.5366		77.76	98.9265
77.81	-0.5369		77.81	98.9236
77.86	-0.5375		77.86	98.9275
77.9	-0.5382		77.9	98.9246
77.95	-0.5383		77.95	98.9217
77.98	-0.5382		77.98	98.9246
78.02	-0.5383		78.02	98.9246
78.06	-0.5388		78.06	98.9198
78.11	-0.5393		78.11	98.9169
78.14	-0.5395		78.14	98.9198
78.18	-0.5397		78.18	98.9198
78.22	-0.5397		78.22	98.915
78.27	-0.5398		78.27	98.913
78.31	-0.54		78.31	98.915
[truncated: 21,888 more rows]
